# Supplementary material for: Root Hair Mutations Displace the Barley Rhizosphere Microbiota
Source: Front Plant Sci. 2017 Jun 26;8:1094. doi: 10.3389/fpls.2017.01094 (PMC5483447; doi:10.3389/fpls.2017.01094)
Supplement: Supplementary file 1 [file Data_Sheet_1.XLSX]

## Sheet: WS1
#SampleID	Soil	Microhabitat	Genotype	Phenotype	Treatment	Dryweight	DNAConc	Description
Hv750	Quarryfield	Rhizosphere	Karat	wt	Sample	0.47	46.1	Karat.quarry
Hv751	Quarryfield	Rhizosphere	Karat	wt	Sample	0.27	64.6	Karat.quarry
Hv752	Quarryfield	Rhizosphere	Karat	wt	Sample	0.55	57.7	Karat.quarry
Hv753	Quarryfield	Rhizosphere	Karat	wt	Sample	0.46	40.8	Karat.quarry
Hv754	Quarryfield	Rhizosphere	Karat	wt	Sample	0.44	32.4	Karat.quarry
Hv755	Quarryfield	Rhizosphere	RHL1	mutant	Sample	0.27	34.8	RHL1.quarry
Hv756	Quarryfield	Rhizosphere	RHL1	mutant	Sample	0.32	58.1	RHL1.quarry
Hv757	Quarryfield	Rhizosphere	RHL1	mutant	Sample	0.23	45.7	RHL1.quarry
Hv758	Quarryfield	Rhizosphere	RHL1	mutant	Sample	0.25	36.6	RHL1.quarry
Hv759	Quarryfield	Rhizosphere	RHL1	mutant	Sample	0.37	50.3	RHL1.quarry
Hv760	Quarryfield	Rhizosphere	Dema	wt	Sample	0.45	31.9	Dema.quarry
Hv761	Quarryfield	Rhizosphere	Dema	wt	Sample	0.72	43.7	Dema.quarry
Hv762	Quarryfield	Rhizosphere	Dema	wt	Sample	0.4	31.1	Dema.quarry
Hv763	Quarryfield	Rhizosphere	Dema	wt	Sample	0.51	35.4	Dema.quarry
Hv764	Quarryfield	Rhizosphere	Dema	wt	Sample	0.38	50.4	Dema.quarry
Hv765	Quarryfield	Rhizosphere	RHP1	mutant	Sample	0.22	23.6	RHP1.quarry
Hv766	Quarryfield	Rhizosphere	RHP1	mutant	Sample	0.26	44.6	RHP1.quarry
Hv767	Quarryfield	Rhizosphere	RHP1	mutant	Sample	0.27	53.1	RHP1.quarry
Hv768	Quarryfield	Rhizosphere	RHP1	mutant	Sample	0.23	32.3	RHP1.quarry
Hv769	Quarryfield	Rhizosphere	RHP1	mutant	Sample	0.17	39.8	RHP1.quarry
Hv770	Quarryfield	Soil	Bulk	Soil	Sample	NA	18.3	Bulk.quarry
Hv771	Quarryfield	Soil	Bulk	Soil	Sample	NA	15.9	Bulk.quarry
Hv772	Quarryfield	Soil	Bulk	Soil	Sample	NA	20.2	Bulk.quarry
Hv773	Quarryfield	Soil	Bulk	Soil	Sample	NA	22.5	Bulk.quarry
Hv774	Quarryfield	Soil	Bulk	Soil	Sample	NA	26.5	Bulk.quarry
Hv1000	Tayport	Rhizosphere	Karat	wt	Sample	1.03	25.98	Karat.tayport
Hv1001	Tayport	Rhizosphere	Karat	wt	Sample	0.65	24.11	Karat.tayport
Hv1002	Tayport	Rhizosphere	Karat	wt	Sample	0.86	30.85	Karat.tayport
Hv1003	Tayport	Rhizosphere	Karat	wt	Sample	0.91	32.51	Karat.tayport
Hv1004	Tayport	Rhizosphere	Karat	wt	Sample	0.8	26.63	Karat.tayport
Hv1005	Tayport	Rhizosphere	RHL1	mutant	Sample	0.49	36.86	RHL1.tayport
Hv1006	Tayport	Rhizosphere	RHL1	mutant	Sample	0.46	27.39	RHL1.tayport
Hv1007	Tayport	Rhizosphere	RHL1	mutant	Sample	0.78	37.83	RHL1.tayport
Hv1008	Tayport	Rhizosphere	RHL1	mutant	Sample	0.37	23.38	RHL1.tayport
Hv1009	Tayport	Rhizosphere	RHL1	mutant	Sample	0.38	22.12	RHL1.tayport
Hv1010	Tayport	Rhizosphere	Dema	wt	Sample	0.62	28.54	Dema.tayport
Hv1011	Tayport	Rhizosphere	Dema	wt	Sample	0.57	37.09	Dema.tayport
Hv1012	Tayport	Rhizosphere	Dema	wt	Sample	0.6	30.33	Dema.tayport
Hv1013	Tayport	Rhizosphere	Dema	wt	Sample	0.44	22.23	Dema.tayport
Hv1014	Tayport	Rhizosphere	Dema	wt	Sample	0.52	21.92	Dema.tayport
Hv1015	Tayport	Rhizosphere	RHP1	mutant	Sample	0.3	26.62	RHP1.tayport
Hv1016	Tayport	Rhizosphere	RHP1	mutant	Sample	0.27	22.49	RHP1.tayport
Hv1017	Tayport	Rhizosphere	RHP1	mutant	Sample	0.45	29.65	RHP1.tayport
Hv1018	Tayport	Rhizosphere	RHP1	mutant	Sample	0.59	32.58	RHP1.tayport
Hv1019	Tayport	Rhizosphere	RHP1	mutant	Sample	0.33	26.32	RHP1.tayport
Hv1020	Tayport	Soil	Bulk	Soil	Sample	NA	21.22	Bulk.tayport
Hv1021	Tayport	Soil	Bulk	Soil	Sample	NA	23.61	Bulk.tayport
Hv1022	Tayport	Soil	Bulk	Soil	Sample	NA	14.55	Bulk.tayport
Hv1023	Tayport	Soil	Bulk	Soil	Sample	NA	24.44	Bulk.tayport
Hv1024	Tayport	Soil	Bulk	Soil	Sample	NA	17.02	Bulk.tayport
Hv1001b	Tayport	Rhizosphere	Karat	wt	Control	0.8	45.54	Karat.control
Hv1003b	Tayport	Rhizosphere	Karat	wt	Control	0.64	35.77	Karat.control
Hv1025	Tayport	Rhizosphere	Karat	wt	Control	0.69	40.15	Karat.control
Hv1027	Tayport	Rhizosphere	Karat	wt	Control	0.86	44.68	Karat.control
Hv1029	Tayport	Rhizosphere	Karat	wt	Control	0.8	39.07	Karat.control

## Sheet: WS2
# Constructed from biom file
#OTU ID	Hv750	Hv758	Hv772	Hv767	Hv761	Hv769	Hv756	Hv754	Hv751	Hv774	Hv752	Hv760	Hv766	Hv763	Hv771	Hv753	Hv770	Hv768	Hv773	Hv764	Hv765	Hv757	Hv755	Hv759	Hv762	Hv1024	Hv1023	Hv1016	Hv1019	Hv1017	Hv1014	Hv1006	Hv1015	Hv1007	Hv1020	Hv1022	Hv1011	Hv1001b	Hv1009	Hv1002	Hv1004	Hv1029	Hv1000	Hv1012	Hv1013	Hv1021	Hv1001	Hv1005	Hv1018
4479944	1	2	1	0	0	0	0	0	0	0	0	0	0	0	0	0	0	0	0	0	0	0	0	0	0	1	10	2	1	1	6	2	3	3	1	2	1	2	2	2	5	4	1	1	1	2	1	0	0
244336	1	8	4	24	10	20	2	15	1	1	1	1	3	0	0	0	0	0	0	0	0	0	0	0	0	0	1	3	0	2	5	2	1	1	0	0	1	3	3	0	10	1	0	0	3	0	2	35	8
973124	2	0	36	0	1	0	0	2	1	4	1	0	3	1	3	2	2	2	0	0	0	0	0	0	0	0	0	0	0	0	0	0	0	0	0	0	0	0	0	0	0	0	0	0	0	0	0	0	0
185100	17	24	323	61	7	90	4	8	0	49	9	7	32	6	35	9	28	35	40	12	7	5	2	13	0	2	8	18	8	38	24	11	12	23	22	7	63	21	15	12	27	11	56	32	45	12	13	2	62
11544	0	0	25	0	0	0	0	0	0	0	1	0	0	0	1	0	1	0	0	1	0	0	2	0	0	0	0	0	0	0	0	0	0	0	0	0	0	0	0	0	0	0	0	0	0	0	0	0	0
710414	0	0	17	0	0	0	0	0	0	5	0	0	0	3	1	0	0	2	3	0	2	0	0	0	0	1	6	1	0	1	1	2	1	1	0	1	4	2	2	1	3	1	2	2	0	6	1	0	1
929398	6	0	166	7	6	4	0	4	1	15	8	1	4	9	36	10	24	4	5	5	10	4	4	12	1	4	2	2	1	2	2	1	0	1	2	1	2	3	1	3	0	0	1	0	2	5	5	3	2
606189	1	0	0	1	0	0	0	0	0	0	0	1	0	0	0	0	0	1	0	0	0	0	0	0	0	0	0	0	0	0	0	0	0	0	0	0	0	0	0	0	0	0	0	0	0	0	0	0	0
308017	0	0	12	0	5	0	0	0	0	1	0	0	0	0	2	1	0	0	0	0	0	0	1	0	0	3	4	12	8	25	15	3	6	7	11	8	11	10	8	7	13	5	6	6	11	3	17	6	8
4455330	8	0	1	0	3	4	0	0	2	0	0	0	0	0	0	0	0	0	0	0	0	0	0	0	0	0	0	1	0	0	0	0	0	0	0	0	1	1	0	0	0	0	0	0	0	0	0	0	0
1085229	0	0	2	0	0	0	0	0	0	0	0	0	0	0	0	0	0	0	0	0	0	0	0	0	0	0	0	0	0	0	0	0	0	0	0	0	0	0	0	0	0	0	0	0	0	0	0	0	0
580916	4	3	7	6	3	10	2	4	1	0	5	1	4	7	0	9	2	8	0	3	6	4	5	13	0	0	0	0	0	0	0	0	3	0	0	0	0	0	1	0	0	0	0	0	0	0	1	0	0
900044	0	0	5	0	0	0	0	0	0	0	0	0	0	0	0	0	0	0	0	0	0	0	0	0	0	0	0	0	0	3	1	0	0	0	0	0	4	0	0	0	0	0	0	0	2	1	1	0	0
460604	0	0	0	0	2	0	0	1	0	0	0	0	0	0	0	0	0	0	0	0	0	0	0	0	0	0	0	0	0	0	0	0	1	0	3	0	1	0	0	0	0	0	1	0	0	1	2	0	1
1134668	0	0	2	0	0	0	0	0	0	0	0	0	0	0	0	0	0	0	0	0	0	0	0	0	0	0	0	0	0	0	0	0	0	0	0	0	0	0	0	0	0	0	0	0	0	0	0	0	0
608919	0	0	2	0	0	0	0	0	0	0	0	0	0	0	0	0	0	0	0	0	0	0	0	0	0	0	0	0	0	0	0	0	0	0	0	0	0	0	0	0	0	0	0	0	0	0	0	0	0
198952	0	0	0	0	0	0	1	0	0	0	0	0	0	0	3	0	0	0	0	0	0	3	0	1	0	0	0	0	0	0	0	0	0	0	0	0	0	0	0	0	0	0	0	0	0	0	0	0	0
1134664	11	5	1	1	14	9	6	21	8	0	19	12	2	14	0	21	0	3	0	6	2	10	6	9	0	0	0	0	1	0	0	0	0	1	0	0	0	0	0	2	0	0	0	0	0	0	0	2	1
149938	0	0	0	0	0	0	0	0	48	0	0	0	0	0	0	0	0	0	0	0	0	0	0	0	0	0	0	0	1	0	2	0	0	1	0	0	0	0	0	0	0	5	0	0	0	0	0	0	0
776288	3	0	55	0	2	4	2	0	0	6	0	0	1	0	8	3	3	1	4	0	0	3	0	3	0	5	9	3	0	4	0	0	0	3	10	4	2	0	0	1	1	1	5	2	0	0	9	0	1
697997	152	64	2891	84	231	126	82	95	51	469	200	173	141	152	762	195	375	119	174	103	78	155	99	118	24	388	349	59	122	96	220	18	109	112	495	316	151	96	62	192	172	263	203	105	99	312	204	34	81
4450676	0	0	5	0	0	0	0	0	0	0	0	0	0	0	0	0	0	0	0	0	0	0	1	0	0	10	8	10	12	7	13	5	6	7	14	6	5	5	0	6	6	5	6	5	0	9	14	4	2
4260136	25	12	385	20	23	16	14	15	3	21	24	7	14	23	55	17	47	18	33	7	11	23	11	14	7	96	87	20	38	26	66	4	21	29	120	82	27	25	32	49	29	52	23	16	26	100	59	6	26
853114	52	18	130	37	38	25	20	44	28	6	37	46	12	39	26	90	19	25	4	34	9	25	39	50	7	1	0	0	0	1	2	0	0	3	7	0	1	2	1	0	3	3	1	0	1	0	8	3	1
732255	2	0	41	0	1	2	0	1	0	2	1	0	2	3	5	0	1	0	1	0	0	0	0	3	0	1	0	0	0	0	4	0	1	0	1	1	0	0	1	2	2	0	0	1	0	4	1	0	1
4433034	0	0	0	0	0	0	0	0	0	0	0	2	0	0	0	0	0	0	0	0	0	0	0	0	0	0	0	0	0	0	0	0	0	0	0	0	0	0	0	0	0	0	0	0	0	0	0	0	0
4433032	1	0	51	0	0	0	0	0	0	12	5	0	3	2	14	0	5	5	2	0	0	0	1	0	0	0	1	0	0	0	0	0	2	2	2	4	1	3	0	2	0	0	0	2	0	2	1	0	0
4335437	0	0	3	0	0	0	2	0	0	0	1	0	0	2	0	2	4	0	2	0	0	0	0	0	0	0	0	0	0	0	0	0	0	0	0	0	0	0	0	0	0	0	0	0	0	0	0	0	0
842284	0	0	5	0	0	0	0	0	0	0	0	0	1	0	0	0	0	0	0	0	0	3	1	0	0	0	0	0	1	0	0	0	0	0	0	0	0	0	0	0	2	0	0	0	0	0	2	0	0
4440262	27	4	2059	10	11	11	20	21	17	103	11	15	6	23	242	40	91	18	123	22	5	7	12	27	5	9	4	2	4	2	10	2	4	7	18	23	2	2	6	9	4	6	1	4	6	18	16	3	0
514449	1	0	4	0	0	0	3	0	0	1	0	0	0	3	4	0	1	0	0	0	0	0	0	1	0	0	0	0	0	0	0	2	0	0	0	0	0	0	0	0	0	0	0	0	0	0	0	0	0
563240	0	0	0	0	0	0	0	0	0	0	0	0	0	0	0	2	0	0	0	0	0	0	0	0	0	0	0	0	0	0	0	0	0	0	0	0	0	0	0	0	0	0	0	0	1	0	0	0	0
259044	0	0	1	0	0	1	0	2	0	1	0	0	1	0	0	0	0	0	0	0	0	0	1	0	0	0	0	0	0	1	0	0	0	0	0	0	0	0	0	3	0	0	0	0	0	0	0	0	0
4315620	0	0	4	0	0	0	0	0	0	0	0	0	0	0	0	0	0	0	0	0	0	0	0	0	0	0	0	0	0	0	0	0	0	0	0	0	0	0	0	0	2	0	0	0	0	0	1	1	0
4378940	4	2	120	3	7	2	2	0	2	15	3	4	7	13	23	8	18	2	16	6	4	4	1	4	0	3	3	0	1	0	1	0	0	2	3	7	2	0	1	1	2	1	0	0	1	3	0	0	2
1909053	3	0	80	3	2	1	4	1	1	7	2	0	1	1	11	1	3	1	9	1	0	2	1	3	0	20	12	2	3	9	6	4	0	5	19	24	1	2	4	2	0	2	1	4	4	7	13	0	2
536612	0	0	2	0	0	0	0	0	0	0	0	0	0	1	0	0	2	0	0	0	0	0	0	0	0	0	0	0	0	0	0	0	0	0	0	0	0	0	0	0	0	0	0	0	0	0	0	0	0
113577	4	1	85	1	4	1	2	2	0	18	1	3	2	3	17	5	5	1	7	9	5	4	3	0	0	5	13	0	0	2	6	1	2	3	19	14	1	3	4	15	9	3	2	1	3	10	10	0	2
328081	2	15	3	8	14	5	4	12	4	0	15	0	5	12	1	4	0	7	0	2	0	1	5	1	0	2	0	5	9	4	4	13	5	18	0	0	11	17	33	17	26	7	7	1	0	0	9	5	4
149144	0	0	3	0	0	0	0	0	0	0	0	0	0	0	0	0	1	0	0	0	0	0	0	0	0	9	17	2	2	5	6	0	3	1	10	9	3	2	1	7	11	7	3	5	0	7	2	0	0
877952	0	0	2	0	0	0	0	0	0	0	0	0	0	0	0	0	0	0	0	0	0	0	0	0	0	0	1	0	0	0	0	0	0	0	0	1	0	1	0	0	0	0	0	0	0	0	0	0	0
2661150	0	0	1	0	0	0	0	0	0	1	0	0	0	0	1	0	2	0	0	0	0	0	0	3	0	0	0	0	0	0	0	0	0	0	0	0	0	0	0	0	0	0	0	0	0	0	0	0	0
1086554	16	11	0	7	13	106	9	32	17	0	9	13	70	18	0	69	0	7	0	9	0	83	32	9	1	0	0	0	0	0	0	0	1	0	0	0	0	6	0	21	1	0	0	0	0	0	72	0	0
821553	0	3	21	0	0	0	1	0	0	2	2	0	0	0	7	3	0	0	5	0	0	0	0	0	0	0	3	0	0	5	1	0	3	0	2	4	0	4	0	1	0	3	0	0	0	1	2	0	2
765676	1	0	0	0	0	0	0	0	0	0	0	0	0	1	0	0	1	0	0	0	0	0	0	0	0	0	0	0	0	1	0	0	0	0	2	0	0	2	0	0	0	0	0	1	0	1	0	0	0
203969	0	0	1	0	0	0	0	0	0	2	0	0	0	0	0	0	0	0	1	0	0	0	0	0	0	0	0	0	0	0	0	0	0	0	0	0	0	0	0	0	0	0	0	0	0	0	0	0	0
203611	0	0	112	5	2	0	4	0	3	7	0	4	0	2	14	6	5	0	8	2	0	4	2	2	3	34	34	6	16	20	44	10	11	27	65	61	13	11	19	24	32	39	18	7	6	34	56	8	14
334906	0	0	12	0	0	0	0	0	0	1	0	0	0	0	0	0	2	0	0	0	0	0	0	0	0	0	0	1	0	0	0	0	0	0	1	0	0	0	0	0	0	0	0	0	0	0	0	0	3
2650464	0	0	15	1	0	0	0	0	0	0	0	0	0	0	1	1	0	0	0	0	0	0	0	0	1	4	3	0	1	0	1	0	4	1	2	3	7	1	3	2	3	0	1	2	4	4	3	0	2
254670	0	0	4	0	0	0	0	0	0	0	0	0	0	0	0	0	0	0	0	0	0	0	0	0	0	0	2	0	0	0	0	0	0	0	0	0	0	0	0	0	0	0	0	0	0	0	0	0	0
4429835	0	0	19	0	0	0	3	0	0	2	0	2	1	1	3	0	0	0	1	0	2	0	0	0	0	0	0	0	0	0	0	0	0	0	0	0	2	0	0	0	2	0	0	0	0	0	1	0	0
578392	5	0	52	3	1	2	2	0	0	2	2	0	0	0	10	1	4	0	1	1	0	0	2	1	0	0	2	0	0	0	0	0	0	0	1	0	0	0	0	0	0	0	0	0	0	0	0	0	0
4438548	3	1	202	1	5	3	10	4	3	6	3	3	1	4	23	4	26	6	2	1	0	1	3	5	0	3	10	0	0	1	4	2	0	2	4	3	2	0	0	2	1	2	1	0	0	4	1	0	1
336057	0	0	2	0	0	0	0	0	0	0	0	0	0	0	0	0	0	0	0	0	0	0	0	0	0	0	0	0	0	0	0	0	0	0	0	0	0	0	0	0	0	0	0	0	0	0	0	0	0
331020	0	0	2	0	0	0	0	0	0	0	0	0	0	0	0	0	0	0	0	0	0	0	0	0	0	0	0	0	0	0	0	0	0	0	0	0	0	0	0	0	0	0	0	0	0	0	0	0	0
4423750	0	2	3	0	0	1	1	0	0	0	0	0	0	0	2	1	0	2	1	0	0	0	0	1	0	0	0	0	0	0	0	0	0	0	0	0	0	0	0	0	0	0	0	0	0	0	0	0	0
223441	4	0	130	2	4	3	2	0	1	7	3	2	6	10	33	4	8	3	8	2	4	2	3	2	0	7	9	9	7	9	17	4	3	3	7	9	9	10	9	6	13	4	1	7	4	12	15	2	2
810096	44	19	593	43	85	32	31	55	18	36	69	70	41	57	155	103	57	29	38	27	37	61	27	35	7	19	19	7	4	14	20	2	7	14	26	12	16	2	2	25	17	19	10	5	20	17	22	10	7
135965	8	13	0	6	28	2	33	7	12	0	32	5	19	36	0	10	0	9	0	2	0	43	77	21	3	0	0	0	0	4	0	29	0	3	1	0	0	0	5	0	0	0	0	0	1	0	0	1	0
1001908	0	0	0	0	1	0	0	0	0	0	0	0	0	1	0	0	0	1	0	0	0	0	0	0	0	0	0	2	0	0	2	0	0	0	0	0	0	0	0	0	0	2	0	0	1	0	0	0	0
698417	5	2	133	0	3	5	4	3	1	28	6	0	3	2	33	9	25	1	12	0	4	3	4	0	1	2	4	0	0	0	0	0	2	0	4	1	1	1	0	0	0	4	0	1	0	1	0	1	0
249506	0	0	7	0	0	0	0	0	0	4	0	0	0	0	3	0	1	1	0	0	0	2	0	0	0	0	0	0	0	0	0	0	0	0	0	0	0	0	0	0	0	0	0	0	0	0	0	0	0
211555	0	0	18	0	0	0	0	2	3	1	0	0	0	0	0	0	1	0	0	2	0	0	0	0	0	0	1	1	0	0	0	0	0	0	3	0	0	0	0	0	0	0	0	0	0	0	0	0	0
4358255	3	2	145	2	1	2	3	0	1	2	0	0	0	1	28	3	9	0	8	1	0	3	1	5	0	0	0	0	0	0	0	0	0	0	5	0	0	0	0	0	0	0	0	0	0	1	2	0	0
211222	2	0	34	1	4	0	0	12	4	5	7	3	3	23	6	0	3	2	3	1	1	0	4	0	0	0	1	3	3	7	4	7	5	18	0	0	5	6	4	3	7	4	6	2	9	2	0	0	9
4334383	0	0	2	0	0	0	0	0	0	0	0	0	0	0	0	0	0	0	0	0	0	0	0	0	0	0	0	0	0	0	0	1	0	2	0	0	0	0	1	1	0	0	0	0	0	0	1	0	0
3038080	0	7	8	0	0	0	26	0	3	0	0	0	0	0	4	0	2	0	0	0	21	0	0	7	0	0	0	0	0	0	0	0	0	0	0	0	0	0	0	0	0	0	0	0	0	0	0	0	0
204462	0	0	2	0	0	0	0	0	0	0	0	0	0	0	0	0	0	0	0	0	0	0	0	0	0	7	3	1	1	2	2	1	0	1	5	5	4	3	0	2	2	1	0	0	1	5	7	2	4
512727	0	4	0	0	0	0	0	0	0	0	0	0	0	0	0	3	0	0	0	0	0	0	0	0	0	0	0	0	0	0	0	0	0	0	0	0	0	0	0	0	0	0	0	0	0	0	0	0	0
4463771	0	0	3	1	0	1	0	0	0	0	0	0	0	0	0	0	0	0	0	0	0	0	0	0	0	0	0	0	0	0	0	4	0	0	0	0	0	0	0	1	0	0	0	1	0	0	0	0	0
804948	14	15	451	15	18	18	14	15	5	48	17	13	10	21	67	26	38	17	15	11	10	15	11	13	1	120	133	24	55	79	89	14	48	39	107	119	68	22	42	90	53	46	48	28	32	100	133	18	22
768560	0	0	1	0	0	0	0	0	0	0	0	0	0	0	0	0	1	0	0	0	0	0	0	0	0	0	0	0	0	0	0	0	0	0	1	4	0	0	0	0	0	0	0	0	0	0	1	0	1
112952	35	13	921	10	34	25	19	18	10	178	45	31	19	32	223	23	85	14	74	15	6	22	20	10	2	479	375	105	165	91	324	51	205	132	622	469	215	207	95	372	339	557	231	162	159	391	286	35	192
4477127	13	16	4	44	23	39	27	47	10	0	13	11	46	17	2	32	0	26	0	11	20	36	43	68	2	1	0	23	28	56	39	17	44	98	8	2	5	32	0	13	12	14	7	5	8	28	20	12	35
513055	0	0	8	0	0	0	0	0	1	0	0	0	0	0	0	1	0	0	0	0	0	0	0	0	0	0	0	3	0	11	6	8	5	8	3	0	0	0	13	0	4	0	1	0	0	2	9	1	8
237030	15	11	489	8	8	5	5	5	4	50	12	10	6	10	54	12	35	3	39	9	4	8	13	11	0	4	1	0	1	2	1	1	0	4	5	1	0	2	1	1	4	4	3	1	1	3	1	0	0
400524	0	0	3	0	0	0	0	0	0	0	0	0	0	0	0	0	0	0	0	0	0	0	0	0	0	0	0	0	0	0	0	0	0	0	0	0	0	0	0	0	0	0	0	0	0	0	0	0	0
1107721	1	0	8	0	3	0	0	0	0	1	1	1	2	0	1	0	0	1	0	1	0	0	1	0	0	1	0	0	1	0	0	0	0	0	0	0	0	0	0	0	0	2	0	0	0	0	0	0	0
256291	1	3	26	0	0	4	4	1	1	7	0	2	1	2	3	0	4	0	0	3	0	0	2	2	0	0	0	0	0	0	0	0	0	0	2	0	0	0	0	0	0	0	0	0	2	0	1	0	0
4304781	0	0	4	1	2	0	0	0	0	1	0	0	0	0	2	0	0	0	2	0	0	0	2	0	0	0	3	0	2	5	2	3	2	1	1	10	0	0	4	3	3	0	4	0	2	2	5	3	0
4304789	0	0	9	1	3	0	0	2	0	0	1	0	1	3	0	2	0	0	0	0	0	0	0	0	0	0	0	0	0	0	1	1	1	1	0	0	0	0	0	1	1	0	2	0	2	0	1	0	0
709657	21	19	218	27	25	16	17	17	15	27	23	24	10	20	54	18	14	17	19	12	7	20	19	18	3	4	13	2	16	9	17	3	8	11	21	7	13	11	14	15	18	10	6	7	12	14	29	8	7
112045	1	0	92	1	2	2	0	0	1	15	5	1	5	2	21	3	2	1	9	1	2	2	2	1	0	5	5	2	6	3	14	5	5	2	4	9	2	5	6	5	16	9	9	0	4	1	6	2	2
543472	0	0	0	0	0	0	0	0	0	0	2	0	0	0	0	0	0	0	0	0	0	0	0	0	0	0	0	0	0	0	0	0	0	0	0	0	0	0	0	0	0	0	0	0	0	0	0	0	0
4422405	0	0	0	0	0	0	0	0	0	0	0	0	0	0	0	0	0	1	0	1	0	0	0	0	0	0	0	0	0	0	0	0	0	0	0	0	0	0	0	0	0	0	0	0	0	0	0	0	0
256121	0	0	0	1	1	0	0	0	0	0	0	0	0	0	0	0	0	0	0	0	0	0	0	0	0	0	0	0	0	0	0	0	0	0	0	0	0	0	0	0	0	0	0	0	0	0	0	0	0
3963494	9	3	63	0	8	6	3	12	2	9	12	6	3	7	9	10	5	3	4	2	4	3	2	9	0	3	2	0	1	0	4	0	0	0	1	0	0	0	0	0	1	1	0	0	0	3	0	0	0
207283	7	1	328	0	8	2	2	0	1	20	1	2	5	10	48	4	15	1	17	8	4	2	4	7	1	19	18	5	6	5	21	9	13	13	17	23	10	12	10	16	8	4	5	2	10	16	16	2	6
826124	3	11	23	0	7	2	3	10	0	0	4	8	63	1	4	6	1	4	0	4	0	3	28	0	3	0	3	4	11	55	0	2	10	7	20	8	7	7	2	1	3	5	2	3	10	4	2	2	16
2651333	0	0	12	0	0	0	0	0	0	0	0	0	0	0	2	0	0	0	0	0	0	0	0	0	0	1	3	0	2	0	2	0	0	0	3	3	6	1	1	0	2	0	0	0	0	2	2	0	4
1072934	0	0	1	0	0	0	0	0	0	3	0	0	0	0	0	0	0	0	0	0	0	0	0	1	0	3	1	4	6	5	12	1	10	4	4	11	16	1	2	7	8	1	9	3	5	2	4	2	13
4435199	2	4	56	12	11	10	4	4	7	4	13	15	13	3	65	12	2	22	2	0	14	76	10	27	0	0	0	90	28	59	36	36	35	355	30	2	150	32	61	25	17	21	44	16	64	22	30	18	76
1105085	28	0	0	153	223	0	359	0	403	0	184	119	26	1	0	25	0	97	0	35	1	4	202	5	8	0	0	40	32	46	16	2	54	11	0	0	11	226	24	84	73	4	93	71	404	0	206	137	14
4480292	30	14	10	2	22	13	25	33	15	0	29	45	28	47	2	88	2	16	0	11	28	16	16	18	16	7	6	25	53	7	28	3	21	0	3	0	1	12	0	83	9	21	6	2	3	3	82	2	11
644798	66	383	11	464	281	774	79	1495	1078	0	1192	898	299	233	1	687	0	183	1	77	625	521	490	1096	144	1	0	54	25	49	23	159	85	224	12	1	49	50	340	68	328	22	24	5	57	4	55	134	130
1063088	0	0	2	0	0	0	0	0	0	0	0	0	0	0	1	0	0	0	0	0	0	0	0	0	0	0	0	0	0	0	0	0	0	0	0	0	0	0	0	0	0	0	0	0	0	0	0	0	0
216023	0	0	13	0	0	0	1	0	1	0	0	0	0	1	2	0	1	0	0	0	0	0	0	0	0	1	2	2	0	0	1	0	0	0	6	1	1	2	0	0	1	4	0	0	0	0	2	0	3
188500	0	0	1	0	0	0	0	0	1	1	0	0	0	0	0	0	0	0	0	0	0	0	0	0	0	0	0	0	0	0	0	1	0	0	0	0	0	0	0	0	2	0	0	0	0	0	0	0	0
242145	1	0	5	1	1	0	0	2	0	0	0	5	2	2	2	1	2	5	1	3	0	4	0	3	0	0	0	0	2	0	0	0	0	1	1	0	0	1	0	1	2	0	0	0	0	1	0	0	0
242142	0	0	2	0	0	0	0	0	0	0	0	0	0	0	2	0	0	0	0	0	0	0	0	0	0	0	0	0	0	0	0	0	0	0	0	0	0	0	0	0	0	0	0	0	0	0	0	0	0
803238	3	6	142	2	13	5	3	2	1	36	6	10	1	5	26	1	19	2	6	3	6	2	4	12	4	0	0	0	0	0	0	0	1	0	0	0	0	0	0	0	0	0	0	0	0	0	0	1	0
225788	3	0	91	1	0	2	8	1	1	11	0	2	1	1	10	2	7	0	9	0	0	0	0	3	0	17	9	0	2	2	5	0	2	4	28	30	0	0	3	10	2	7	2	0	2	5	9	4	1
3850831	0	0	24	0	0	0	0	0	0	1	0	2	0	2	6	0	3	0	1	0	0	0	0	0	0	9	1	6	0	4	1	0	0	0	5	11	2	1	0	2	7	2	4	0	1	9	1	0	4
4416537	4	10	112	5	7	16	1	7	2	10	7	8	15	9	11	21	5	4	8	9	6	8	6	5	0	0	5	0	0	0	0	0	0	0	0	0	0	2	1	0	0	0	0	0	0	1	0	0	1
519510	0	4	17	5	3	5	2	7	1	1	2	6	0	2	3	5	5	1	2	4	0	2	0	0	2	1	5	4	0	4	3	0	2	7	4	11	2	2	4	14	11	3	1	2	10	3	7	9	1
161616	0	0	0	0	0	0	1	2	0	0	0	0	0	0	2	0	0	0	0	0	0	0	0	0	0	0	0	0	0	0	0	0	0	0	0	0	0	0	0	0	0	0	0	0	0	0	0	0	0
178451	0	0	2	0	0	0	0	0	0	0	0	0	0	0	0	0	0	0	0	0	0	0	0	0	0	0	0	0	0	0	0	0	0	0	2	0	0	0	0	0	0	0	0	0	0	0	0	0	0
296086	15	3	829	13	51	10	16	4	7	55	24	38	23	34	274	6	99	6	35	8	6	12	12	6	0	19	47	92	86	87	71	40	47	164	69	38	288	48	104	68	100	49	102	62	124	138	36	20	119
2183687	1	1	38	0	4	4	2	9	3	0	2	6	0	10	6	1	3	9	0	1	4	1	3	2	0	0	0	0	0	0	0	0	0	0	0	0	0	0	0	0	0	0	0	0	0	0	3	0	0
4323374	2	7	6	4	9	8	0	11	1	0	3	0	0	3	3	0	3	0	0	1	0	0	2	2	0	0	0	8	4	3	5	9	9	10	2	1	0	1	6	3	9	0	4	1	4	4	3	15	21
207866	48	9	2092	26	51	50	41	30	13	185	43	21	27	69	342	51	146	24	140	34	4	21	23	36	5	66	96	18	40	20	64	11	23	39	91	78	21	13	25	50	51	35	33	20	29	86	56	16	17
360124	0	0	29	0	5	1	2	3	1	3	3	6	5	4	4	11	4	0	0	10	0	2	2	2	0	0	0	0	0	0	0	0	0	0	0	2	0	0	0	0	0	0	0	0	0	0	0	0	0
3815760	0	0	7	0	0	2	6	0	0	0	0	1	2	1	3	3	1	2	2	0	0	1	0	0	0	0	0	1	0	0	0	0	0	0	0	0	0	0	1	0	0	0	2	0	0	0	1	0	0
532912	2	0	25	0	0	2	1	0	0	1	0	0	2	0	3	0	1	0	2	0	1	0	0	0	0	1	3	0	0	0	2	0	0	0	1	1	2	0	2	0	0	2	0	0	0	0	1	0	1
241999	16	3	508	14	10	8	6	15	14	30	6	10	15	12	67	11	32	8	40	17	6	6	6	12	0	27	18	3	5	7	11	4	4	7	29	31	2	1	6	13	13	10	9	5	6	22	29	2	7
984895	0	2	221	2	3	3	2	2	0	19	4	2	1	1	21	2	7	4	16	5	1	3	0	4	0	1	2	0	0	0	0	0	3	0	2	0	1	0	0	0	0	0	0	0	0	0	0	0	0
298835	0	0	0	0	3	0	0	0	0	0	0	0	0	0	0	0	0	0	0	0	0	0	0	0	0	0	0	0	0	0	0	0	0	0	0	0	0	0	0	0	0	0	0	0	0	0	0	0	0
740305	0	0	3	0	0	1	0	0	0	0	0	1	0	0	0	0	0	0	0	0	0	0	0	0	0	4	0	0	0	0	0	0	2	0	0	0	0	0	0	0	2	0	0	1	0	0	0	0	0
568391	2	0	27	0	2	0	1	0	1	1	1	1	1	1	5	2	2	3	1	0	2	0	0	0	1	21	9	1	3	3	5	0	2	0	9	10	3	1	0	0	2	3	10	2	0	5	0	0	0
151384	0	0	0	0	1	2	0	0	0	0	0	0	0	0	0	0	0	1	0	0	0	0	0	4	0	0	0	0	2	1	0	2	0	3	0	1	5	3	6	6	7	0	3	2	0	2	3	13	0
746436	114	83	7	84	161	30	40	189	81	2	39	215	24	77	1	203	0	196	0	149	93	29	56	225	12	1	0	21	4	0	0	18	5	4	1	0	0	37	8	12	5	5	1	0	2	1	10	28	25
834178	0	0	0	0	0	0	0	0	0	0	0	0	0	0	0	2	0	0	0	0	0	0	0	0	0	0	0	0	0	0	0	0	0	0	0	0	0	0	0	0	0	0	0	0	0	0	0	0	0
4330963	0	0	18	0	0	0	0	2	0	0	0	0	0	3	3	0	3	0	2	1	0	0	0	0	0	0	0	0	0	0	0	0	0	0	0	0	0	0	0	0	0	0	0	0	0	0	0	0	0
228207	0	0	0	0	0	0	0	0	0	0	0	0	0	0	16	0	0	0	0	0	1	0	0	0	0	0	0	0	0	0	0	0	0	0	0	0	0	0	0	0	0	0	0	0	0	0	0	0	0
543813	0	0	0	0	0	0	0	0	0	0	0	0	0	0	1	0	0	0	0	0	0	1	0	0	0	0	0	0	0	0	0	0	0	0	0	0	0	0	0	0	0	0	0	0	0	0	0	0	0
2801319	1	0	2	0	0	0	0	0	1	0	0	0	0	0	0	0	0	0	0	0	0	0	0	1	0	0	0	0	3	0	1	3	1	0	0	0	3	0	4	3	12	1	3	0	0	0	2	2	0
1119470	0	0	2	0	0	0	0	0	2	0	0	0	0	0	1	0	0	0	0	0	0	0	0	0	0	0	0	0	0	0	0	0	0	0	0	0	0	0	0	0	0	0	0	0	0	0	0	0	0
214791	0	0	10	0	0	0	0	0	0	0	0	0	0	0	0	0	0	0	0	0	0	0	0	0	0	0	1	0	0	0	3	0	0	0	1	2	2	0	2	0	1	0	0	0	0	0	3	0	0
546825	0	0	3	0	0	0	0	0	0	0	0	0	0	0	0	0	0	0	0	0	0	0	0	0	0	0	0	0	0	0	1	0	0	1	0	0	0	0	2	0	0	0	0	0	0	0	0	0	0
546824	0	0	10	0	1	0	0	0	0	0	2	0	0	3	2	0	1	0	2	1	2	0	0	0	0	13	9	0	0	5	11	0	4	7	9	15	1	0	1	4	0	1	1	0	0	6	5	3	0
1068936	0	0	8	0	0	0	0	0	0	0	0	0	0	0	1	1	0	0	0	0	0	0	0	0	0	0	1	1	1	0	3	0	2	0	0	0	2	0	0	1	0	1	0	0	0	0	1	0	0
1009419	4	0	0	13	1	0	2	3	0	0	0	11	0	0	0	0	0	0	0	0	0	0	1	2	0	0	0	0	0	0	0	0	0	0	0	0	0	0	0	1	0	0	0	0	0	0	0	0	0
240826	0	0	1	0	0	0	0	0	0	3	0	0	0	0	0	0	0	0	0	0	0	0	0	0	0	0	0	0	0	0	0	0	0	0	0	0	0	0	0	0	0	0	0	0	0	0	0	0	0
558911	0	0	8	4	2	0	0	1	0	0	1	1	0	5	1	1	1	0	1	1	2	0	3	0	0	1	4	4	2	1	6	1	1	2	4	0	11	3	4	9	6	2	5	4	4	2	1	0	5
1108912	5	0	200	5	14	5	6	15	1	6	18	2	3	10	35	3	12	2	2	0	4	4	1	2	0	0	0	0	0	0	3	0	1	0	0	1	0	0	0	0	0	0	0	0	0	0	3	0	0
978498	2	4	43	14	22	8	8	4	5	2	14	24	13	15	11	10	2	4	5	5	11	4	3	2	0	1	0	11	5	2	7	9	9	3	0	0	10	13	13	3	4	18	5	1	5	3	10	2	1
1800149	13	4	496	5	11	4	12	11	3	68	5	7	4	10	45	7	59	5	38	7	3	6	5	8	1	0	0	0	1	0	0	0	0	1	4	1	0	0	1	1	3	3	0	0	0	1	0	0	1
617340	2	0	8	1	7	4	4	3	0	2	2	2	1	6	3	1	1	7	0	1	5	7	4	8	0	0	3	19	4	22	3	26	37	47	1	0	12	15	11	2	4	5	2	1	0	3	3	25	6
3330580	0	0	0	16	1	69	0	45	0	0	20	11	18	10	0	1	0	2	0	0	0	11	275	141	2	0	0	0	1	66	3	28	15	0	0	0	0	0	0	0	7	0	1	1	4	0	0	0	55
4444622	3	3	241	7	4	9	8	0	1	30	13	0	5	4	46	2	12	2	9	6	1	7	8	10	3	61	62	10	34	4	53	8	9	17	56	67	15	7	13	24	22	17	37	16	10	78	19	6	12
350772	2	2	62	1	2	0	0	3	0	3	1	4	2	0	4	7	2	0	0	1	3	1	0	1	0	0	0	0	1	0	1	0	0	0	0	0	0	0	0	0	0	0	0	0	0	2	3	0	0
813522	8	1	77	10	4	5	10	0	2	20	5	3	3	6	11	4	7	1	3	0	1	3	3	4	0	51	54	30	77	39	61	22	50	44	47	44	52	23	31	55	88	79	62	24	41	40	88	10	53
249693	2	27	16	10	10	4	28	9	5	0	4	65	12	4	18	57	0	24	2	9	14	51	19	44	1	5	15	11	4	4	20	2	18	1	19	15	6	22	16	16	6	10	22	4	9	13	17	14	5
4400615	0	0	2	0	0	0	0	0	0	0	0	0	0	0	0	0	0	0	0	0	0	0	0	0	0	0	0	0	0	0	0	0	0	0	0	0	0	0	0	0	0	0	0	0	0	0	0	0	0
4327501	0	0	0	0	0	1	0	0	0	0	0	0	0	0	0	0	0	0	0	0	0	1	0	0	0	0	0	0	0	0	0	0	0	0	0	0	0	0	0	0	0	0	0	0	0	0	0	0	0
730661	0	0	0	1	0	0	0	0	0	0	0	0	0	0	0	0	0	1	0	0	0	0	0	0	0	1	0	1	1	0	0	13	2	0	0	0	8	0	1	1	0	3	0	0	0	0	0	0	0
807447	0	1	35	2	2	0	1	0	1	3	0	0	0	0	1	1	2	1	0	0	1	0	3	0	0	0	0	0	0	0	0	0	0	0	0	0	0	0	0	0	0	0	0	0	0	0	0	0	0
3922904	1	4	46	0	3	4	3	3	1	6	11	5	1	2	20	4	1	1	1	0	4	2	2	2	0	91	90	65	68	71	92	35	68	70	125	67	145	41	49	104	78	94	113	82	72	97	65	30	76
166838	0	1	27	0	1	1	0	0	3	0	0	0	0	0	1	3	3	0	0	0	0	0	2	0	0	1	2	0	0	0	0	0	0	0	2	1	0	0	0	0	1	1	0	1	0	0	0	0	0
4354842	2	0	60	1	1	2	2	4	0	12	2	3	5	3	18	1	7	0	5	0	0	5	4	0	0	3	3	1	1	1	1	0	0	1	1	1	2	0	0	0	1	3	0	2	0	0	0	0	0
4405640	4	1	83	1	11	3	6	4	3	6	12	5	3	2	24	17	7	9	4	10	4	5	2	14	1	4	12	3	24	18	25	2	12	20	8	6	12	9	4	11	10	11	5	6	16	7	17	9	9
4375014	13	0	237	7	9	3	2	7	8	9	10	2	9	3	32	12	14	3	17	6	3	8	3	2	0	11	15	4	18	12	17	2	4	8	9	13	8	3	11	14	13	15	6	5	6	9	19	6	3
4387303	0	0	1	0	0	0	0	0	0	0	1	0	0	0	0	0	0	0	0	0	0	0	1	1	0	1	1	2	0	0	0	0	0	4	0	0	0	0	0	0	0	0	0	0	0	0	1	0	0
3182958	0	0	1	0	0	1	0	0	0	0	0	0	0	0	0	0	0	0	0	0	0	0	0	0	0	0	0	0	0	0	0	0	0	0	0	0	0	0	0	0	0	0	0	0	0	0	0	0	0
551647	1	0	9	2	0	0	0	0	0	1	0	0	0	0	2	1	0	0	1	0	0	0	0	0	0	0	1	6	0	3	0	0	1	0	0	0	0	0	4	0	0	1	0	0	0	1	1	0	0
539866	74	31	2797	36	45	36	69	83	39	175	47	48	23	68	437	78	232	33	189	52	15	60	55	58	6	700	665	137	256	259	585	94	128	266	863	804	411	217	245	603	435	403	251	258	284	567	721	128	129
4419154	0	3	84	5	5	2	4	1	0	14	4	2	3	4	16	4	4	0	4	1	4	3	4	3	1	0	0	1	0	1	2	0	0	0	3	6	2	0	0	0	1	0	1	0	0	1	0	0	0
4419153	27	20	238	17	79	29	18	18	2	23	42	28	15	17	51	34	14	29	19	17	8	24	23	13	0	14	45	19	17	13	20	5	36	28	21	19	32	10	12	32	13	15	17	9	9	16	20	12	12
539862	0	0	4	0	0	0	0	0	0	0	0	0	0	0	0	0	0	0	1	0	0	0	1	0	0	0	0	0	0	0	0	0	0	0	0	0	0	0	0	0	0	0	0	0	0	0	0	0	0
825112	3	3	25	7	1	12	4	0	2	1	2	3	1	9	6	5	5	5	6	1	1	0	1	1	0	0	0	2	5	0	2	4	0	5	0	1	1	2	0	1	2	1	0	0	0	0	3	0	1
4437903	0	0	3	0	0	0	0	0	0	0	0	0	0	0	0	0	0	0	0	0	0	0	0	0	0	0	0	0	0	0	0	0	0	0	0	0	0	0	0	0	0	0	0	0	0	0	0	0	0
246412	0	0	0	0	0	1	0	0	0	0	0	1	0	0	0	0	0	0	0	0	0	0	0	0	0	0	0	0	0	0	0	0	0	0	0	0	0	0	2	0	0	0	0	1	3	0	1	0	0
1020633	1	0	22	1	7	3	5	0	0	4	4	2	0	4	3	3	2	0	2	0	0	7	0	4	0	2	3	7	8	6	6	2	5	4	5	0	6	4	6	7	6	11	14	4	8	5	8	8	11
817606	0	0	6	1	0	0	0	0	0	3	0	0	0	0	0	0	0	0	0	0	0	0	0	0	0	0	0	0	0	0	0	0	0	0	0	0	0	0	0	0	0	2	0	1	0	1	2	0	0
215113	0	0	0	0	0	0	0	0	0	0	0	0	0	0	0	3	0	0	0	0	0	0	0	0	0	0	0	0	0	0	0	0	0	0	0	0	0	0	0	0	1	0	0	0	0	0	0	0	0
4093084	0	0	3	0	0	0	0	0	0	0	0	0	0	0	0	0	0	0	0	0	0	0	0	0	0	0	0	0	0	0	0	0	2	0	0	0	0	2	2	0	0	0	0	0	0	0	0	0	0
959195	0	0	61	1	1	0	0	1	0	8	7	2	2	0	16	2	2	2	2	0	2	0	1	5	0	0	0	0	0	0	0	0	0	0	0	0	0	0	0	0	0	0	0	0	0	0	0	0	0
543139	0	0	0	2	14	3	1	2	4	0	3	4	0	2	0	0	0	0	0	0	1	3	0	2	0	0	0	2	0	0	0	0	0	0	0	0	0	1	0	0	0	0	0	0	0	0	0	0	0
828752	0	1	3	0	0	0	0	0	0	0	0	0	0	0	0	0	0	0	0	0	0	1	0	0	0	1	0	0	0	0	0	0	0	0	0	1	0	0	0	0	0	0	0	0	0	0	0	0	0
4343394	116	101	288	88	243	80	110	183	103	40	167	133	117	71	72	329	13	55	16	70	91	259	128	121	19	152	116	294	548	503	469	247	282	565	201	194	628	182	193	506	522	449	508	223	325	230	716	317	415
4403421	0	0	3	0	0	0	0	0	0	4	0	0	0	0	1	0	0	0	1	0	1	0	0	0	0	0	0	0	0	0	0	0	0	0	1	3	0	0	0	0	0	0	0	0	0	0	0	0	0
810959	1	0	1	0	3	3	0	0	0	1	0	2	0	0	0	0	0	0	0	0	0	0	0	0	0	0	0	0	0	0	0	1	0	1	0	0	0	1	1	1	0	0	0	0	0	0	0	0	1
219034	0	1	9	0	0	0	0	0	0	0	0	0	0	0	3	0	0	0	0	0	0	0	0	0	0	0	0	0	0	0	0	0	0	0	0	0	0	0	0	0	0	0	0	0	0	0	0	0	0
4366199	1	0	13	0	0	0	0	0	0	0	0	0	1	0	4	0	0	0	3	0	0	0	0	0	0	2	0	0	1	0	0	0	0	0	0	3	0	0	0	0	0	1	0	0	0	3	0	0	1
944197	1	0	0	0	0	2	0	0	0	0	0	0	0	0	0	1	0	0	0	1	0	0	1	0	0	0	0	3	0	0	3	0	0	0	0	0	0	1	1	0	2	0	0	0	0	0	1	2	1
371783	0	0	18	0	1	0	0	1	0	4	0	0	2	0	4	0	2	0	1	0	0	0	0	2	0	0	2	0	0	0	1	0	0	0	0	1	0	0	0	2	0	0	0	0	0	0	2	0	0
718367	0	0	0	0	0	0	0	0	0	0	0	0	0	0	0	0	2	0	0	0	0	0	0	0	0	0	0	0	0	0	0	0	0	0	0	0	0	0	0	0	0	0	0	0	0	0	0	0	0
510937	0	0	12	0	0	0	0	0	0	0	1	1	2	0	1	5	0	0	0	0	2	1	0	0	0	3	3	6	9	1	5	0	0	3	1	0	2	5	1	8	12	13	10	2	3	0	20	1	3
1120344	1	1	242	2	6	3	3	2	1	14	2	3	3	9	37	6	10	2	19	0	0	1	1	3	0	33	34	11	18	30	48	6	11	15	48	49	16	14	14	31	41	12	28	6	17	51	40	9	22
812809	0	0	6	0	0	0	0	0	0	0	0	0	0	0	1	0	0	0	0	0	0	0	0	0	0	0	0	0	0	0	0	0	0	0	0	0	0	0	0	0	0	0	0	0	0	0	0	0	0
1013060	0	0	1	0	0	0	0	0	0	0	0	0	0	0	0	0	0	1	0	0	0	0	0	0	0	1	4	0	0	0	0	0	0	0	0	2	0	0	0	0	1	0	3	0	0	1	0	0	0
16939	68	61	5	327	98	197	178	0	78	0	96	83	100	46	0	189	0	68	0	11	130	70	313	345	2	0	0	3	5	1	9	0	0	0	0	0	0	4	0	0	1	0	0	3	6	0	0	0	16
4348417	0	0	49	1	4	2	0	1	0	4	0	2	4	2	11	0	2	1	6	0	2	1	0	1	1	1	3	2	1	0	4	0	3	0	5	2	2	0	0	2	0	3	2	2	0	0	1	0	2
12220	0	7	3	1	9	10	0	2	3	0	2	5	58	5	0	2	0	3	0	3	2	1	9	2	0	0	0	1	2	0	1	1	1	1	0	0	1	1	5	0	0	1	0	1	0	0	0	0	3
1138433	1	0	5	0	0	0	0	0	0	0	0	0	0	0	2	0	1	0	1	0	0	0	0	0	0	1	5	0	2	4	3	0	2	6	5	2	3	3	2	5	2	0	3	2	3	2	2	0	0
137984	0	0	7	0	0	0	0	0	0	0	0	0	0	0	0	0	0	0	0	0	0	0	0	0	0	0	0	0	0	0	0	0	0	0	0	0	0	0	0	0	0	0	0	0	0	0	0	0	0
564025	2	2	102	1	2	0	0	1	1	11	1	0	1	0	25	6	6	0	4	0	0	2	0	0	0	3	2	1	0	3	2	0	1	4	6	0	1	0	5	0	8	3	4	2	4	5	3	3	0
223787	0	0	1	0	0	0	0	0	0	0	0	0	0	0	0	0	0	0	0	0	0	0	1	0	0	0	0	2	0	1	0	0	0	1	0	0	2	0	0	0	0	0	0	0	0	0	1	0	0
810371	16	11	225	16	33	26	7	14	7	35	28	29	18	25	58	40	39	11	12	13	15	29	17	19	3	7	21	8	11	5	17	0	8	10	19	8	4	7	2	9	5	6	10	4	6	17	8	1	4
1117404	1	0	2	0	1	4	0	2	0	0	1	0	0	1	0	2	0	8	0	4	0	0	2	2	0	0	0	0	0	0	0	0	0	0	0	0	0	1	0	0	5	0	0	0	0	0	0	5	0
583130	2	0	28	0	0	2	0	0	0	4	0	0	0	2	6	0	2	3	0	0	0	0	2	0	0	1	0	0	1	1	1	0	0	0	0	0	0	0	0	0	2	2	1	0	0	3	1	0	0
1125832	0	0	1	0	0	0	0	0	0	0	0	0	0	0	0	0	0	0	0	0	0	1	0	0	0	0	0	0	0	0	0	0	0	0	0	0	0	0	0	0	0	0	0	0	0	0	0	0	0
1125837	50	8	1053	37	58	53	28	32	19	86	34	18	33	49	247	50	49	20	51	17	13	37	35	31	6	77	133	34	57	47	82	11	34	25	108	130	82	16	43	69	74	63	56	25	42	157	98	30	40
334113	0	0	2	0	0	0	0	0	0	0	0	0	0	0	0	0	0	0	0	0	0	0	0	0	0	3	0	10	1	1	2	1	2	2	4	4	3	1	2	0	5	1	0	0	0	4	3	1	2
237992	0	0	28	1	0	0	1	2	0	1	1	2	0	0	9	0	0	0	1	1	0	0	0	0	0	1	2	0	2	0	0	0	0	0	0	0	0	0	0	1	0	3	0	0	0	0	3	0	0
143692	1	0	1	1	1	0	3	0	2	0	8	5	1	2	2	3	0	1	0	0	2	9	0	3	0	0	1	5	4	11	0	6	3	4	0	1	2	2	4	7	3	0	0	1	0	0	3	5	2
1091225	8	0	263	2	4	8	7	3	0	22	8	5	2	4	51	0	25	1	17	5	1	5	0	2	0	20	22	1	11	2	10	0	5	9	17	30	2	3	7	12	5	9	5	1	8	18	10	2	4
4381458	27	110	15	46	30	50	68	33	38	1	42	100	69	51	2	109	2	88	0	28	44	106	66	139	4	3	3	145	424	434	31	155	182	267	13	9	52	55	322	78	51	86	30	17	50	11	109	217	151
137180	0	11	0	3	3	1	5	1	0	0	4	9	4	4	0	24	0	11	0	2	9	5	8	3	2	0	0	1	1	0	0	1	0	1	0	0	0	6	0	0	3	6	0	0	0	0	3	38	0
4314035	0	0	1	0	0	0	0	0	0	0	0	0	0	0	0	0	0	0	1	0	0	0	0	0	0	0	0	0	0	0	0	0	0	0	0	0	0	0	0	0	0	0	0	0	0	0	0	0	0
546305	0	0	17	0	0	0	1	0	0	4	0	0	1	1	7	2	1	0	0	1	0	0	0	0	0	0	4	0	1	0	0	0	0	3	1	4	0	1	0	1	2	0	2	3	0	0	0	0	0
1128776	18	4	689	11	13	6	4	8	1	62	13	6	6	15	70	13	38	8	40	13	2	11	16	8	2	5	3	2	0	0	3	0	0	1	7	3	1	1	0	3	0	2	1	1	0	2	3	1	4
212027	4	6	142	0	9	1	5	5	0	31	6	2	1	5	31	2	14	6	5	2	3	2	1	0	0	12	14	10	15	8	12	2	10	11	41	26	18	9	5	26	24	30	20	12	7	33	26	3	14
4472782	0	4	51	0	0	0	1	0	1	2	0	2	0	0	14	1	2	1	2	0	2	0	0	1	0	5	5	1	3	9	13	2	1	1	10	11	8	4	8	6	7	6	5	4	8	4	15	1	3
584612	0	0	3	0	0	0	0	0	0	0	0	0	0	0	1	1	0	0	0	0	0	0	0	0	0	0	0	0	0	0	0	0	0	0	1	0	0	0	0	0	0	0	0	0	0	0	2	0	0
561452	32	7	2110	30	57	44	24	17	12	147	26	25	26	57	406	29	147	12	131	18	12	22	37	21	1	153	199	75	123	102	237	63	84	150	304	387	150	99	74	133	163	133	143	55	101	275	228	57	107
502910	0	0	0	0	7	0	0	0	0	0	0	0	0	0	0	0	0	0	0	0	0	0	0	0	0	0	0	0	0	154	0	0	0	2	0	0	0	0	0	1	1	0	0	0	0	0	0	1	0
209935	6	2	145	10	11	6	13	6	10	15	9	3	6	12	25	13	5	6	13	14	0	4	6	11	2	130	113	35	40	59	78	19	24	59	156	126	30	26	17	92	49	75	68	18	24	149	164	21	14
331697	20	14	1	11	4	16	7	16	1	4	6	0	2	3	2	0	0	0	0	0	3	20	14	5	0	0	0	0	0	5	1	10	0	3	0	0	3	0	30	0	0	0	0	0	0	0	0	0	0
822874	64	12	1928	37	52	56	43	31	28	146	54	72	50	76	371	60	156	32	133	28	29	49	31	43	7	229	321	132	169	204	192	111	178	230	303	263	181	147	124	148	190	182	124	73	92	346	252	72	122
4319440	0	0	3	0	0	0	0	0	0	0	0	0	0	0	0	0	0	0	0	0	0	0	0	0	0	2	0	0	0	0	0	0	2	2	0	0	1	2	0	0	1	0	0	0	0	0	0	0	2
1099157	0	0	14	0	2	0	1	0	0	0	1	1	0	2	2	0	1	0	0	0	0	0	0	0	0	0	0	0	0	0	0	0	0	0	0	2	1	0	1	1	0	0	0	1	0	4	1	0	0
1123984	0	0	13	0	0	0	2	0	0	3	1	0	0	0	5	3	0	0	0	0	0	2	0	2	0	6	4	2	2	2	6	0	0	0	3	4	0	0	1	4	1	1	4	1	2	4	4	0	1
207672	2	0	66	0	3	0	0	0	0	14	2	5	5	4	30	0	4	2	9	1	5	1	1	0	2	15	9	0	4	1	7	0	1	4	38	8	3	3	3	9	4	7	8	0	2	18	4	0	1
4484176	0	0	7	2	0	0	0	0	0	0	0	0	0	1	3	0	0	0	0	0	0	0	0	0	0	0	0	7	0	3	2	0	0	0	0	0	2	0	0	0	0	0	1	0	0	0	0	0	4
170130	0	0	0	2	0	0	0	0	0	0	0	0	0	0	0	0	0	0	0	0	0	0	0	1	0	0	0	0	0	0	0	0	0	0	0	0	0	0	0	0	0	0	0	0	0	0	0	0	0
1136762	0	0	5	0	0	0	0	2	0	0	0	0	0	0	1	0	1	0	2	0	0	0	0	0	0	0	0	0	0	0	0	1	0	0	0	0	0	0	0	0	1	0	0	0	0	0	0	0	0
640043	0	0	5	0	0	0	0	0	0	0	0	0	0	0	0	0	0	0	0	0	0	0	0	0	0	0	2	0	0	0	0	0	0	0	0	4	0	0	0	2	0	0	0	0	0	0	0	0	0
369289	0	0	0	0	0	0	0	0	0	0	1	0	0	0	5	0	1	0	0	0	0	0	0	0	0	1	0	0	0	1	2	1	1	0	0	2	1	0	0	0	1	1	2	0	1	2	1	0	0
813868	0	0	2	0	0	0	0	0	0	0	0	0	0	0	0	0	0	0	1	0	0	0	0	0	0	0	0	0	0	0	0	0	0	0	0	0	0	0	0	0	0	0	0	0	0	0	0	0	0
1821516	0	0	2	0	0	0	0	0	0	0	0	0	0	0	0	0	0	0	0	0	0	0	0	0	0	3	0	0	0	0	0	0	0	0	0	0	0	0	0	0	0	0	0	0	0	0	0	0	0
585473	1	0	20	0	3	1	2	0	1	1	6	0	1	0	2	0	3	2	1	3	0	4	2	1	0	23	18	6	11	18	11	3	12	16	13	16	18	3	11	8	2	3	16	9	3	18	10	11	14
31570	3	0	66	2	9	3	0	4	0	1	0	4	2	3	6	2	5	0	3	0	0	1	2	1	0	0	0	0	0	0	0	0	0	0	0	0	0	0	0	0	0	0	0	0	0	0	0	0	0
3897761	0	0	2	0	0	0	0	0	0	0	0	0	0	0	0	0	2	0	0	0	0	0	0	0	0	0	0	0	0	0	0	0	0	0	0	0	0	0	0	0	0	0	0	0	0	0	0	0	0
4337729	2	0	3	0	0	0	0	2	0	0	0	0	0	0	0	0	0	0	0	0	0	0	0	0	0	0	0	0	0	0	0	0	0	0	1	0	0	0	0	0	0	0	1	0	0	2	0	0	0
980525	0	0	119	0	4	3	1	1	0	11	1	4	0	6	20	0	12	5	5	3	2	2	0	0	0	4	7	1	3	2	6	1	6	1	5	3	4	2	2	10	4	4	1	0	6	5	7	1	6
1673321	59	23	113	76	69	66	91	78	25	9	45	29	40	113	8	56	11	118	5	44	35	42	65	78	6	1	3	24	53	26	10	14	37	15	1	9	3	8	15	37	25	36	5	3	1	0	45	50	8
2447176	2	0	6	0	0	0	0	0	0	1	0	0	0	1	2	0	0	0	0	0	0	0	0	1	0	0	0	0	0	0	1	0	0	0	0	0	0	0	0	0	0	0	0	0	0	0	0	0	0
625652	0	0	1	1	2	0	1	0	1	0	1	3	0	3	1	3	0	1	0	0	0	1	0	1	0	0	0	0	0	0	0	0	0	0	0	0	1	2	0	0	0	0	0	0	0	1	1	0	1
702015	0	132	9	2011	333	33	6	166	141	3	3	1	617	0	2	1	2	0	1	0	996	4	1270	8	63	1	6	254	1365	133	96	192	430	2	5	0	686	8	533	1	159	3	1	244	1153	10	1	118	92
143343	1	0	1	0	0	0	1	0	0	0	0	0	0	0	0	0	0	3	0	4	0	0	0	2	0	0	1	0	0	5	0	0	0	2	0	0	0	0	14	110	2	48	2	0	2	0	0	1	0
355695	3	5	4	1	4	9	0	0	0	0	7	1	41	5	5	0	1	5	0	1	0	1	3	1	0	7	4	5	3	6	13	2	3	7	5	2	3	2	8	1	4	8	12	0	0	4	2	1	0
143436	7	0	94	2	1	11	0	3	2	37	1	5	2	0	43	3	2	4	7	4	3	0	3	3	0	0	0	0	0	0	6	0	3	0	0	0	0	1	0	0	2	0	0	0	1	0	3	0	2
4354368	0	3	10	7	4	17	1	3	2	0	0	7	3	2	0	5	0	8	0	8	7	12	1	6	0	0	0	0	0	0	0	0	0	0	0	0	0	0	0	0	0	0	0	0	0	0	0	0	0
4306062	7	7	82	3	5	5	3	3	0	15	8	9	5	13	22	1	15	14	8	4	4	7	5	1	0	28	28	21	13	20	20	4	21	14	19	16	7	6	12	9	18	30	23	4	16	26	10	3	20
284168	0	0	1	0	0	0	0	0	0	0	0	0	0	0	0	1	0	0	0	0	0	0	0	0	0	0	0	0	0	0	0	0	0	0	0	0	0	0	0	0	0	0	0	0	0	0	0	0	0
225313	0	0	7	0	1	1	0	0	0	0	0	0	1	0	1	0	0	0	0	0	0	0	0	0	1	2	1	0	0	1	2	0	0	0	0	0	0	2	0	0	1	1	1	0	0	0	1	0	1
4353325	0	5	6	25	20	57	3	3	1	0	1	3	8	11	1	4	0	13	0	1	8	4	0	8	0	0	0	0	0	1	0	0	0	1	0	1	0	1	3	0	0	0	0	0	0	0	3	0	0
2457239	1	7	675	27	9	10	0	14	4	5	9	27	27	6	34	14	27	11	18	13	5	44	10	0	0	75	68	84	258	173	152	26	41	79	119	136	66	206	16	64	263	347	36	25	39	160	292	31	56
136325	5	2	76	7	5	6	6	6	2	7	6	5	7	8	14	3	8	3	4	3	5	5	6	10	1	0	0	0	0	0	0	0	0	0	0	0	0	0	0	0	0	0	0	0	0	0	0	0	0
434004	0	0	5	2	0	1	0	0	0	1	0	7	0	0	0	4	0	0	1	1	1	0	0	0	0	1	0	0	0	0	0	0	0	0	1	2	0	0	0	1	0	0	0	0	1	0	0	0	0
1126587	4	2	3	3	1	3	2	7	1	1	10	9	1	26	0	4	0	0	1	0	3	2	3	1	1	0	0	0	3	0	1	0	0	0	0	0	2	0	0	0	0	0	2	0	0	0	0	0	0
311035	11	0	397	2	14	8	1	4	0	32	14	14	4	17	53	5	26	1	25	5	5	6	3	0	0	7	29	8	8	17	19	8	12	24	19	26	16	10	9	9	17	14	10	6	5	18	13	8	12
3581990	0	0	12	4	4	11	0	1	3	3	5	4	0	6	1	1	2	2	0	0	2	0	0	2	0	0	0	2	0	2	0	0	1	1	1	1	1	0	0	0	0	1	0	0	0	0	0	2	0
214620	8	0	297	3	3	3	4	4	5	14	1	1	2	2	34	6	16	2	17	1	0	3	2	3	0	7	9	0	6	1	3	1	0	1	6	13	1	3	0	1	8	3	9	3	0	4	5	0	2
511320	0	0	3	0	0	0	0	0	0	0	0	0	0	0	0	0	0	1	0	0	0	0	0	0	0	0	0	0	0	0	0	0	0	0	0	0	0	0	0	0	0	0	0	0	0	0	0	0	0
253155	117	51	2401	50	132	70	55	67	26	387	95	56	71	69	335	58	283	80	191	55	21	64	52	90	18	82	48	14	7	16	50	9	16	15	114	71	37	25	17	47	34	80	28	23	20	31	34	12	8
256432	0	0	2	0	0	0	0	0	0	0	0	0	0	0	0	0	0	0	0	0	0	0	0	0	0	0	0	0	0	3	0	0	0	0	2	0	0	0	0	0	0	0	0	0	1	0	0	0	0
1953633	0	0	2	0	0	0	0	0	1	0	0	0	0	2	0	0	0	1	0	0	0	1	0	0	0	1	2	6	0	5	0	1	1	6	1	1	2	2	0	1	4	0	0	0	0	3	2	0	4
819037	7	10	7	16	25	20	12	15	8	0	20	9	6	11	0	24	0	10	0	5	4	5	22	24	3	0	1	0	8	3	7	9	9	2	0	0	0	10	0	3	1	0	0	0	0	1	1	9	12
213519	0	0	2	0	1	0	0	0	0	1	0	0	0	0	0	0	0	0	0	0	0	0	0	0	0	0	0	2	2	0	0	1	0	0	0	1	1	0	0	2	1	0	1	0	1	0	1	0	0
1030247	0	0	0	0	0	2	0	0	0	0	0	0	0	3	0	0	0	0	0	0	0	0	0	0	0	0	0	0	0	0	0	0	0	0	0	0	0	0	0	0	0	0	0	0	0	0	0	0	0
1140286	1	1	4	1	0	2	0	0	1	1	1	2	0	2	4	1	0	2	1	0	0	0	2	1	0	2	5	3	1	5	7	2	1	3	2	6	0	1	3	0	6	3	1	3	1	1	9	3	5
819038	1	0	48	0	0	0	0	2	0	3	0	0	0	1	6	0	0	0	2	0	0	0	0	0	0	0	0	0	0	0	0	0	0	0	1	1	0	0	0	0	0	0	0	0	1	0	1	0	0
1618938	8	2	15	2	42	18	5	16	7	0	32	46	7	33	2	17	2	2	0	15	1	2	8	2	1	9	2	3	112	7	4	9	5	117	0	1	1	22	8	8	1	160	5	5	49	16	37	19	3
849092	202	777	94	783	717	1093	660	375	516	7	435	982	405	293	15	1162	4	640	4	202	857	1682	705	1030	15	1	0	47	22	79	11	9	63	57	0	0	1	25	105	62	69	41	20	3	18	1	250	86	11
760978	0	0	2	0	0	0	0	0	2	0	0	0	0	0	0	0	0	1	0	0	0	0	0	0	0	0	0	0	0	0	0	0	0	0	0	0	0	0	0	0	0	0	0	0	0	0	0	0	0
4402805	0	0	8	0	0	0	0	0	0	2	0	0	0	0	0	0	0	0	3	0	0	0	0	0	0	0	3	0	0	0	0	1	0	0	0	0	0	0	0	1	1	0	0	0	0	0	0	0	0
4402806	0	0	90	0	0	0	0	0	0	1	0	0	0	0	4	0	13	0	1	0	0	2	2	0	0	8	11	0	1	0	3	0	1	4	5	10	1	0	1	1	0	0	0	0	0	4	3	1	0
560820	0	0	1	0	0	0	0	0	0	1	0	0	0	0	0	0	0	0	0	0	0	0	0	0	0	0	0	0	0	0	0	0	0	0	0	0	0	0	0	0	0	0	0	0	0	0	0	0	0
540718	2	0	53	7	2	1	2	0	0	10	2	0	1	5	5	2	6	4	1	0	3	3	1	0	0	1	2	2	1	1	1	1	0	2	2	3	0	1	3	3	0	2	0	1	0	3	3	0	0
922724	0	0	30	0	0	0	0	0	0	3	0	0	0	0	7	0	3	0	0	0	0	0	0	0	0	0	1	0	0	1	0	0	0	0	0	8	0	0	0	5	2	0	0	0	2	3	0	0	0
536580	3	1	110	1	6	9	5	1	3	5	4	3	0	2	13	4	8	6	9	2	2	0	5	3	1	10	13	11	11	11	5	0	6	14	17	7	7	11	19	8	10	15	3	5	2	8	22	12	4
191331	0	1	8	0	0	0	1	0	0	0	0	0	0	3	3	0	1	0	0	0	0	0	0	0	0	0	0	0	0	0	0	0	0	0	0	0	0	0	0	0	0	0	0	0	0	0	0	0	0
65691	2	3	170	2	5	10	6	1	0	6	7	2	4	1	13	1	5	2	9	3	3	2	0	2	0	44	36	2	6	10	15	2	9	4	43	51	5	9	5	15	8	11	12	3	3	40	15	1	5
366176	0	0	0	0	0	0	0	0	0	0	0	0	0	0	0	0	0	0	0	0	0	0	0	2	0	0	0	0	0	0	0	0	0	0	0	0	0	0	0	0	0	0	0	0	0	0	0	0	0
4290381	0	0	2	2	0	0	0	0	0	0	0	0	0	0	0	0	0	0	0	0	0	0	0	0	0	25	11	32	49	54	25	15	31	31	42	18	7	13	11	17	22	30	17	11	25	29	57	26	14
4433019	0	3	0	1	0	0	0	2	0	0	0	0	0	0	0	0	0	0	0	0	0	2	1	2	0	0	0	1	0	0	0	0	0	0	0	0	0	0	0	0	0	0	0	0	0	0	3	0	0
586350	0	0	0	0	0	0	0	0	0	0	0	0	2	0	0	0	0	0	0	0	0	0	1	0	0	0	0	0	21	0	0	0	1	0	1	0	0	0	0	1	0	0	0	0	0	0	0	1	0
578951	2	0	102	0	4	1	5	0	1	7	1	0	1	9	15	6	14	9	1	5	0	5	0	3	0	0	0	0	0	0	4	0	0	1	1	1	2	0	0	1	1	0	0	0	0	0	2	1	0
912669	0	0	4	0	0	0	0	0	0	0	0	0	1	0	0	0	0	0	0	0	0	1	0	0	0	0	0	0	0	0	0	0	0	0	0	0	0	0	0	0	0	0	0	0	0	0	0	0	0
1111496	0	0	3	0	0	0	0	0	0	0	0	0	0	0	0	0	0	0	0	0	0	0	0	0	0	0	0	0	0	0	0	0	0	0	0	0	0	0	0	0	0	0	0	0	0	0	0	0	0
4337748	0	0	2	0	0	0	0	0	0	0	0	0	0	0	0	0	0	0	0	0	0	0	0	0	0	1	0	0	0	0	1	6	3	1	3	0	2	0	0	0	0	0	0	1	1	0	1	1	2
4393102	0	0	7	0	0	0	0	0	0	0	0	0	0	0	0	0	0	0	0	0	0	0	0	0	0	2	38	1	1	0	7	1	2	3	3	9	2	3	5	2	12	3	4	3	6	8	6	0	0
331993	0	0	1	0	0	0	0	0	0	0	1	0	0	0	0	0	2	0	0	0	0	0	0	0	0	0	0	0	0	0	0	0	0	0	0	0	0	0	0	0	0	0	0	0	0	0	0	0	0
4335676	1	2	11	0	2	1	0	0	0	0	0	0	0	0	1	2	0	0	1	0	0	1	1	2	0	0	8	2	1	1	0	0	0	0	0	0	0	0	0	0	3	0	0	0	0	1	2	0	0
1902952	18	7	185	0	6	3	1	3	5	17	9	2	9	7	22	3	19	1	15	1	0	2	6	3	1	6	2	3	6	2	1	0	0	0	20	2	2	1	1	0	2	3	6	1	0	5	3	0	1
1145470	0	0	1	0	0	0	0	0	0	0	0	0	0	0	1	0	0	0	0	0	0	0	0	0	0	0	0	0	0	0	0	0	0	0	0	0	0	0	0	0	0	0	0	0	0	0	0	0	0
235904	7	2	190	0	3	7	7	7	2	6	2	0	3	6	29	4	19	2	6	3	5	0	7	6	0	2	0	0	0	0	1	0	2	0	0	0	0	0	0	1	0	0	0	0	0	0	0	0	0
140859	0	0	6	0	0	0	0	0	0	0	0	0	0	0	0	0	0	0	1	0	0	0	0	0	0	0	0	2	0	4	0	1	6	241	0	0	0	0	0	27	7	284	0	0	0	0	1	0	0
4481908	6	4	25	24	49	35	6	9	4	13	17	20	9	7	3	23	5	15	3	2	13	38	9	15	0	38	29	337	122	539	108	326	198	547	90	54	998	160	310	127	186	72	276	129	269	66	173	170	358
1125136	0	3	31	3	2	0	0	0	4	2	0	1	1	0	4	4	5	2	2	3	3	1	2	3	0	0	0	0	0	0	0	0	0	0	0	0	0	0	0	0	0	0	0	0	0	0	1	0	0
2127554	4	3	13	0	0	0	0	0	1	3	0	0	1	5	8	1	0	2	2	0	0	0	0	0	0	0	0	0	0	0	2	0	0	0	0	0	0	0	0	1	0	0	0	0	0	0	0	0	0
818509	1	0	0	0	0	0	3	0	0	0	0	0	0	0	0	0	0	2	0	0	0	0	0	1	0	0	0	0	0	0	0	0	2	0	0	0	0	3	0	0	5	3	1	0	0	0	0	0	0
821570	1	0	14	0	0	0	0	1	0	0	0	0	0	0	3	1	0	0	1	0	0	0	2	0	0	3	0	3	4	7	0	4	2	1	2	2	3	5	1	3	9	1	2	2	0	6	10	3	2
320742	4	0	51	0	0	0	0	1	4	3	0	1	0	0	2	4	2	0	4	0	3	1	0	1	1	0	0	0	0	0	0	0	0	2	0	0	0	0	1	0	0	0	0	0	0	0	0	0	0
162343	0	0	7	0	0	0	0	0	0	0	0	0	1	0	0	0	0	0	0	0	0	0	0	0	0	0	0	0	0	0	0	0	0	0	1	0	0	0	0	0	0	1	0	0	0	0	0	0	0
1552835	0	2	8	51	0	5	0	6	0	46	0	0	22	0	13	0	14	0	1	0	7	57	9	55	0	105	19	32	15	2	0	0	58	0	161	9	0	43	0	92	0	118	0	1	69	99	32	16	2
1117097	0	0	5	0	0	0	0	0	0	0	0	0	0	0	0	3	0	0	0	0	0	0	0	0	0	0	2	0	1	2	0	0	0	0	3	2	3	2	1	3	0	2	0	1	2	0	0	0	0
1117094	1	0	58	1	0	0	0	0	1	0	0	3	2	3	3	5	4	0	2	3	3	1	3	2	0	0	6	0	1	1	0	0	0	0	0	1	0	1	0	1	0	0	1	0	0	0	0	0	0
255389	0	0	14	0	0	0	0	0	0	0	0	0	0	0	0	0	5	0	0	0	0	0	0	0	0	0	0	0	0	0	0	0	0	0	0	0	0	0	0	0	0	0	0	0	0	0	0	0	0
3538	1	0	8	0	0	1	0	3	0	0	0	2	0	0	0	0	0	7	0	0	0	0	0	0	0	0	0	0	0	0	0	8	17	11	0	2	0	0	0	4	2	2	1	0	0	0	3	0	0
1137140	0	0	8	0	0	0	0	0	0	0	0	0	0	0	0	0	0	0	0	0	0	0	0	0	0	0	0	0	0	0	0	0	0	0	0	0	0	0	0	0	0	0	0	0	0	0	0	0	0
222768	4	2	171	3	4	4	7	9	5	11	8	6	0	5	45	14	20	5	6	3	1	5	9	6	0	2	3	0	2	2	5	0	0	3	3	9	2	0	5	7	6	3	2	0	0	3	10	1	2
4447049	18	4	120	13	13	10	3	15	1	23	26	24	19	9	46	21	13	19	10	8	7	9	6	11	2	0	1	0	0	0	1	0	2	0	1	0	0	3	0	1	2	0	0	0	0	0	0	0	0
4328195	1	2	50	1	1	1	5	0	1	6	7	2	1	4	1	3	5	0	6	6	0	0	2	1	0	1	4	0	2	0	0	0	0	0	1	2	1	0	0	2	2	2	0	0	0	1	1	0	0
14642	0	0	4	0	0	0	0	0	0	0	0	0	0	0	2	0	2	0	0	0	0	0	0	0	0	0	2	0	0	0	0	0	0	1	0	2	0	0	0	0	0	0	0	0	0	0	0	0	0
364155	0	0	11	1	2	13	3	2	3	1	1	0	7	0	2	8	0	2	1	1	4	2	1	1	0	0	1	7	1	2	4	1	4	4	1	1	7	0	0	1	1	1	4	1	2	7	0	3	0
513073	2	6	255	4	10	12	3	3	6	34	19	13	2	12	54	12	14	20	10	10	8	14	5	12	4	11	31	15	26	22	27	11	14	26	24	25	10	17	13	27	31	30	17	11	18	19	44	27	24
4300477	0	0	1	0	0	0	0	0	0	0	0	0	0	0	0	0	0	0	1	0	0	0	0	0	0	2	2	1	1	3	5	0	1	1	3	1	3	0	0	0	1	1	0	0	0	1	1	1	0
18546	0	0	1	0	0	1	0	0	0	0	0	0	0	0	0	0	0	3	0	0	0	0	0	0	0	0	0	0	0	0	0	0	0	0	0	1	0	0	0	0	0	0	0	0	0	0	0	0	0
513078	2	0	0	0	14	0	0	0	0	0	0	0	0	2	0	0	0	0	0	0	0	0	4	0	2	0	0	0	0	0	0	0	0	0	0	0	0	0	0	0	0	0	0	0	0	0	0	0	0
268617	2	0	20	1	0	0	0	0	0	0	0	1	0	0	0	0	0	1	0	0	0	0	0	0	0	0	0	0	0	0	0	0	0	0	0	0	0	0	0	0	0	0	0	0	0	0	0	0	0
637267	0	0	2	0	0	0	0	0	0	0	0	0	0	0	0	0	0	0	0	0	0	0	0	0	0	0	0	0	0	0	0	0	0	0	0	0	0	4	0	0	0	1	0	0	0	1	0	0	0
818170	6	1	375	16	9	4	4	6	0	28	8	3	5	10	34	7	27	2	41	2	3	6	9	13	2	9	2	0	2	3	2	0	1	0	2	5	0	1	7	7	1	5	0	6	0	1	7	2	0
13074	0	0	23	0	0	0	0	0	0	0	1	0	0	0	7	4	2	0	3	0	0	0	0	0	0	3	3	3	3	4	2	6	3	4	6	7	9	1	3	1	4	5	2	3	2	9	3	1	1
237058	0	0	2	0	0	0	0	0	0	0	0	0	0	0	2	0	0	0	0	0	0	0	0	0	0	0	2	0	0	0	0	0	0	0	0	0	0	0	0	0	0	0	0	0	0	0	0	0	0
1011380	0	0	2	0	0	0	0	0	0	0	0	0	0	0	0	0	0	0	0	0	0	0	0	0	0	0	0	0	0	0	1	0	0	0	0	0	0	0	0	0	0	0	0	0	2	1	1	0	0
1121340	0	0	4	0	1	0	0	5	0	0	0	0	0	2	3	0	0	0	0	0	0	0	0	0	0	1	0	0	0	1	0	0	0	1	0	2	0	0	3	1	0	2	0	0	2	3	0	0	0
254127	0	0	3	0	0	0	2	0	0	0	0	1	0	0	0	2	0	0	0	0	3	0	2	0	0	0	0	0	0	3	1	6	0	4	0	0	0	0	2	4	7	0	1	0	10	0	3	1	0
188942	12	4	7	8	5	20	4	11	2	1	35	7	4	44	3	4	0	3	1	0	3	4	9	11	1	0	0	0	0	0	0	0	0	0	0	0	0	0	0	0	0	0	0	0	0	0	0	0	0
113334	3	1	241	5	8	1	3	4	3	13	3	6	1	5	42	10	9	7	22	0	3	4	4	4	0	45	43	6	17	15	25	2	6	10	65	53	5	9	11	13	20	14	9	5	4	43	24	3	8
4304011	0	0	2	0	0	0	0	0	0	0	0	0	0	0	2	0	0	0	0	0	0	0	0	0	0	3	1	0	0	0	3	0	0	1	11	1	0	0	0	3	0	2	0	0	0	1	0	0	0
1145398	0	0	6	0	0	0	0	0	0	0	0	0	1	0	0	0	1	0	0	0	0	0	0	0	0	0	0	0	0	0	0	0	0	0	0	0	0	0	0	0	0	0	0	0	0	0	0	0	0
347553	0	0	3	0	0	0	0	0	0	0	0	0	0	0	2	0	0	0	0	0	0	0	0	0	0	0	0	0	0	0	0	0	0	0	0	0	0	0	0	0	0	0	0	0	0	0	0	0	0
895220	0	0	0	0	0	0	0	0	0	0	0	0	0	0	0	0	0	0	0	0	0	0	0	2	0	0	0	0	0	0	0	0	1	0	0	0	0	0	0	0	1	0	0	0	0	1	0	0	0
112066	1	0	32	0	0	0	2	0	0	1	0	3	0	0	7	0	2	0	0	0	3	1	0	0	0	0	1	0	0	0	1	0	0	0	0	2	0	0	0	0	2	0	0	0	0	1	0	0	0
1144378	1	2	0	4	7	4	3	3	3	0	3	4	2	4	0	3	0	0	0	1	7	10	5	3	0	0	0	1	0	1	0	0	0	0	0	0	0	2	0	0	0	0	1	1	0	0	0	1	0
132329	3	0	0	2	0	0	0	0	0	0	0	0	0	0	2	0	0	0	0	0	0	0	0	0	0	0	0	0	0	0	1	1	0	2	0	0	1	0	0	0	0	0	0	0	1	0	0	0	0
4434375	81	0	0	0	160	0	0	57	35	0	55	42	0	59	1	18	0	0	0	14	1	0	1	0	10	0	0	0	1	1	1	0	0	8	0	0	13	0	0	0	1	1	3	2	0	0	1	1	6
4309831	0	0	11	0	0	0	0	1	0	2	0	3	0	1	0	0	0	0	0	1	0	1	0	0	2	2	5	5	4	1	6	4	2	3	4	3	8	1	7	1	2	8	8	1	0	5	5	3	3
216002	0	0	6	0	0	0	0	0	0	0	2	0	0	0	1	0	0	0	0	1	0	2	0	2	0	0	0	0	0	0	0	0	0	0	0	0	0	0	0	0	0	0	2	0	0	1	0	0	0
218538	3	0	39	0	0	0	0	1	0	3	0	0	1	3	8	1	5	0	2	0	3	0	0	0	0	1	0	0	0	0	0	0	0	1	3	2	0	0	0	3	0	0	0	0	0	0	4	0	0
814244	1	0	7	0	0	0	0	0	0	0	3	0	0	0	2	0	0	0	0	2	0	1	0	0	0	0	0	0	0	0	0	0	0	0	0	0	0	0	1	0	2	0	0	0	0	0	0	0	0
511514	10	9	468	14	17	17	13	12	5	31	10	7	8	10	98	22	44	19	42	10	5	14	13	20	2	20	24	7	16	17	28	5	3	13	56	34	14	11	7	10	27	22	31	13	21	39	24	9	9
1064235	1	0	27	1	2	0	0	0	0	8	0	0	2	0	1	0	4	0	3	0	0	0	0	0	0	0	1	0	0	2	1	0	0	1	2	1	1	0	0	0	0	0	1	0	0	1	1	0	0
815596	0	0	4	0	0	0	0	0	0	0	0	0	0	0	0	0	0	0	0	0	0	0	0	0	0	0	0	0	0	0	0	0	0	0	0	0	0	0	0	0	0	0	0	0	0	0	0	0	0
795901	0	0	0	2	0	2	0	0	0	0	0	1	2	0	2	1	0	2	0	0	1	2	0	0	0	0	0	2	2	4	0	0	3	2	0	0	3	4	0	1	2	5	0	0	1	0	0	0	1
179877	0	0	0	0	0	0	0	0	0	0	1	0	0	0	0	0	0	0	0	0	0	0	1	0	0	2	4	3	0	2	1	2	1	0	3	4	0	0	0	0	3	0	0	2	1	2	2	0	1
1110514	0	1	12	0	0	0	0	1	0	0	0	0	1	0	0	0	1	0	0	0	0	0	0	1	0	1	0	0	1	1	1	0	0	2	1	0	2	0	0	0	0	1	0	1	0	2	1	1	0
368348	0	0	4	0	0	0	0	0	0	1	0	0	0	0	0	0	1	0	0	0	0	0	0	0	0	0	0	0	0	0	3	0	0	0	1	9	0	0	0	2	0	0	0	1	0	0	2	0	1
4091435	0	0	0	0	0	0	0	0	0	0	0	0	0	0	0	0	0	0	0	0	0	0	0	7	0	0	0	0	0	0	0	0	0	0	0	0	0	0	0	0	0	0	0	0	0	0	0	0	0
982582	25	9	187	27	21	91	5	17	3	23	61	30	62	129	34	42	9	32	6	17	50	80	52	86	0	3	1	289	86	655	273	119	266	385	71	8	1579	217	163	46	215	63	229	320	450	40	50	50	800
941803	4	1	6	0	0	0	0	0	0	0	9	0	2	0	0	1	0	0	0	0	0	0	0	0	0	0	0	0	0	0	0	0	0	0	0	0	0	0	0	0	1	0	0	0	0	0	0	0	1
544014	6	2	50	3	4	2	4	6	0	14	1	9	2	6	30	8	6	6	1	3	1	6	0	3	0	6	1	3	3	4	1	0	3	4	5	2	0	1	0	3	2	3	3	0	3	1	2	0	4
3632764	1	1	0	1	0	0	0	0	0	0	0	0	0	0	0	1	0	0	0	0	0	0	1	0	0	8	14	4	0	6	11	4	4	3	11	20	10	9	8	4	6	1	4	2	4	13	8	2	4
513586	13	17	18	13	59	27	8	6	6	0	22	114	21	14	5	32	3	20	0	6	26	53	8	10	0	4	7	64	40	48	35	34	19	44	8	4	42	36	31	57	47	31	48	21	25	6	36	17	25
4324432	0	0	1	0	2	0	0	0	0	0	0	0	0	0	0	0	0	0	0	0	0	0	0	0	0	0	0	0	0	0	0	0	0	0	0	0	0	0	0	0	0	0	0	0	0	0	0	0	0
751138	1258	2127	49	8171	3615	12182	2720	2572	1418	1	2425	2282	5643	5862	4	4450	1	4531	2	795	7070	3080	4169	4227	354	0	0	296	1	19	0	13	0	138	0	0	0	16	46	34	1	14	28	1	2	0	95	42	368
1122584	0	0	2	0	0	0	2	0	0	0	0	0	0	0	0	0	0	0	0	0	0	0	0	0	0	0	0	1	0	0	1	0	0	0	0	0	0	3	0	0	0	0	0	0	0	0	0	0	0
283637	0	0	16	0	0	0	0	3	0	3	0	0	0	0	1	0	0	0	2	0	0	0	0	0	0	0	0	0	0	0	0	0	0	0	0	0	0	0	0	0	0	0	0	0	0	0	0	0	0
44910	0	0	15	2	0	0	0	0	0	1	0	0	1	1	2	8	4	2	0	3	0	2	1	2	0	3	0	2	0	2	4	0	1	3	0	3	2	8	0	5	3	4	6	0	1	0	10	0	3
4375291	0	0	7	0	0	0	0	0	0	0	0	0	0	0	1	0	0	0	1	0	0	0	0	0	0	0	0	0	0	0	0	0	0	0	0	0	0	0	0	0	0	0	0	0	0	0	0	0	0
123055	0	0	7	0	0	0	0	0	0	0	0	0	0	0	0	0	0	0	1	0	0	0	0	0	0	2	1	1	0	0	2	0	0	0	3	3	1	0	0	0	4	1	0	1	1	2	2	0	1
219667	2	0	64	0	0	1	0	0	0	6	1	3	1	0	14	2	10	0	10	0	0	1	0	0	1	2	2	0	0	0	0	2	0	0	1	2	1	0	0	1	2	1	0	2	0	0	0	0	0
217201	0	0	1	0	0	0	0	0	0	0	0	0	0	0	1	0	0	0	0	0	0	1	0	0	0	0	0	0	0	0	1	0	0	0	0	0	0	0	0	0	1	0	0	0	0	0	0	0	0
948191	0	0	4	0	0	0	0	0	0	0	0	0	0	0	0	0	0	0	0	0	0	0	0	0	0	0	0	0	0	0	0	0	0	0	0	0	0	0	0	0	0	0	0	0	0	0	0	0	0
226502	0	0	2	0	0	0	0	0	0	0	0	0	0	0	1	0	0	0	0	0	0	0	0	0	0	0	0	0	0	0	0	0	0	0	0	0	0	0	0	0	0	0	0	0	0	0	0	0	0
1785533	102	30	3145	46	59	44	52	44	10	300	58	45	43	77	363	63	275	26	245	47	26	58	37	50	6	54	36	10	19	7	34	2	15	15	79	78	14	10	19	36	8	35	12	21	7	40	14	6	12
144364	0	0	0	0	1	0	0	0	0	0	0	0	0	0	0	0	0	0	0	0	0	0	1	0	0	0	0	0	0	0	0	0	0	0	0	0	0	0	0	0	0	0	0	0	0	0	0	0	0
1122633	1	0	67	3	4	1	0	0	0	8	1	4	5	3	14	3	0	2	5	3	2	4	2	2	0	48	24	5	16	9	12	10	8	9	42	45	15	8	8	17	19	14	12	4	10	47	21	0	9
593751	7	1	189	4	1	3	4	11	0	9	4	2	2	11	28	8	9	7	13	2	8	3	5	5	0	0	0	0	0	0	0	0	4	0	0	0	0	1	0	0	3	0	0	0	0	1	2	0	0
207092	0	1	32	0	0	3	5	5	0	5	7	0	2	1	13	3	13	1	3	3	0	3	0	1	0	2	4	1	0	0	2	0	2	0	8	3	0	0	2	4	3	1	2	0	0	6	6	0	0
4339772	0	2	0	0	2	2	0	2	2	0	0	3	2	0	0	1	0	1	0	1	5	0	0	6	0	0	0	0	0	0	0	2	0	4	0	0	0	1	1	1	1	0	0	0	5	0	0	4	0
663822	1	0	30	1	1	2	0	0	0	0	2	3	2	1	12	1	5	1	2	0	0	0	0	3	0	0	0	0	0	0	0	0	1	0	1	4	0	0	1	0	1	6	0	0	1	0	0	0	0
4339774	0	0	0	1	0	0	0	0	0	0	0	0	0	0	1	0	0	0	0	0	0	0	1	0	0	0	0	0	0	0	0	0	0	0	1	0	0	0	0	0	0	1	0	0	0	0	1	0	1
1108930	10	1	393	16	14	7	5	17	5	25	9	7	5	7	79	16	18	6	26	8	2	5	4	9	2	11	8	2	2	4	4	0	0	2	7	15	4	3	4	1	2	6	0	0	1	5	8	0	3
822489	0	0	0	0	0	2	0	0	0	0	0	0	0	1	1	1	0	1	0	0	1	0	0	0	0	0	0	1	0	0	0	0	0	0	0	0	0	3	0	0	0	0	0	0	1	0	0	0	0
1085522	0	0	3	0	0	0	0	2	0	0	0	0	0	0	0	0	0	1	0	0	0	1	0	0	0	0	0	0	0	0	0	0	0	0	0	0	0	0	0	0	0	0	0	0	0	0	0	0	0
843189	1	2	105	8	2	4	1	1	1	8	2	4	0	10	15	3	15	0	6	1	0	1	4	4	1	109	70	7	21	23	51	3	18	31	158	184	33	18	20	28	33	30	25	11	11	81	67	11	6
159560	0	0	17	1	0	0	0	0	0	2	0	0	0	1	2	0	0	0	0	1	0	0	2	0	0	0	2	0	0	0	0	0	0	0	1	0	0	0	3	0	1	1	0	0	0	0	0	0	0
1111645	0	0	0	0	0	0	0	0	0	4	0	0	0	3	5	2	0	0	0	0	0	0	0	0	0	0	0	0	0	0	0	0	0	0	0	0	0	0	0	0	0	0	0	0	1	0	0	0	0
4297239	0	0	22	2	0	1	0	0	0	2	0	0	1	0	2	1	1	0	0	0	0	0	0	1	0	0	0	0	0	0	0	0	0	0	0	0	0	0	0	0	0	0	0	0	0	0	0	0	0
770004	5	0	11	0	0	0	3	0	0	2	0	0	2	0	6	2	4	2	2	0	0	1	0	1	0	0	0	0	0	0	0	0	0	0	0	1	0	0	0	0	0	0	0	0	0	0	1	0	0
712798	5	2	0	4	0	2	8	0	0	1	0	1	1	0	0	9	0	8	0	0	2	8	2	16	1	0	0	0	0	0	0	0	0	0	0	0	0	0	0	0	0	0	0	0	0	0	0	0	0
2232179	0	0	7	0	1	0	0	0	0	0	1	0	1	0	0	1	0	0	1	0	0	0	0	0	0	0	0	0	0	0	0	0	0	0	0	0	0	0	0	0	0	0	1	0	0	3	0	0	0
218957	28	23	942	19	36	36	25	13	14	156	37	28	27	51	209	23	133	33	71	28	13	28	20	38	4	101	64	17	40	10	54	12	25	32	111	90	49	24	19	63	45	56	43	33	26	66	52	7	34
212583	5	1	62	0	1	2	1	2	0	7	1	6	3	3	13	1	5	0	2	0	1	0	1	1	0	0	0	0	0	0	0	0	0	0	0	0	0	0	0	0	0	0	0	0	0	0	0	0	0
527397	61	169	199	71	132	107	129	71	113	6	83	247	75	95	38	363	9	142	5	55	153	297	108	204	5	92	52	120	185	370	171	51	148	220	143	94	105	113	88	166	172	156	101	53	101	70	374	121	84
4472228	0	1	11	0	0	0	1	0	0	7	0	0	2	0	11	0	0	1	2	0	0	0	1	0	0	0	0	0	0	2	0	0	0	0	1	0	2	0	0	0	0	0	0	0	0	0	0	0	0
818777	0	0	0	0	0	0	0	0	0	0	0	0	0	0	0	0	0	0	0	0	0	2	0	0	0	0	0	0	0	0	0	0	0	0	0	0	2	0	0	1	0	0	0	0	0	0	0	0	0
4378777	0	0	2	0	0	0	0	0	0	1	0	1	0	0	1	0	0	0	0	0	0	0	0	0	0	0	0	0	0	0	0	0	0	0	0	0	0	0	0	0	0	0	0	0	0	0	0	0	0
241315	0	0	68	0	1	2	0	0	0	15	0	1	0	0	24	1	4	0	10	0	0	0	0	0	0	0	1	1	0	0	0	0	0	0	2	0	6	0	0	0	0	1	0	0	0	1	0	0	0
35667	0	0	11	0	0	1	0	0	0	2	0	0	2	1	0	1	2	0	2	0	0	1	0	0	0	0	2	0	0	0	0	0	0	1	2	2	1	0	0	2	2	2	2	0	0	4	0	0	0
209422	5	3	115	7	0	5	1	4	0	12	5	6	2	2	17	4	6	5	8	0	1	0	3	5	0	0	6	1	2	3	1	0	1	1	3	1	4	1	0	2	0	0	6	1	0	1	6	0	2
750263	0	1	0	0	0	0	1	0	0	1	0	2	1	1	0	0	0	0	0	0	0	1	2	0	0	0	0	1	0	0	2	0	0	0	0	1	0	6	0	0	3	7	0	0	0	0	0	0	0
555571	0	2	19	0	5	0	0	0	0	0	3	0	0	1	6	5	0	1	0	1	3	1	0	0	0	129	152	96	95	110	74	34	53	103	105	58	118	52	67	92	79	61	77	69	71	72	111	28	65
334666	0	0	12	1	0	0	0	2	0	3	0	3	0	0	0	0	0	0	0	0	0	0	1	0	0	18	7	5	5	11	9	2	3	13	8	4	2	6	7	4	4	6	7	0	0	13	6	3	0
558858	2	0	2	0	0	0	0	1	0	0	0	1	0	1	0	0	1	0	1	0	0	0	0	1	0	0	0	0	0	0	0	0	0	0	0	0	0	0	0	0	0	0	0	0	0	0	0	0	0
542475	2	0	3	0	0	0	0	0	0	0	2	0	0	12	1	1	0	0	0	0	0	0	0	0	0	0	0	3	0	0	0	5	6	3	0	0	0	3	0	0	2	5	0	0	0	0	0	1	8
1126249	0	0	3	0	0	0	0	0	0	0	0	0	0	0	2	0	0	0	0	0	0	0	0	0	0	0	0	0	0	0	0	0	0	0	0	0	0	1	1	0	0	0	0	0	0	0	0	0	0
2996642	3	0	90	1	4	0	3	2	0	9	0	1	2	4	7	4	5	1	4	0	0	0	2	1	0	0	0	0	0	0	0	0	0	0	0	0	0	0	0	0	0	0	0	0	0	0	0	0	0
625825	1	1	22	3	10	14	7	1	0	5	3	5	1	3	13	6	5	2	1	2	4	0	3	3	1	8	3	1	5	5	6	0	6	7	12	3	4	1	2	4	7	10	6	0	3	7	8	5	2
110215	2	0	0	1	0	7	12	4	0	0	10	2	0	9	1	3	0	3	0	4	2	0	10	8	0	0	0	7	0	0	0	0	0	0	0	0	1	0	0	0	0	0	0	0	0	0	0	0	0
1146264	0	0	16	0	0	0	1	0	1	4	2	0	0	0	2	6	1	0	1	0	0	0	0	0	0	6	0	0	1	2	5	2	2	1	6	8	9	2	1	2	4	0	3	5	0	9	1	0	2
145013	17	5	461	7	15	17	14	16	4	29	25	14	10	15	75	19	40	10	23	14	7	19	7	13	0	46	54	15	22	20	27	8	14	18	51	39	17	18	23	29	10	13	21	10	16	31	23	4	11
4302554	12	2	967	10	22	11	18	5	7	89	25	18	7	18	175	10	66	7	47	11	2	12	14	12	0	65	106	23	27	28	73	22	24	30	108	144	60	40	23	37	68	45	42	10	29	81	74	5	39
579497	2	3	219	6	6	3	6	8	0	11	6	0	4	5	21	4	15	1	18	3	1	3	7	9	0	0	0	0	0	0	2	0	0	1	1	3	0	0	0	3	1	0	0	0	0	0	3	0	0
4463996	0	0	3	0	0	0	0	1	0	1	0	0	0	0	0	1	0	0	0	0	1	0	0	2	0	11	11	14	4	20	18	16	5	23	10	24	19	13	10	16	18	32	26	3	7	25	16	9	3
4298129	2	0	21	0	0	0	0	0	1	2	0	1	2	0	2	3	1	0	1	1	0	1	0	1	0	3	2	0	0	1	0	0	0	1	6	2	0	0	0	0	0	0	2	0	0	5	1	0	0
3300262	3	0	15	0	0	0	0	0	0	0	0	2	0	0	3	0	2	0	0	0	0	1	0	0	0	0	0	0	0	0	0	0	0	0	0	0	0	0	0	0	0	0	0	0	0	0	0	0	0
4359889	53	12	1132	40	63	37	38	50	21	65	57	25	36	54	182	84	82	27	89	21	29	50	35	51	5	60	44	15	43	32	38	10	19	28	80	57	31	13	26	50	53	49	29	18	26	39	89	15	13
4298123	0	0	6	0	1	0	0	0	0	0	0	0	0	0	0	0	0	0	1	0	0	0	0	0	0	1	0	0	0	0	0	0	0	2	0	0	1	1	0	1	0	1	1	0	0	1	0	0	1
4298124	0	0	11	2	0	0	0	0	0	1	0	0	0	0	0	0	1	0	2	1	0	0	0	0	0	0	0	0	0	0	3	0	0	1	0	0	0	1	0	0	2	1	1	0	0	0	1	0	0
141868	17	100	22	40	174	12	455	8	38	0	162	142	22	262	0	36	0	214	0	29	10	465	344	12	3	0	0	0	0	2	0	0	0	3	0	0	0	0	0	0	0	1	0	0	0	0	5	0	0
1059762	0	0	19	1	0	0	1	1	0	2	1	0	0	0	1	0	0	0	0	0	0	0	0	1	0	1	1	0	2	1	0	0	0	1	0	1	3	1	0	0	7	0	3	1	2	0	0	0	0
1024056	0	1	10	0	1	0	0	0	0	0	0	0	0	0	4	0	0	0	0	0	0	0	0	0	0	5	1	0	5	0	1	0	3	0	6	4	0	1	0	1	0	2	0	1	2	3	0	0	4
330923	3	1	15	11	11	4	4	3	4	0	4	0	3	2	1	5	0	7	5	1	11	10	2	6	2	4	1	5	1	5	5	1	2	0	10	4	6	4	5	0	3	1	3	1	2	0	13	9	5
328181	27	6	819	17	31	32	22	34	18	69	31	22	17	44	126	47	72	22	73	17	17	26	35	42	0	17	19	1	3	7	11	0	12	6	20	22	11	4	6	7	11	4	1	3	5	18	22	0	3
4314949	0	0	0	0	0	0	0	2	0	0	0	0	0	5	0	2	0	0	0	0	0	1	0	0	0	1	2	0	0	0	0	0	0	0	0	0	0	0	0	0	0	0	0	0	0	1	0	0	0
509728	0	0	0	0	0	0	2	0	0	0	6	6	0	0	0	2	0	0	0	0	1	3	0	4	0	0	0	0	0	0	0	0	0	0	0	0	0	0	0	0	0	0	0	0	0	0	0	0	0
251636	0	0	3	0	0	0	0	0	0	0	1	0	0	0	0	0	0	0	0	0	0	0	0	0	0	0	0	0	0	0	0	0	0	0	0	0	0	0	0	0	0	0	0	0	0	0	0	0	0
251145	0	0	3	0	0	0	0	0	0	0	0	0	0	0	0	0	0	0	0	0	0	0	0	0	0	0	0	0	0	0	0	0	0	0	0	0	0	0	0	0	0	0	0	0	0	0	0	0	0
248146	0	0	2	0	0	0	0	0	0	2	2	0	0	0	4	0	0	2	0	0	0	0	0	0	0	0	0	0	0	0	0	0	0	0	2	2	1	0	0	1	2	1	1	0	0	1	1	0	0
4364411	1	0	9	3	3	3	2	1	1	1	3	2	2	6	4	0	2	9	2	1	3	7	1	4	2	3	9	17	6	21	11	21	8	11	12	12	12	15	9	11	16	12	16	5	15	5	14	6	2
1009254	0	0	4	0	0	0	0	0	1	0	1	0	0	1	0	0	0	0	0	0	0	0	0	0	0	0	1	2	0	0	0	0	0	2	1	1	1	0	0	2	3	0	0	0	0	0	1	0	0
873887	18	4	1146	12	31	15	15	21	10	121	25	26	21	49	227	22	83	12	68	22	6	12	14	28	0	14	12	18	16	11	42	6	12	11	23	26	25	27	14	25	36	35	30	12	17	29	36	8	14
4457439	1	0	4	0	0	2	0	0	0	0	2	4	0	0	0	4	0	0	0	0	2	0	0	0	0	1	1	2	1	1	0	0	1	4	2	0	0	1	0	2	2	4	0	1	0	0	4	0	3
4464847	13	14	961	34	38	32	27	22	7	108	26	12	20	28	138	40	82	19	106	24	14	24	19	41	3	49	80	24	29	44	63	19	29	32	45	43	22	20	34	58	33	45	39	17	35	108	61	13	23
509622	0	1	2	0	0	0	0	0	0	0	0	0	0	0	0	0	0	0	0	0	0	0	0	0	0	1	0	0	1	0	2	0	1	1	3	2	0	0	0	0	0	0	1	0	0	1	0	0	0
509624	0	0	2	0	2	0	0	0	0	0	0	0	0	0	2	0	1	0	0	0	0	0	0	0	0	0	1	0	0	0	0	0	0	0	0	0	0	0	0	0	3	0	0	0	0	1	0	0	0
4351683	0	0	14	0	0	0	0	0	0	0	0	0	0	0	1	2	0	0	2	0	0	1	0	0	0	0	2	0	0	2	0	0	0	3	0	2	0	0	1	0	1	1	0	1	1	0	0	0	2
4351681	0	0	1	0	2	0	0	0	0	0	0	0	0	0	0	0	0	0	0	0	0	0	0	0	0	0	0	0	0	0	0	0	0	0	0	0	0	0	0	0	0	0	0	0	0	0	0	0	0
248002	2	0	7	0	0	0	0	0	0	0	0	0	0	0	2	0	0	0	0	0	0	0	0	0	0	0	0	0	0	0	0	0	0	0	0	0	0	0	0	0	0	0	0	0	0	0	0	0	0
139075	0	0	4	0	0	0	0	0	0	2	0	0	0	0	0	0	1	0	5	0	0	0	0	0	0	0	0	0	0	0	0	0	0	0	0	2	0	0	0	1	0	1	0	0	0	0	0	0	0
1120366	0	0	2	0	0	0	0	0	0	0	0	0	0	0	0	0	0	0	0	0	0	0	0	0	0	0	0	0	0	0	0	0	0	0	0	0	0	0	0	0	0	0	0	0	0	0	0	0	0
4459146	211	48	5344	126	145	107	129	193	117	377	152	126	59	211	778	228	457	103	296	121	54	103	115	205	16	183	182	69	60	138	90	26	66	108	145	221	47	84	117	140	99	132	44	43	60	115	248	46	51
236597	0	0	0	0	0	1	0	0	0	0	0	0	0	0	1	0	0	0	0	1	0	0	0	0	0	0	0	0	0	0	0	0	0	0	0	0	0	0	0	0	0	0	0	0	0	0	0	0	0
564004	5	3	44	0	2	5	5	0	2	2	1	2	3	4	4	3	6	6	3	2	0	2	1	4	1	0	0	0	0	0	0	0	0	0	0	0	0	0	0	0	0	0	0	0	0	0	0	0	0
4429158	0	0	2	4	2	0	0	0	0	0	0	0	4	2	0	0	0	0	0	0	0	3	0	0	0	0	0	3	0	2	0	0	0	3	0	0	3	0	5	7	0	7	2	2	1	0	1	5	2
7932	1	0	6	0	0	0	0	0	0	2	0	1	0	0	2	0	0	0	0	0	0	0	0	0	0	0	0	0	0	0	0	0	0	0	0	0	0	0	0	0	0	0	0	0	0	0	0	0	0
4459003	11	6	139	6	6	7	2	4	1	15	6	2	9	3	25	5	8	2	8	3	1	3	4	4	1	4	8	3	0	0	7	0	0	5	7	7	1	3	2	3	1	5	2	1	0	6	1	1	1
142105	0	0	8	0	0	0	0	0	0	1	0	0	0	0	0	0	0	0	1	0	0	0	0	0	0	0	0	0	0	0	0	0	0	0	0	0	0	0	0	0	0	0	0	0	0	0	0	0	0
301677	0	0	3	0	0	0	0	0	0	0	1	0	0	0	0	0	0	0	0	0	0	0	0	0	0	0	3	0	0	0	0	0	0	0	1	1	0	0	0	2	0	0	0	0	0	1	0	0	0
223764	3	1	102	0	2	1	0	3	4	17	3	3	0	2	32	1	7	2	5	1	0	0	0	2	0	0	1	0	0	0	7	0	0	1	2	0	0	4	2	2	2	0	0	0	1	0	4	0	0
1962755	0	0	14	0	0	0	0	0	1	1	0	0	0	0	1	0	0	1	2	1	0	0	0	0	0	1	2	0	0	0	0	0	0	1	0	2	0	0	0	0	2	0	1	0	0	0	0	0	0
1087496	0	0	2	0	0	0	0	0	0	0	0	0	0	0	0	0	0	7	0	0	0	0	0	0	0	0	0	1	0	0	4	0	0	0	0	0	0	0	0	0	0	0	0	0	2	0	2	0	0
119236	0	0	6	0	0	1	0	0	0	1	2	0	0	0	0	0	0	0	5	0	0	0	1	1	0	6	0	0	1	0	2	0	0	0	0	2	1	0	0	0	0	0	0	0	0	0	0	0	0
331322	0	0	1	0	0	0	0	0	0	0	0	0	0	0	2	0	0	0	0	0	0	0	0	0	0	0	0	0	0	0	0	0	0	0	0	0	0	0	0	0	0	0	0	0	0	0	0	0	0
4362819	3	2	26	5	10	4	3	11	1	1	9	7	2	12	6	13	2	5	2	1	2	4	1	2	1	0	1	5	4	9	14	22	2	8	0	2	16	10	6	4	10	0	7	4	9	3	0	1	8
2603275	0	0	4	0	0	0	0	0	0	0	0	0	0	0	0	0	0	0	0	0	0	0	0	0	0	0	0	0	0	0	0	0	0	0	0	0	0	0	0	0	0	0	0	0	0	0	0	0	0
219059	1	0	2	0	0	0	0	0	0	0	0	0	0	0	0	0	0	0	0	0	0	0	0	0	0	0	0	0	0	0	0	0	0	0	0	0	0	0	0	0	0	2	0	0	0	0	0	0	0
219058	2	0	7	0	1	3	0	1	0	0	2	1	0	0	2	1	0	0	0	0	0	1	0	1	0	8	10	1	6	2	11	5	2	5	12	16	9	1	2	4	10	2	4	0	2	7	6	3	2
1099050	10	6	173	4	4	2	2	3	2	24	6	0	2	3	19	2	18	6	7	2	0	4	0	5	0	76	75	10	15	11	34	0	5	17	57	41	17	9	6	19	18	22	24	28	10	34	23	5	7
4372859	0	0	4	0	0	0	0	0	0	0	0	0	0	0	0	1	0	0	0	0	0	0	0	0	0	27	37	6	18	23	29	13	7	20	21	23	21	8	14	16	15	16	20	15	15	45	31	11	13
864483	4	4	40	6	17	9	9	1	3	4	9	6	6	12	4	5	6	3	1	7	2	5	11	5	1	0	2	2	6	0	6	3	0	1	2	2	3	8	1	9	8	6	2	4	0	3	11	2	6
4363494	0	0	3	0	0	0	0	1	0	0	0	0	0	0	0	0	0	0	0	0	0	0	0	0	0	0	0	0	0	0	0	0	0	0	0	0	0	0	0	0	0	0	0	0	0	0	0	0	0
2203624	2	9	9	14	15	33	11	12	2	1	7	4	5	5	1	15	0	6	0	6	13	19	19	6	1	0	0	8	1	0	0	0	4	0	0	0	0	6	0	1	0	1	0	0	0	0	0	0	0
814055	0	0	7	0	0	0	0	0	0	0	0	2	0	4	0	0	0	0	0	0	0	1	1	0	0	1	1	0	1	1	2	1	3	2	3	5	1	4	0	0	3	0	2	0	5	3	6	2	0
202068	0	0	1	0	0	0	0	1	0	0	0	0	0	0	0	0	0	0	0	0	0	0	0	0	0	0	0	0	0	0	0	0	0	0	0	0	0	0	0	0	0	0	0	0	0	0	0	0	0
565750	3	0	11	1	4	0	1	2	0	2	7	0	3	2	2	2	2	2	0	0	2	0	1	4	2	0	0	0	1	3	2	8	1	2	3	0	8	3	8	0	3	3	1	3	1	2	4	1	1
568917	9	8	162	1	4	7	3	2	4	5	2	3	1	3	30	3	11	2	15	2	3	3	1	2	0	14	13	1	5	5	8	0	3	1	15	13	5	1	3	4	8	13	8	1	2	15	2	2	4
3905299	0	0	2	0	0	0	0	0	0	0	0	0	0	1	2	0	0	0	0	0	0	0	0	0	0	0	0	0	0	0	0	0	0	0	0	0	0	0	0	0	0	0	0	0	0	0	0	0	0
4434780	11	23	256	3	19	12	11	10	2	44	8	9	5	16	40	20	28	3	21	0	1	9	13	13	1	12	23	2	0	5	4	2	6	4	18	11	13	1	9	11	1	1	3	3	0	14	6	0	5
516306	0	0	13	0	0	0	0	0	0	0	0	0	0	0	1	0	0	0	0	0	0	0	0	0	0	1	0	0	0	0	0	0	0	0	1	0	0	0	0	0	0	0	0	0	0	0	0	0	0
554931	0	0	2	0	0	0	0	0	0	0	0	0	0	0	0	0	0	0	0	0	0	0	0	0	0	0	0	0	0	0	0	0	0	0	0	0	0	0	0	0	0	0	0	0	0	0	0	0	0
538573	0	0	1	0	0	0	0	0	0	0	1	0	0	0	0	0	0	0	0	0	0	0	0	0	0	0	0	0	0	0	0	0	0	0	0	0	0	0	0	0	0	0	0	0	0	0	0	0	0
207125	0	5	2	0	0	4	2	0	2	0	2	5	3	1	0	13	0	1	0	0	13	4	3	1	0	0	0	7	1	0	4	3	5	0	0	2	0	1	0	21	31	21	0	1	1	0	41	0	0
30355	0	0	1	0	0	0	0	0	0	0	0	0	0	0	0	1	0	0	0	0	0	0	0	0	0	0	0	0	0	0	0	0	0	0	0	1	0	0	1	0	0	0	0	0	0	0	1	0	0
4380522	4	1	72	0	3	1	4	1	0	4	1	7	1	1	12	4	7	0	5	0	0	0	1	1	0	7	14	8	2	10	6	3	7	7	8	8	6	6	7	8	5	11	4	5	3	5	9	4	6
332788	7	0	613	9	6	11	2	4	3	50	10	7	4	15	142	4	59	0	54	7	4	6	0	11	3	37	52	18	34	45	78	15	21	33	59	94	56	12	16	40	50	29	25	18	18	80	53	6	29
3189157	4	0	92	2	2	2	0	2	4	6	1	1	1	4	16	2	8	1	3	0	2	3	2	2	0	1	4	0	0	2	1	0	3	3	5	8	1	0	2	3	6	3	3	2	2	3	5	0	1
941498	1	0	3	3	3	3	0	0	0	1	2	0	0	0	10	1	2	0	2	3	0	1	0	0	0	0	0	0	0	0	0	0	0	0	0	0	0	0	0	0	0	0	0	0	0	0	0	0	0
145578	1	2	91	2	1	3	2	0	3	5	4	1	2	0	11	1	9	0	7	0	0	0	0	1	1	14	20	11	9	16	20	4	6	15	16	24	19	13	24	6	17	10	14	11	6	24	23	6	1
843663	0	0	0	0	0	0	0	2	0	0	0	0	0	0	0	0	0	0	0	0	0	0	0	0	0	0	0	0	0	0	0	0	0	0	0	0	0	0	0	0	0	0	0	0	0	0	0	0	0
1144585	3	1	20	1	1	2	0	1	1	3	0	0	6	2	4	2	0	0	0	0	0	2	12	1	0	1	0	21	36	26	20	62	16	49	4	5	70	5	17	10	25	12	7	3	15	0	21	19	60
589946	20	6	215	3	9	8	11	3	5	5	6	6	2	5	30	21	11	6	23	1	6	3	12	21	2	32	23	21	44	58	25	3	20	26	58	37	5	19	39	48	27	35	3	8	3	17	65	27	4
825452	7	3	242	5	10	6	3	15	5	23	11	3	11	16	48	4	9	1	22	8	1	0	5	5	0	3	13	1	1	7	3	5	5	7	5	4	7	8	4	6	11	11	5	2	2	10	15	4	3
767890	0	0	3	0	0	1	2	0	0	0	0	0	0	0	3	0	0	0	0	0	0	1	0	1	0	3	1	0	1	1	1	1	1	0	2	2	0	1	0	1	0	2	0	0	1	1	0	0	0
4334908	42	12	1336	23	20	11	21	39	18	81	40	24	13	24	178	26	80	17	101	14	5	6	26	19	4	7	7	0	1	1	6	0	2	1	15	23	0	1	6	8	4	4	0	1	0	4	14	4	4
1116424	0	0	26	0	0	0	0	1	0	0	0	0	0	1	5	1	1	0	1	1	0	0	0	0	0	0	0	0	0	0	0	0	0	0	0	0	0	1	0	2	0	0	0	0	0	0	0	0	0
4309683	0	0	7	0	1	0	0	0	0	0	0	0	1	0	1	0	0	1	0	0	0	0	0	1	0	0	0	0	0	0	0	0	0	0	0	0	0	0	0	0	0	0	0	0	0	0	0	0	0
143418	14	9	456	3	5	1	6	12	8	20	10	32	2	9	46	24	45	9	31	7	3	9	2	18	2	3	0	0	1	0	1	0	3	0	1	0	0	2	1	0	3	2	0	0	0	1	0	0	0
111976	0	0	19	2	1	0	2	0	1	5	0	0	0	1	7	2	3	0	2	1	0	0	2	2	0	8	6	3	6	8	3	1	3	0	15	7	1	1	5	0	3	10	4	1	4	12	7	4	3
1081231	1	0	3	1	2	0	0	0	0	0	0	0	0	0	0	2	0	0	0	1	0	0	1	0	0	0	1	0	0	0	0	0	0	0	0	0	0	1	0	0	0	0	0	0	0	0	0	0	0
4478053	0	0	0	0	0	0	0	0	0	0	0	0	0	1	0	1	0	0	0	1	0	0	0	0	0	0	0	0	0	1	0	0	0	0	0	0	0	0	0	0	0	0	0	0	0	0	4	0	0
1517344	0	1	0	0	0	0	0	0	0	0	6	0	0	0	0	0	0	1	0	0	0	0	0	0	0	0	0	0	0	0	0	0	0	0	0	0	1	5	0	1	0	0	1	0	0	0	0	7	1
540510	0	0	22	0	0	2	0	0	0	1	0	0	0	0	2	0	0	0	0	0	0	0	0	0	0	0	0	0	0	0	0	0	0	0	0	0	0	0	0	0	0	0	0	0	0	0	0	0	0
4297391	0	0	0	0	0	0	0	0	3	0	0	0	0	2	0	0	0	0	2	0	0	3	1	0	0	0	0	2	0	0	3	1	0	0	0	0	0	0	0	1	0	0	0	1	0	0	0	0	0
882023	0	0	47	4	0	0	0	1	2	2	3	1	0	5	8	0	2	0	3	2	1	0	0	1	0	0	0	1	1	0	1	0	0	0	0	0	0	1	2	0	7	1	2	0	0	0	5	0	0
4317089	9	0	932	4	3	5	2	10	3	41	10	7	6	9	90	7	68	4	45	3	2	6	11	11	0	1	5	1	1	1	2	0	0	0	13	6	2	0	2	0	6	2	0	0	2	7	5	0	2
244992	0	0	2	0	0	0	0	0	0	0	0	0	0	0	0	0	0	0	0	0	0	0	0	0	0	0	0	0	0	0	0	0	0	0	0	0	0	0	0	0	0	0	0	0	0	0	0	0	0
4479671	1	0	33	2	0	1	0	0	0	3	0	2	0	3	5	1	2	3	3	1	0	1	4	6	0	2	7	5	4	2	5	0	0	1	10	17	2	2	2	9	1	5	2	1	0	2	3	1	4
244994	0	0	2	0	0	0	0	0	0	1	0	0	0	0	3	0	1	0	0	0	0	0	0	0	0	0	0	0	0	0	0	0	0	0	0	0	0	0	0	0	0	0	0	0	0	0	0	0	0
3427116	0	0	1	1	0	1	0	0	0	0	0	0	0	0	0	0	0	0	0	0	0	0	0	0	12	0	0	0	0	0	0	0	0	0	0	0	0	0	0	0	0	0	0	0	0	0	0	0	0
1106379	0	0	4	0	0	0	0	0	0	0	0	0	0	0	0	0	0	0	0	0	0	0	0	0	0	4	2	0	0	0	0	0	0	0	0	0	0	0	0	0	0	0	0	0	0	0	0	0	0
1040091	1	0	31	0	2	3	0	1	0	0	2	0	1	4	8	3	3	0	3	2	0	0	0	0	0	0	0	0	0	0	0	1	1	0	0	0	2	0	1	1	1	1	2	0	1	1	0	1	0
1144637	8	0	257	1	0	1	0	4	3	25	3	1	1	0	34	1	18	3	5	4	3	1	4	3	0	0	0	0	0	0	0	0	0	0	0	1	0	0	0	0	0	0	0	1	0	0	0	0	0
812595	0	0	3	0	0	0	0	0	0	0	0	0	0	0	0	0	0	0	0	0	0	0	0	0	0	0	0	0	0	0	0	0	0	0	0	0	0	0	0	0	0	0	0	0	0	0	0	0	0
729349	1	0	2	0	0	0	0	0	0	0	0	0	0	0	1	5	0	0	0	0	1	0	1	0	0	0	0	0	0	0	0	0	0	0	2	0	0	0	0	0	0	0	0	0	0	0	0	0	0
359365	30	7	49	19	46	30	16	34	11	1	44	38	26	43	13	74	4	21	0	18	20	32	25	17	3	2	0	7	1	3	12	0	2	0	3	1	7	9	1	2	6	19	13	3	2	0	10	5	0
511659	0	1	1	0	0	2	1	0	0	3	0	3	8	0	0	0	0	9	0	11	2	8	0	16	0	0	12	0	11	0	0	5	7	72	60	0	0	1	0	14	0	2	0	0	0	13	17	6	0
1701846	0	3	0	0	0	0	0	0	10	0	0	0	0	0	3	0	0	4	0	0	0	0	0	2	0	2	1	3	99	45	0	0	3	6	17	0	0	1	1	12	3	21	0	0	0	0	55	19	1
552186	32	9	994	24	27	17	27	57	26	73	28	26	13	43	76	37	56	18	94	32	7	21	17	36	2	2	1	0	1	0	0	0	1	0	3	3	1	0	2	0	0	2	0	1	0	3	0	0	1
1110709	1	1	21	0	1	1	0	2	2	3	2	2	2	1	10	1	4	0	2	1	1	2	2	2	2	9	10	8	4	4	9	0	1	4	11	14	5	4	0	0	2	9	7	0	0	8	1	2	6
256413	0	0	3	0	0	0	0	0	0	0	0	0	0	0	0	0	0	0	0	0	0	0	0	0	0	0	0	0	0	0	0	0	0	0	0	0	0	0	0	0	0	0	0	0	0	0	0	0	0
3072386	4	3	102	4	5	9	3	2	4	2	2	1	2	4	12	3	4	6	3	6	4	0	5	7	0	3	7	0	3	3	1	1	3	1	2	0	1	3	8	4	1	9	0	1	0	3	4	3	0
206296	0	0	31	3	0	0	0	1	0	3	0	0	0	2	4	3	1	0	3	3	0	0	0	0	0	3	0	0	0	1	0	0	0	0	0	2	0	0	0	0	0	0	1	0	0	0	0	0	0
785765	2	0	3	0	0	0	0	0	0	0	0	0	0	3	1	0	0	0	0	0	0	0	1	0	0	0	0	0	0	0	0	0	0	0	0	0	0	0	0	0	0	0	0	0	0	0	0	0	0
3072388	0	0	4	0	0	0	0	0	0	0	0	0	0	0	0	0	0	0	0	0	0	0	0	0	0	0	0	0	0	0	0	0	0	0	0	0	0	0	0	0	0	0	0	0	0	0	0	0	0
1066569	10	1	109	5	6	6	6	5	2	7	11	9	2	13	17	2	15	6	14	9	8	11	6	9	0	2	0	0	0	0	0	0	3	1	0	0	0	0	2	3	0	0	0	0	0	2	0	0	0
760955	0	0	0	0	0	0	2	0	0	0	0	0	0	0	0	0	0	0	0	0	0	0	0	0	0	0	0	0	0	0	0	0	0	0	0	0	0	0	0	0	0	0	0	0	0	0	0	0	0
915265	25	214	54	1931	56	251	246	214	460	1	379	112	17	453	0	53	0	806	0	25	54	121	231	390	27	0	0	14	26	7	1	2689	5	26	1	0	83	101	274	61	89	28	21	6	28	0	13	333	183
311130	0	1	7	0	1	1	0	0	0	1	0	0	0	2	2	0	0	0	0	0	0	0	2	0	0	0	1	0	0	0	1	2	0	0	1	0	1	0	0	1	0	1	3	0	0	0	2	0	0
4423977	0	0	4	0	0	0	0	0	0	0	0	0	0	0	0	0	0	0	0	0	0	0	0	0	0	0	0	0	0	0	0	0	0	0	0	0	0	0	0	0	0	0	0	0	0	0	0	0	0
4402862	0	4	18	3	0	4	2	0	0	0	1	1	2	0	5	1	3	2	1	0	1	2	0	0	0	2	3	1	3	3	2	2	1	3	2	2	1	4	1	1	5	5	6	1	0	4	3	1	2
4465419	0	0	0	0	0	0	0	0	0	0	0	0	0	0	0	0	2	0	0	0	0	0	0	0	0	0	0	0	0	0	0	0	0	0	0	0	0	0	0	0	0	0	0	0	0	0	0	0	0
4302627	0	0	0	2	0	0	2	0	0	0	1	5	0	0	0	0	0	0	0	0	0	0	0	0	0	0	0	20	3	23	41	51	9	6	3	0	17	9	3	2	32	17	23	3	10	0	27	51	4
831585	0	0	1	0	2	0	0	0	0	0	0	0	0	0	0	0	0	0	0	0	0	0	0	0	0	0	0	0	0	0	0	0	0	0	0	0	0	0	0	0	0	0	0	0	0	0	0	0	0
196123	0	0	2	0	0	0	0	0	0	0	0	0	2	0	1	0	0	0	0	0	0	0	0	0	0	35	27	0	8	1	5	1	0	2	20	8	0	1	2	9	2	10	1	0	1	18	13	6	1
4339349	2	0	3	1	2	4	3	1	0	1	2	4	1	5	3	1	1	2	1	0	0	0	0	5	0	0	0	0	0	2	9	13	2	20	0	0	8	8	7	1	3	0	1	1	5	0	4	2	5
903377	0	0	2	0	0	0	0	0	0	0	0	0	0	1	0	0	0	0	0	0	0	0	0	0	0	0	0	0	0	0	0	0	0	0	0	0	0	0	0	0	0	0	0	0	0	0	0	0	0
4393740	0	0	17	0	0	0	0	0	0	0	0	0	0	2	2	0	1	0	0	0	0	0	0	1	0	0	3	0	0	0	0	0	0	0	0	0	0	0	0	1	0	0	0	0	0	0	1	1	0
220676	0	1	8	0	1	1	0	0	0	0	2	1	2	0	2	2	1	0	1	0	0	0	0	0	0	0	0	0	0	0	0	0	0	1	1	1	0	0	0	0	0	0	1	0	0	1	0	1	0
19930	0	0	0	0	0	0	0	0	0	0	0	0	0	0	0	1	0	0	0	0	0	0	0	1	0	0	0	0	0	0	0	0	0	0	0	0	0	0	0	0	0	0	0	0	0	0	0	0	0
741531	0	0	0	2	0	0	0	0	0	0	0	0	0	0	0	0	0	0	0	0	0	0	0	0	0	0	0	0	0	0	0	0	0	0	0	0	0	0	0	0	0	0	0	0	0	0	0	0	0
4316289	0	1	44	0	1	0	0	3	0	3	0	1	0	0	12	0	2	1	3	0	0	4	0	1	0	0	3	0	0	0	1	0	0	0	0	2	0	1	0	0	2	0	1	0	0	3	1	0	1
4476287	0	0	2	0	0	0	0	0	0	0	0	0	0	0	0	0	0	0	0	0	0	0	0	0	0	0	0	0	0	0	0	0	0	0	0	0	0	0	0	0	0	0	0	0	0	0	0	0	0
214169	0	0	5	0	0	0	0	0	0	0	2	0	0	0	3	0	0	0	0	1	0	0	0	0	0	3	0	1	3	0	1	0	0	0	1	1	0	0	1	0	0	0	0	1	0	2	6	0	0
1688707	12	14	334	26	13	17	18	11	15	16	16	27	10	11	48	22	23	14	12	8	7	14	17	11	4	0	0	0	1	0	0	0	1	0	0	2	0	2	1	0	0	1	0	0	0	0	4	0	0
532139	27	8	1581	10	6	10	19	15	15	67	11	14	15	29	201	24	103	10	87	8	3	5	10	13	1	8	11	0	0	1	4	0	1	1	6	16	2	2	5	3	4	4	2	0	0	2	4	0	3
131339	0	0	0	0	0	0	0	0	0	0	0	0	0	0	0	2	0	0	0	0	0	0	0	2	0	0	0	0	0	0	0	0	0	0	0	0	0	0	0	0	0	0	0	0	0	0	0	0	0
131337	1	1	55	1	5	1	3	0	1	10	3	0	1	3	6	6	3	6	1	8	0	0	1	8	0	2	0	4	4	1	3	1	5	1	5	0	6	0	8	2	5	6	1	0	1	1	14	3	4
127549	0	0	12	0	1	0	0	0	0	4	1	0	0	0	0	0	0	0	0	0	0	0	0	0	0	0	0	1	0	4	0	1	1	9	0	0	0	3	2	0	0	1	0	0	1	0	0	1	0
215343	9	5	270	5	6	3	4	8	5	12	10	3	2	8	52	6	27	2	19	7	0	2	3	5	0	5	8	0	5	4	8	2	2	9	12	20	2	6	7	8	11	8	1	2	7	3	9	0	3
1061145	2	1	24	0	0	2	2	0	0	0	0	0	0	1	9	0	3	0	3	1	0	0	0	0	0	0	1	0	0	0	0	1	0	3	1	2	1	0	0	2	2	4	3	1	0	3	3	0	0
4475573	0	0	16	0	0	0	1	0	0	1	0	0	0	0	15	1	2	0	0	0	1	0	0	0	0	1	3	0	0	0	0	0	1	0	1	2	0	1	0	1	0	1	3	0	1	1	0	3	0
1146180	0	0	25	0	0	1	0	0	0	0	0	0	3	3	3	2	3	0	0	0	0	0	0	0	0	0	2	0	0	0	0	0	0	1	2	2	0	0	0	0	0	0	0	0	0	0	0	0	0
3655114	0	0	5	0	0	1	0	0	0	0	0	2	0	0	0	0	0	0	1	0	0	0	0	0	0	0	0	0	0	0	0	0	0	0	0	0	0	0	0	0	0	0	0	0	0	0	0	0	0
154102	9	2	174	4	6	5	1	3	4	26	7	8	10	7	40	8	18	5	4	0	1	7	9	2	2	25	37	13	17	8	20	6	4	8	51	24	26	15	3	15	13	46	30	12	12	34	26	5	9
4018589	0	0	0	0	0	0	0	0	0	1	0	0	1	0	0	0	1	1	0	0	0	0	0	0	0	0	1	0	0	1	0	0	0	0	0	0	0	0	0	0	0	0	0	0	0	0	0	0	0
236694	2	2	30	0	1	0	0	0	1	5	0	6	0	2	8	10	2	2	0	0	1	3	0	2	0	0	0	0	0	0	0	0	0	0	0	0	0	0	0	0	0	0	0	0	0	0	0	0	0
1088939	46	4	316	13	26	14	9	17	15	3	24	32	39	7	17	28	45	46	3	21	3	9	13	13	0	1	0	0	0	0	0	0	2	0	0	1	0	0	0	0	0	0	0	0	0	0	0	0	0
153594	0	1	81	0	0	0	0	2	2	6	2	2	0	3	16	4	4	0	8	1	0	0	1	1	0	1	4	1	4	1	3	0	1	0	2	0	2	1	0	2	2	0	1	1	1	5	1	0	0
134305	0	0	0	0	0	0	0	1	1	0	0	0	0	0	0	0	0	0	0	0	0	0	0	0	0	0	0	0	0	0	0	0	0	0	0	0	0	0	0	0	0	0	0	0	0	0	0	0	0
4299195	0	0	1	0	0	0	0	0	0	0	0	0	0	0	1	0	2	0	1	0	0	0	0	0	0	0	0	0	0	0	0	0	0	0	0	0	0	0	0	0	0	1	0	0	0	0	0	0	0
649722	0	0	38	0	3	0	2	1	0	2	0	0	0	0	6	1	4	3	5	4	0	4	2	1	0	0	0	0	0	0	0	0	2	1	1	0	0	0	0	0	0	0	0	0	0	2	0	1	0
4384526	0	0	1	0	0	0	0	0	0	0	0	0	2	0	0	0	0	0	0	0	0	0	0	0	0	2	2	3	1	0	0	0	4	0	4	2	0	0	1	2	0	0	0	0	0	0	0	0	0
4398656	0	0	12	0	0	2	0	0	0	0	3	1	0	2	3	0	0	0	0	0	0	0	1	0	0	5	6	2	2	0	1	0	0	0	1	3	0	1	5	1	3	5	1	1	1	8	2	0	2
1009440	10	9	494	18	32	29	36	18	30	24	57	29	35	30	102	69	26	24	25	22	16	23	42	29	4	265	114	63	77	141	141	44	80	119	214	183	175	83	136	168	202	111	143	80	97	186	218	32	66
163090	0	0	0	0	0	0	0	2	0	0	0	0	1	0	0	0	0	0	0	0	0	0	0	0	0	0	0	0	0	0	0	0	0	0	0	0	0	0	0	0	0	0	0	0	0	0	0	0	0
4423793	1	0	67	1	2	1	0	3	0	6	2	2	0	0	6	0	3	0	4	4	0	0	0	1	0	3	0	0	0	0	4	1	0	0	4	1	0	0	2	2	2	0	0	0	2	4	1	0	0
794417	1	0	13	0	0	0	0	0	0	0	0	0	0	0	2	0	0	0	5	0	0	0	0	0	0	1	1	0	0	0	2	1	0	0	0	1	0	0	0	0	2	0	0	0	0	1	0	0	0
208595	51	17	1943	22	27	32	25	37	16	127	37	24	24	37	205	53	127	33	94	39	7	27	28	28	6	31	17	2	7	5	17	1	6	0	29	50	14	5	3	16	3	14	11	3	8	12	11	1	8
1089898	2	0	8	0	2	0	0	0	0	0	2	0	1	2	0	1	3	0	0	0	2	0	0	1	0	27	22	10	17	8	17	4	2	14	25	23	12	10	8	15	29	20	11	2	9	18	10	8	8
4447717	0	0	0	0	2	0	1	0	1	0	0	0	0	0	0	1	1	0	0	0	0	0	0	0	0	0	0	0	1	0	2	0	0	0	1	0	0	0	0	1	2	1	1	0	0	2	0	0	0
4447718	6	4	294	8	11	6	11	12	6	23	7	7	0	5	49	17	15	9	14	6	5	6	5	9	0	27	16	6	6	8	13	0	4	5	21	26	9	13	19	7	21	12	4	5	5	20	31	7	6
244739	1	0	8	0	1	0	0	1	0	0	0	0	2	0	2	0	0	3	0	0	0	0	0	1	0	1	0	0	0	1	0	0	0	2	0	0	0	1	0	1	0	2	0	0	0	0	0	0	0
338840	0	0	0	0	0	0	0	0	0	0	1	0	1	1	0	0	0	0	0	0	0	1	3	0	0	0	0	1	1	4	2	17	0	6	0	0	4	11	0	26	1	0	11	0	2	0	11	46	3
113532	0	0	2	0	0	0	0	0	0	0	0	0	0	0	0	0	0	0	0	0	0	0	0	0	0	5	6	29	30	21	23	32	19	27	13	3	114	4	10	12	11	1	58	15	24	12	15	4	30
753378	2	3	42	2	0	2	0	2	0	11	0	0	1	2	2	0	2	3	9	1	0	3	2	2	0	0	0	0	0	0	0	0	0	0	0	0	0	0	0	0	0	0	0	0	0	0	0	0	0
662983	1	0	84	0	2	0	3	0	4	8	0	7	1	0	21	7	7	0	13	0	0	0	0	1	0	0	1	0	0	1	4	0	0	0	3	2	0	0	3	0	2	1	0	0	0	2	3	0	1
4396579	0	0	15	0	0	0	0	0	0	0	0	0	0	0	2	0	1	0	0	0	0	0	0	0	0	3	8	2	10	8	22	4	3	7	14	23	14	2	0	6	13	2	7	4	6	17	6	6	6
4343459	0	0	3	0	0	0	0	0	0	3	0	0	0	0	1	0	1	0	6	0	0	1	0	0	0	0	1	0	0	0	2	2	0	0	1	3	0	1	0	0	2	0	0	0	0	5	4	0	0
4337833	1	3	113	4	11	0	0	0	0	6	5	6	6	0	18	3	9	0	4	4	0	1	2	2	1	16	20	1	4	6	10	6	2	8	19	26	4	0	5	19	9	14	9	9	0	5	8	5	10
587313	0	4	8	0	1	0	2	0	1	1	0	1	1	1	0	2	2	0	0	0	0	0	0	2	0	1	0	1	0	0	0	0	0	0	1	0	0	0	0	0	0	1	0	1	0	0	0	0	0
936752	1	0	150	0	3	3	4	1	0	8	2	0	4	4	16	1	12	1	7	1	1	0	5	1	0	0	3	0	1	2	2	2	1	2	4	15	5	4	5	5	2	0	0	0	3	0	6	0	1
1568317	1	0	36	0	0	0	0	0	0	2	2	1	1	0	8	1	6	1	0	0	0	0	0	2	0	0	0	0	0	0	0	0	0	0	0	0	0	0	0	0	0	0	0	0	0	0	0	0	0
112916	3	0	22	4	2	4	4	8	0	0	6	9	4	0	9	1	2	0	0	1	1	10	2	2	0	68	98	113	169	201	275	57	122	120	120	144	204	80	67	221	211	123	181	86	187	176	283	75	121
4370361	7	0	117	3	5	5	0	6	6	9	2	0	4	1	15	1	5	2	10	3	0	3	1	2	0	4	1	0	0	2	2	0	0	0	2	6	3	3	0	0	0	0	2	0	0	0	0	0	0
4325163	0	0	1	0	0	1	0	0	1	1	0	0	0	1	0	2	0	0	0	0	0	0	0	0	0	1	0	0	0	0	0	1	0	1	0	0	0	0	1	1	0	0	0	0	0	0	0	0	0
4402369	3	1	40	0	4	0	3	0	0	6	1	0	1	2	6	1	1	0	2	0	0	2	2	0	0	3	14	1	2	0	2	0	3	3	10	7	5	1	3	1	4	7	4	4	1	3	5	0	1
611528	0	0	0	0	0	0	0	0	0	0	0	0	0	0	0	0	4	0	1	0	0	1	1	0	0	0	0	1	0	0	0	0	0	1	0	1	0	3	0	0	0	0	0	0	0	0	0	0	0
4388776	0	0	1	0	0	0	0	0	0	0	0	0	0	2	0	0	0	0	0	0	0	0	0	1	0	0	0	2	0	0	4	0	0	0	0	0	4	1	0	1	2	2	0	0	0	0	2	2	1
3384225	0	0	1	0	0	0	0	0	0	0	0	0	0	0	0	0	0	1	0	0	0	0	0	0	0	0	0	0	0	0	0	0	0	0	0	0	0	0	0	0	0	0	0	0	0	0	0	0	0
232597	0	0	0	0	0	0	0	0	0	0	0	0	0	2	0	0	0	0	0	0	0	0	0	0	0	0	0	0	0	0	0	0	0	0	0	0	0	0	0	0	0	0	0	0	0	0	0	0	0
999870	0	0	1	0	0	2	0	0	0	0	0	1	0	0	1	2	0	0	0	0	0	0	0	0	0	0	0	1	0	0	0	0	0	0	0	0	0	0	0	0	0	0	0	0	1	5	0	0	0
795096	0	1	1	0	0	1	0	0	0	0	0	1	0	0	0	0	0	0	0	0	0	0	0	0	0	0	0	2	1	1	0	0	0	1	0	0	1	0	0	2	0	0	0	0	0	0	1	1	0
254103	0	0	4	0	0	0	0	0	0	0	0	0	0	2	0	0	2	0	0	0	0	0	0	0	0	0	0	0	0	0	0	0	0	0	0	1	0	0	0	1	0	0	0	0	1	0	0	0	0
885830	0	0	24	4	2	0	0	2	0	1	0	0	0	4	4	0	3	0	7	0	0	1	0	2	0	0	0	0	3	0	1	1	0	0	0	0	0	0	2	0	0	0	0	0	0	0	0	2	0
820713	0	0	0	0	0	0	0	0	0	0	0	2	0	0	0	0	0	0	2	0	1	0	3	0	0	0	3	0	0	0	0	0	0	0	0	0	0	3	0	0	0	1	0	0	0	0	0	0	0
146122	30	1	488	14	25	13	18	19	2	48	33	23	10	36	116	21	36	6	38	13	6	9	12	22	0	38	40	34	44	45	113	19	32	35	53	47	99	40	42	52	75	53	53	24	52	57	62	23	35
136847	1	0	17	0	1	0	1	0	0	0	0	1	1	0	6	0	3	1	1	0	0	0	0	0	0	0	0	0	0	0	0	0	0	0	0	0	0	0	0	0	0	0	0	0	0	0	0	0	0
146126	0	0	0	0	0	0	0	0	0	0	0	2	0	0	0	0	0	0	0	0	0	0	0	0	0	0	0	0	0	0	0	0	0	0	0	0	0	0	0	0	0	0	0	0	0	0	0	0	0
612951	4	5	84	3	2	0	2	1	2	16	4	5	1	1	17	0	9	1	12	1	4	1	3	4	1	109	81	53	98	51	100	124	95	283	142	115	293	112	91	72	137	133	168	223	92	158	62	37	131
142732	0	0	2	0	0	0	0	0	0	0	0	0	0	0	2	0	0	0	0	0	0	0	0	0	0	3	0	0	0	0	0	0	0	0	0	0	1	0	0	0	0	0	0	0	0	1	0	0	2
695392	12	4	320	9	10	8	3	5	5	25	2	5	8	9	56	6	22	5	14	7	5	3	5	5	0	0	1	0	0	2	1	0	0	0	2	4	1	1	0	0	0	0	3	0	0	0	0	0	0
222350	0	0	19	0	2	0	0	0	0	1	0	1	2	0	1	0	2	1	0	0	0	0	0	0	0	1	1	5	11	2	6	2	6	4	0	1	9	0	3	3	1	3	7	7	2	6	6	6	4
655650	0	0	2	0	0	0	0	1	0	0	0	0	0	0	0	0	0	0	0	0	0	0	0	0	0	0	0	0	0	0	0	0	0	0	0	0	0	0	0	0	0	0	0	0	0	0	0	0	0
4425792	0	1	2	0	0	0	0	0	0	0	1	0	2	5	0	0	0	0	0	0	0	1	0	0	0	7	10	0	4	3	6	2	1	7	5	3	7	6	1	2	11	3	2	0	3	12	15	0	2
325708	0	0	0	1	0	0	0	0	0	0	1	0	0	0	0	0	0	0	0	0	0	0	0	0	0	0	2	0	0	0	0	0	0	0	0	0	0	0	1	0	0	0	0	0	0	1	2	0	0
927574	1	0	0	0	0	0	0	1	0	0	0	4	0	0	9	0	0	0	0	0	0	0	0	0	0	0	0	0	0	0	0	0	0	0	1	0	2	0	0	0	0	0	0	0	0	0	0	0	0
565567	0	0	1	0	0	0	0	0	0	0	0	0	0	0	2	0	0	0	0	0	0	0	0	0	0	2	4	1	0	1	5	0	0	0	3	2	2	0	2	2	0	1	0	0	0	0	1	0	0
795321	0	0	2	0	0	0	0	0	0	0	0	0	0	0	0	0	0	0	0	0	0	0	0	0	0	1	1	0	0	0	2	0	0	0	0	0	0	0	0	0	0	0	0	0	0	0	0	1	0
4323865	1	2	0	0	0	0	1	0	0	0	0	0	0	0	0	0	0	0	0	0	0	0	0	0	0	0	0	0	0	0	0	0	0	0	0	0	0	0	0	0	0	0	0	0	0	0	0	0	0
4408112	3	2	43	1	1	0	1	0	0	6	1	0	0	1	14	0	3	0	0	0	0	0	0	0	0	0	0	0	0	0	0	0	0	0	0	0	0	0	1	0	0	0	0	0	0	0	0	0	0
4329804	0	0	0	0	0	2	0	1	0	0	3	0	1	0	0	1	0	0	0	0	0	0	0	0	0	0	0	0	0	0	0	0	0	0	0	0	0	0	0	0	0	0	0	0	0	0	0	0	0
727008	0	0	15	1	1	0	0	0	0	1	1	0	0	0	1	1	0	0	0	1	0	0	0	0	0	0	0	0	0	0	0	0	0	0	0	0	0	0	0	0	0	0	0	0	0	1	2	0	0
553939	0	0	4	0	1	0	0	1	1	1	4	1	0	0	1	0	0	1	0	0	0	0	0	0	0	0	0	0	0	0	0	0	0	0	0	0	0	0	0	0	0	0	0	0	0	0	0	0	0
314567	0	0	6	0	0	0	0	0	0	0	0	0	0	0	2	0	0	0	0	0	0	0	0	0	0	0	0	0	0	0	0	0	0	0	0	0	0	0	0	0	0	0	0	0	0	0	0	0	0
204108	2	0	58	2	1	0	2	1	0	3	0	4	0	2	8	0	3	2	8	0	0	3	4	2	0	213	209	38	137	102	121	30	44	49	204	203	41	45	56	95	72	109	61	12	38	223	158	31	44
4363683	2	0	26	0	0	1	0	0	0	2	0	5	1	2	0	0	4	1	1	0	0	1	2	1	0	0	1	0	0	1	2	2	3	0	4	2	4	2	2	0	0	1	2	0	0	0	0	3	0
847358	7	7	349	6	5	4	13	8	3	31	11	4	4	14	40	11	29	3	31	6	4	2	4	14	0	1	0	0	2	4	3	0	0	0	5	3	1	0	1	0	4	4	0	6	0	2	0	0	0
621278	0	0	0	0	1	0	0	0	2	0	0	0	2	0	0	0	0	1	0	0	0	0	0	0	0	0	0	1	0	0	1	0	1	0	0	0	0	1	1	4	0	8	2	0	0	0	5	0	1
4349002	0	0	0	0	0	0	1	0	0	0	0	0	0	0	1	0	0	0	0	0	0	0	0	0	0	0	0	0	0	0	0	0	0	0	0	0	0	0	0	0	0	0	0	0	0	0	0	0	0
4421238	13	7	239	1	7	2	6	8	4	33	8	6	1	14	57	3	36	0	13	2	0	8	3	12	1	3	4	0	0	0	1	0	0	0	4	0	0	0	1	2	0	2	1	0	0	2	4	0	1
564610	9	0	255	2	5	2	5	1	2	13	4	2	2	10	49	1	12	3	7	5	2	2	6	3	0	4	6	0	6	7	8	4	5	0	15	12	3	4	1	2	12	15	4	1	2	7	3	2	6
940662	0	0	0	0	0	0	0	0	0	0	0	2	2	3	0	0	0	7	0	0	0	0	0	0	0	4	0	2	2	7	7	0	5	9	2	0	1	9	3	3	0	21	2	0	7	45	10	17	0
673969	0	1	30	0	0	2	0	0	0	0	0	2	0	1	9	1	0	2	2	0	0	2	0	3	0	25	22	3	10	4	10	0	2	4	21	27	2	5	3	8	10	9	9	3	4	20	10	0	2
250050	3	0	182	1	5	3	1	2	6	12	1	3	1	1	12	6	11	1	19	3	0	2	0	1	0	9	5	3	3	0	8	0	1	2	8	7	3	0	3	1	1	5	2	1	4	2	4	0	0
2916842	0	0	0	0	0	0	0	0	0	0	0	0	0	0	0	0	0	0	2	0	0	0	0	0	0	0	0	0	0	0	0	0	0	0	2	0	0	0	0	0	0	0	0	0	0	1	1	0	0
841979	0	0	5	0	0	0	0	0	0	0	0	0	0	0	1	0	0	0	0	2	1	0	0	0	0	0	1	0	0	1	0	0	0	0	2	0	0	0	0	0	0	0	1	0	0	0	0	0	0
4321717	0	0	0	0	0	1	0	0	0	0	0	0	0	0	0	2	0	0	1	0	0	0	0	0	0	0	0	0	0	0	1	0	0	0	0	0	0	1	0	0	0	0	0	0	0	0	2	0	0
174178	0	0	8	0	0	0	0	1	0	0	1	0	0	0	1	0	2	0	0	0	0	0	0	0	0	0	0	0	0	0	0	0	0	0	0	0	0	0	0	3	0	0	0	0	0	0	0	0	0
1705765	0	0	0	1	0	0	0	0	0	1	0	0	0	0	0	0	0	0	0	0	0	0	0	0	0	0	1	2	0	2	0	1	0	1	0	0	2	0	0	0	0	2	1	0	0	0	1	0	1
550937	4	1	62	0	1	1	0	1	2	15	5	5	0	6	18	1	8	0	7	4	3	0	1	3	0	13	28	17	23	4	11	2	20	2	26	17	34	9	10	16	14	16	25	7	12	21	13	2	17
4305211	0	0	2	0	0	0	0	0	0	0	0	0	0	0	0	0	2	0	0	0	0	0	0	0	0	3	0	0	0	1	0	0	1	0	4	3	2	0	0	0	5	0	0	1	1	2	1	0	1
4442093	1	0	112	3	2	2	1	5	0	23	10	6	3	10	34	1	18	6	6	2	2	5	1	3	0	6	3	1	5	1	4	4	1	5	11	3	13	4	2	4	2	1	5	4	4	8	5	1	3
4442090	38	17	882	16	30	10	24	8	5	83	22	5	10	15	99	15	69	12	61	12	6	24	5	14	5	16	23	1	2	3	7	0	2	5	22	16	8	1	6	13	6	6	2	9	3	6	5	0	4
4481528	0	0	24	1	5	0	0	0	0	1	0	0	0	0	2	0	1	1	1	0	0	2	1	0	0	74	143	29	25	58	57	10	29	41	65	128	29	38	61	68	45	52	28	24	33	97	54	20	23
225292	0	0	9	1	0	1	0	0	0	0	0	0	0	1	1	0	0	0	0	1	0	0	0	0	0	7	0	0	1	3	2	1	1	3	4	7	6	0	0	0	2	3	2	1	5	5	2	0	6
529888	0	4	139	1	4	10	4	5	0	13	4	5	3	2	19	4	15	4	7	1	0	3	1	1	0	0	1	0	0	1	5	0	2	2	5	4	3	1	2	4	3	2	1	0	1	7	4	0	3
4480121	0	0	1	0	3	1	0	0	0	0	0	0	0	0	0	0	0	0	0	0	0	0	0	0	0	0	2	0	0	0	0	0	0	0	0	0	0	0	0	0	0	0	0	0	0	0	0	0	0
1110391	0	0	6	0	0	1	0	0	0	0	0	1	1	0	1	0	2	0	0	0	0	0	0	0	0	0	6	1	3	0	1	0	1	0	0	5	0	1	0	0	0	0	0	0	0	2	1	0	0
209920	2	0	117	0	1	0	0	3	2	5	0	0	0	0	11	1	7	0	6	0	1	2	0	0	0	0	0	0	0	0	0	0	0	0	1	0	0	0	0	0	0	0	0	0	0	1	0	0	0
243855	0	1	75	0	1	0	2	0	0	4	0	0	1	3	12	0	2	2	2	0	1	0	0	0	0	0	0	0	0	0	0	0	0	0	0	1	0	0	0	0	0	0	0	0	2	1	0	0	0
123077	8	2	282	2	9	0	8	1	3	23	7	4	1	2	48	1	20	1	31	3	0	3	7	4	0	21	19	11	7	24	37	9	6	22	31	40	10	11	17	18	21	20	15	21	6	26	23	3	10
1108483	7	2	640	5	9	3	5	4	3	27	3	4	6	7	89	6	26	2	58	9	0	14	4	10	0	0	16	1	5	0	2	0	3	3	5	14	5	1	4	6	1	3	1	7	11	8	9	4	1
360692	104	65	729	122	160	144	163	239	101	67	191	110	137	162	109	219	59	169	52	81	126	106	161	251	6	18	20	13	9	35	26	4	27	21	29	30	14	28	50	23	40	24	13	13	17	16	35	15	22
279390	1	0	54	0	0	4	0	2	2	6	2	2	2	1	7	4	7	3	7	3	0	2	3	2	0	4	1	1	0	0	0	0	1	1	2	6	3	7	3	3	0	1	2	2	3	1	0	0	0
271621	0	0	60	1	2	0	0	0	0	1	0	0	0	1	4	0	1	0	0	0	0	2	1	0	0	5	8	5	3	3	7	8	2	4	13	2	7	5	9	10	7	8	6	0	0	2	9	7	3
4225240	28	2	0	0	0	0	0	0	5	0	0	2	0	0	0	16	0	36	0	3	0	6	3	9	0	0	0	0	0	0	0	0	0	0	0	0	0	0	0	0	0	0	0	0	0	0	0	0	0
262096	0	2	19	3	2	6	0	0	0	5	0	0	6	0	3	2	4	4	1	2	11	2	6	2	0	3	11	5	6	19	6	4	18	7	9	3	8	5	6	3	15	3	0	1	4	12	4	2	7
257611	0	0	44	0	1	0	0	1	0	3	0	0	3	1	15	0	3	0	0	2	2	0	0	1	0	13	5	2	7	1	6	3	1	4	7	15	5	1	5	6	2	6	2	4	5	9	3	0	1
221334	13	4	15	0	5	2	0	5	6	4	5	1	8	3	2	43	0	4	0	4	4	2	5	6	0	1	3	3	14	6	16	1	27	21	1	1	13	36	48	127	43	58	14	3	0	0	42	3	3
1060246	0	1	7	0	0	0	0	1	0	0	0	2	0	0	1	0	0	0	0	0	0	0	0	0	0	0	0	0	0	0	0	0	0	0	0	0	0	0	0	0	0	0	0	0	0	0	0	0	0
217883	25	27	1480	26	33	21	24	32	19	74	30	47	15	39	191	57	86	30	98	43	9	19	34	47	2	140	157	5	34	34	82	6	8	22	162	178	30	39	46	54	42	48	24	27	24	123	90	27	12
815026	0	0	0	0	0	0	0	0	0	2	0	0	0	0	0	0	0	0	0	0	0	0	0	0	0	0	0	0	0	0	0	0	0	0	0	0	0	0	0	0	0	0	0	0	0	0	0	0	0
242454	11	9	141	2	4	12	0	9	0	23	9	14	4	4	39	22	6	9	16	14	11	10	3	3	0	1	2	0	1	1	0	0	2	0	0	4	3	3	1	2	0	3	2	1	2	3	2	1	3
463546	0	0	0	0	0	2	3	0	0	0	0	0	0	0	0	0	0	0	0	0	0	2	2	0	0	0	0	2	12	12	6	7	5	13	0	0	5	6	0	3	8	6	7	2	6	0	10	30	6
610807	0	0	16	0	1	0	1	0	0	1	0	0	0	0	2	1	0	2	1	0	0	0	2	0	0	5	8	0	0	0	3	0	2	0	4	6	2	1	3	3	5	0	0	1	0	2	3	0	0
3847357	1	0	31	2	0	4	0	0	0	7	0	1	1	1	4	1	1	7	1	0	3	2	0	1	0	13	8	1	5	1	10	0	5	4	7	13	0	7	4	8	12	1	7	1	2	11	6	0	0
245451	0	0	20	0	0	0	0	0	0	0	0	0	0	3	1	0	0	0	0	0	0	0	0	0	0	0	0	0	0	0	0	0	0	0	2	0	1	0	0	0	0	0	0	0	0	0	0	0	0
1081178	0	0	56	0	3	1	4	1	0	8	1	1	0	1	10	0	4	0	3	0	0	1	0	0	0	8	5	0	3	6	12	0	8	4	12	9	8	7	5	10	6	5	4	3	5	8	9	6	5
144380	0	0	0	0	1	0	0	0	0	0	1	0	0	0	0	0	0	0	0	0	0	0	0	0	0	0	0	2	3	5	3	5	2	2	0	0	0	2	5	2	9	11	2	1	1	0	5	31	2
4306296	0	0	0	0	0	0	0	0	0	0	0	0	0	0	0	0	2	0	0	0	0	0	0	0	0	0	0	0	0	0	0	0	0	0	0	0	0	0	0	0	0	0	0	0	0	0	0	0	0
154822	0	0	3	0	0	0	0	0	0	0	0	0	0	0	0	0	0	0	0	0	0	0	0	0	0	0	0	0	0	0	0	0	0	0	0	1	0	0	0	2	1	0	0	0	0	0	0	0	0
811257	1	14	2	1	2	1	5	3	8	1	18	18	3	0	0	25	0	3	0	1	1	4	14	11	0	0	0	4	0	0	2	1	1	0	0	0	1	1	0	0	1	0	0	2	1	0	0	2	0
1569897	1	1	1	1	0	3	0	0	0	0	0	5	0	0	0	2	0	0	0	0	1	1	0	2	0	0	1	1	2	8	3	0	2	2	0	1	1	4	1	1	1	0	3	0	4	0	4	3	1
534735	0	0	0	0	4	0	0	0	0	2	0	0	1	0	1	0	6	1	1	0	0	0	0	0	0	0	0	0	0	0	1	0	0	0	0	0	0	0	0	0	0	1	0	0	0	0	0	0	1
3936762	0	0	8	0	0	0	0	0	0	0	1	0	0	0	0	0	2	0	1	0	0	0	0	0	0	0	0	0	0	0	0	0	0	2	0	0	0	0	2	0	0	1	0	1	1	0	0	0	0
216930	0	0	3	0	0	0	0	2	0	1	0	0	1	0	1	0	0	0	0	0	0	0	0	0	0	0	0	1	0	0	0	0	0	0	0	3	0	0	0	0	0	0	0	0	0	0	0	0	0
1722703	1	1	42	4	1	2	2	0	2	4	2	0	2	0	1	0	3	1	3	0	0	2	1	0	0	23	7	1	3	3	3	1	1	3	18	6	6	0	1	1	1	2	1	2	1	3	2	0	2
3658133	0	0	5	0	0	0	0	0	0	0	0	0	2	0	0	0	0	2	1	0	1	4	0	0	0	0	0	1	1	1	0	0	2	1	0	0	0	3	0	0	0	0	3	0	0	0	0	0	0
562759	0	0	0	0	0	0	1	0	0	0	0	0	0	0	0	0	0	0	0	0	2	13	2	0	0	0	0	0	0	0	0	0	0	0	0	0	0	1	2	0	0	0	0	0	1	0	0	0	0
628318	19	7	599	12	13	22	24	16	6	36	16	10	17	10	64	20	41	13	42	8	2	7	19	24	2	3	4	1	0	0	0	1	4	0	14	4	3	0	0	2	0	2	0	0	4	7	5	3	0
207355	10	36	86	13	17	39	6	8	5	22	11	33	9	6	36	44	4	28	11	12	18	30	11	6	1	1	9	4	7	2	9	3	2	4	0	1	0	3	2	4	3	11	1	1	1	3	2	0	2
521073	148	305	11	194	406	43	81	67	625	1	40	255	57	22	1	119	3	76	1	71	66	41	208	359	16	5	0	181	13	223	21	77	48	466	1	0	210	230	389	36	39	71	326	12	21	0	29	1087	610
218456	5	0	269	3	4	7	0	3	3	10	3	2	6	7	28	5	26	0	5	2	2	2	2	1	0	30	25	9	9	2	15	2	1	5	38	31	5	2	0	8	7	20	9	2	7	16	16	5	2
812696	0	0	6	0	0	0	0	0	0	0	0	0	0	0	3	0	2	0	2	0	0	0	0	0	0	9	17	0	4	2	8	0	6	5	29	9	10	1	1	7	9	9	8	1	1	17	11	0	0
239128	0	0	1	0	1	0	0	0	0	0	0	0	0	0	0	0	0	0	0	0	0	0	0	0	0	0	0	0	0	0	0	0	0	0	0	0	0	0	0	0	0	0	0	0	0	0	0	0	0
4401307	0	0	1	0	0	0	0	0	0	0	0	0	0	0	2	0	0	0	0	0	0	0	0	0	0	0	0	0	0	0	0	0	0	0	0	0	0	0	0	0	0	0	0	0	0	0	0	0	0
927367	1	1	69	1	4	3	3	2	0	13	4	1	1	7	15	0	12	2	8	2	0	0	3	0	0	0	1	2	0	5	9	2	10	2	1	3	6	4	1	2	8	2	7	4	3	1	3	4	3
114406	0	0	3	0	0	0	0	0	0	0	0	0	0	0	0	0	0	0	0	0	0	0	0	0	0	2	1	0	0	1	3	0	3	4	5	1	0	1	1	4	5	0	6	3	3	2	4	3	1
4762	0	0	0	0	0	0	0	0	0	0	0	0	0	0	2	0	0	0	0	0	0	0	0	0	0	0	0	0	0	0	0	0	0	0	1	0	0	0	1	0	0	0	0	0	0	0	1	0	0
282561	73	90	6	276	321	588	174	113	69	1	213	338	87	189	0	202	0	114	0	28	266	376	208	383	12	0	0	55	3	54	3	2	1	18	0	0	1	18	25	2	1	11	20	1	4	1	2	83	20
4365307	0	0	13	0	0	0	1	0	0	3	0	0	1	0	0	0	0	2	0	3	0	0	0	0	0	4	17	0	3	0	1	0	1	1	11	11	0	3	5	6	1	2	0	3	3	9	4	0	0
89212	17	5	149	9	2	27	13	8	5	60	11	19	28	9	59	53	12	20	8	19	25	66	7	50	0	2	0	92	36	144	48	78	75	139	115	3	141	57	75	21	39	30	42	30	38	34	34	25	99
4441015	0	0	5	0	0	0	0	0	0	0	0	0	0	1	0	0	0	0	1	0	0	0	0	0	0	0	0	0	0	0	2	0	0	0	0	0	0	0	0	0	0	0	0	0	0	1	0	0	0
1102044	1	0	15	0	4	0	0	0	0	2	1	0	0	0	1	1	1	1	0	0	0	0	2	0	0	0	0	0	0	0	0	0	0	0	0	0	0	0	0	0	0	0	0	0	0	0	0	0	0
4441019	0	0	4	0	0	2	0	0	0	0	0	0	0	0	0	3	0	0	0	0	0	0	0	0	0	0	2	0	0	0	0	0	0	1	1	2	0	0	0	0	1	0	0	1	0	2	0	1	0
5808	0	0	4	0	0	0	0	0	0	1	0	0	0	0	0	0	0	0	0	0	0	0	0	0	0	0	0	0	0	0	0	0	0	0	0	0	0	0	0	0	0	0	0	0	0	0	0	0	0
4326152	0	0	2	0	0	0	0	0	0	1	0	1	0	0	0	0	0	0	1	0	0	0	0	0	0	0	0	0	0	0	0	0	0	0	1	0	0	0	0	2	0	0	0	0	0	0	0	0	2
897662	0	0	2	0	1	0	0	0	0	0	0	0	0	0	0	0	1	0	0	0	0	0	0	0	0	1	0	0	0	0	0	0	0	0	0	0	0	0	0	1	0	0	0	0	0	0	1	0	0
276959	0	2	5	4	5	8	0	1	0	0	3	1	3	0	4	0	1	0	0	0	4	0	0	1	0	1	1	1	1	0	3	0	1	11	0	0	18	2	6	0	1	0	0	7	1	0	0	1	2
4345857	975	439	85	213	1260	528	750	1637	1813	8	829	2816	82	774	3	2882	8	257	2	288	295	646	413	1375	47	2	0	0	0	0	4	0	1	0	0	2	0	15	1	25	12	33	2	0	0	0	11	0	5
4109984	5	0	21	0	3	1	1	2	0	1	0	4	1	1	1	1	4	2	1	6	1	0	2	0	0	0	0	1	0	0	1	0	1	10	0	0	0	42	0	0	0	0	6	1	0	0	0	24	1
240687	0	0	20	0	0	1	0	0	0	1	0	2	0	0	4	1	6	1	0	0	0	0	0	0	0	13	10	2	7	0	7	5	5	1	14	4	4	2	2	5	3	3	6	2	2	9	6	3	0
904631	0	0	127	1	1	0	3	1	0	4	1	0	8	2	23	0	7	4	3	2	0	1	0	2	0	5	4	4	5	5	9	0	4	8	16	7	9	1	5	4	5	2	7	3	2	10	5	0	0
4104788	0	0	0	3	0	0	1	0	0	1	0	0	0	0	0	0	0	0	0	0	0	0	0	0	0	0	0	0	0	1	1	0	0	1	0	0	0	0	0	0	0	0	0	0	0	0	0	1	0
499851	0	0	0	0	0	0	0	0	0	0	0	3	0	1	0	0	0	0	0	0	0	0	0	0	0	0	0	0	0	0	0	0	0	0	0	0	0	0	0	0	0	0	0	0	0	0	0	0	0
4338800	0	0	1	0	0	0	0	2	0	0	0	0	0	0	0	0	0	0	0	0	0	0	0	0	0	0	0	0	0	0	0	0	0	0	0	0	0	0	0	0	0	0	0	0	0	0	0	0	0
209250	39	23	349	42	71	34	20	27	20	44	62	49	53	55	114	48	61	51	11	18	24	18	29	12	4	44	28	24	21	40	38	18	31	39	69	41	46	33	26	34	28	44	25	13	21	62	47	14	31
241487	0	0	5	0	0	0	0	0	0	0	0	0	0	0	0	0	2	0	0	0	0	0	0	0	0	0	0	0	0	0	0	0	0	0	0	0	0	0	0	0	0	0	0	0	0	0	0	0	0
809921	0	0	33	0	0	1	0	0	0	0	2	0	2	1	7	0	5	0	3	1	0	0	0	0	0	0	3	0	0	0	0	0	0	1	0	0	0	0	0	0	0	2	0	1	0	0	0	0	0
4465887	1	4	12	0	0	0	1	0	2	2	0	0	3	1	1	4	0	0	0	0	0	2	1	3	1	0	0	0	0	0	0	0	0	0	0	0	0	0	0	0	0	0	0	0	0	0	0	0	0
4471067	0	0	0	0	0	0	0	0	2	0	0	2	0	0	0	0	0	0	0	0	0	0	0	0	0	0	0	1	0	1	1	0	0	3	0	0	0	0	1	0	0	1	1	0	0	0	0	3	2
710917	1	1	98	3	6	4	2	1	0	19	2	2	2	3	26	3	5	6	3	5	0	2	1	3	0	0	0	0	0	0	3	0	0	0	0	0	0	0	0	2	0	0	0	0	0	0	0	0	0
4368880	0	0	14	0	0	0	0	0	1	4	0	0	0	0	0	0	0	1	0	0	0	0	0	0	0	0	0	0	0	0	0	0	0	0	0	0	0	0	0	0	0	0	0	0	0	0	0	0	0
3951713	0	0	0	1	0	2	4	2	1	0	0	0	1	0	0	0	0	0	0	1	0	0	0	2	0	0	0	2	5	1	1	1	0	1	0	0	3	0	1	3	1	1	2	0	1	0	3	0	5
1126651	28	32	75	59	90	121	22	32	11	12	35	39	36	47	19	33	8	55	5	17	62	30	32	36	8	4	11	69	42	96	38	44	43	87	18	11	82	49	77	36	42	14	61	18	33	20	34	71	32
346586	2	0	2	3	0	1	0	3	0	0	0	0	0	1	0	0	0	0	0	0	1	0	0	0	0	1	4	0	0	2	6	0	0	0	6	1	12	1	0	2	1	1	6	4	8	7	0	0	10
185636	0	0	0	0	7	0	0	0	0	1	0	0	0	1	3	2	0	0	0	0	0	0	3	0	0	0	0	0	0	0	0	0	0	0	0	0	0	1	0	0	0	0	0	0	0	0	0	0	2
766424	0	0	7	0	0	0	0	0	0	1	0	0	0	0	0	0	1	0	0	0	0	0	0	0	0	0	0	0	0	0	0	0	0	0	0	0	0	0	0	0	0	0	0	0	0	0	0	0	0
247169	11	6	417	8	18	10	7	1	2	50	11	13	6	9	68	20	41	7	29	11	4	13	5	5	3	154	153	30	40	37	114	4	31	44	166	145	73	33	44	85	68	60	88	70	47	108	62	11	36
1105824	0	0	1	0	0	0	0	0	0	1	0	1	0	0	0	0	0	0	0	0	0	0	0	0	0	0	0	0	0	0	0	0	0	0	0	0	0	0	0	0	0	0	0	0	0	0	0	0	0
260335	0	0	6	0	0	0	0	10	1	2	6	0	0	8	1	9	2	1	0	0	0	0	0	1	0	0	0	0	0	0	0	0	0	0	0	0	0	0	0	0	0	0	0	0	0	0	0	0	0
1143745	28	35	1376	36	48	18	23	32	14	168	63	17	48	55	275	43	199	34	105	26	13	23	38	31	8	89	96	18	19	19	49	2	21	20	140	101	38	21	22	32	25	65	30	39	26	52	31	3	22
210052	0	0	2	0	0	0	0	0	0	1	0	0	0	0	0	0	0	0	0	0	0	0	0	0	0	4	0	0	0	2	1	0	0	0	0	0	2	1	1	0	1	6	0	0	0	1	0	0	0
4260702	36	26	491	23	28	48	19	30	9	119	37	20	46	43	162	58	123	21	43	20	30	29	18	20	3	10	14	3	2	0	6	0	6	4	20	12	2	5	4	7	2	1	5	3	1	12	4	2	2
4440638	32	20	508	10	35	16	8	19	2	69	31	44	8	20	125	14	70	10	31	15	14	16	7	11	0	26	16	3	5	7	20	0	10	3	45	25	17	16	3	12	20	18	11	4	10	34	18	2	9
745642	0	0	6	0	0	0	0	0	0	0	1	3	0	0	3	0	0	0	0	0	0	0	0	0	0	1	1	1	3	4	0	0	0	6	0	0	4	0	2	0	2	1	0	1	1	5	0	0	1
105132	0	0	1	0	1	0	3	0	0	0	0	0	0	0	0	0	0	0	0	0	0	0	0	4	0	0	0	0	0	0	0	0	0	0	0	0	0	0	0	0	0	0	0	0	0	0	0	0	0
1692229	0	0	6	0	0	0	0	0	0	0	0	0	0	0	3	0	3	0	0	0	0	0	0	0	0	1	4	1	0	1	1	0	1	1	0	1	1	0	1	0	0	1	0	0	1	1	0	0	0
850137	6	0	0	0	0	0	14	2	2	0	26	14	11	0	0	0	0	2	0	3	0	8	3	12	0	0	0	24	28	16	10	0	3	0	0	0	2	76	0	2	3	0	0	20	7	0	0	25	16
558300	0	0	0	0	0	0	0	0	0	3	0	0	0	0	1	0	0	0	0	0	0	0	0	1	0	0	0	2	3	0	0	0	0	0	1	2	0	0	2	2	2	0	2	0	0	0	0	0	0
4462613	0	0	2	0	0	0	0	0	0	0	0	0	0	0	0	0	0	0	0	0	0	0	0	0	0	0	0	0	0	0	0	0	0	0	0	0	0	0	0	0	0	0	0	0	0	0	0	0	0
3802893	5	1	304	0	0	2	3	1	0	10	5	4	3	7	32	4	16	0	28	3	0	1	0	3	0	4	4	0	0	0	7	0	0	0	5	10	0	0	0	5	0	1	1	1	0	5	1	0	0
984280	0	0	107	2	0	0	7	0	1	13	2	1	3	2	14	1	11	1	6	0	0	0	3	2	0	40	50	6	37	24	17	6	13	21	39	34	5	12	9	23	18	18	13	14	5	41	27	2	14
531378	0	2	209	0	4	0	2	0	4	10	2	1	0	2	30	8	17	0	2	2	3	4	8	4	0	8	9	2	0	0	3	0	0	2	8	6	2	4	0	5	2	3	1	0	0	10	9	1	0
4474780	0	0	55	0	1	1	0	0	1	5	5	0	0	0	9	1	3	0	5	2	0	0	1	0	0	0	0	0	0	0	0	0	0	0	0	0	0	0	0	0	0	0	0	0	0	0	0	0	0
759916	2	0	0	0	2	1	0	1	0	0	3	0	0	0	0	0	0	0	0	0	0	0	1	0	0	0	0	0	0	0	0	0	0	0	0	0	0	0	0	0	0	0	0	0	0	0	0	0	0
588630	13	2	420	6	7	6	10	4	3	33	7	6	5	7	53	8	34	2	23	3	3	12	5	8	0	17	28	6	8	12	20	3	11	15	33	18	22	7	14	16	14	12	15	10	5	26	31	10	3
548961	0	0	14	0	0	0	0	0	1	0	0	0	0	1	1	0	0	0	2	0	0	0	0	0	0	0	0	0	1	0	0	0	0	0	0	3	0	0	0	0	0	0	0	0	0	1	0	0	0
532831	48	13	1692	11	28	14	17	8	8	127	27	24	20	17	174	20	111	28	131	23	7	17	10	18	6	50	19	0	7	6	9	0	4	4	27	18	6	2	3	6	10	18	12	3	7	7	11	2	4
113272	4	0	14	0	1	0	0	3	0	2	2	0	0	2	1	0	3	0	1	1	0	0	1	0	0	2	0	0	0	0	0	0	0	0	1	0	1	0	0	0	0	1	0	0	0	1	0	0	0
113279	5	3	164	8	6	8	4	4	2	13	9	17	7	9	32	27	7	8	2	6	0	11	19	16	0	0	0	2	10	20	9	0	16	4	0	0	4	19	7	0	7	35	0	4	0	1	4	3	8
338969	2	2	43	0	1	1	5	3	3	0	0	0	2	2	7	1	8	1	1	1	1	2	1	2	0	15	8	0	4	6	4	0	0	0	4	13	1	3	7	3	7	17	1	2	0	12	17	3	0
3239984	0	0	6	0	0	0	0	3	0	0	0	0	0	2	3	0	0	1	1	0	0	0	1	1	0	0	0	1	0	0	2	0	0	0	0	0	0	0	0	0	0	0	0	0	0	0	0	0	0
223743	3	5	125	4	4	1	1	2	1	15	7	2	7	5	39	6	6	3	10	5	5	2	6	12	0	2	4	6	0	3	13	11	4	3	3	11	12	18	6	4	10	3	7	5	2	8	5	0	2
211678	0	0	5	0	1	0	0	0	0	2	0	0	0	0	0	0	0	0	0	0	0	0	0	0	0	0	0	0	0	0	0	0	2	0	0	0	0	0	0	0	0	0	0	0	0	0	0	0	0
133467	0	0	15	0	3	2	0	0	0	0	0	0	0	4	0	0	0	2	0	0	0	0	0	0	0	0	0	0	0	0	0	0	0	0	0	0	0	4	0	0	0	0	0	0	0	0	0	0	0
903187	0	0	29	1	0	0	0	0	3	2	0	0	0	0	15	2	3	0	1	1	0	0	2	0	0	1	0	0	0	0	1	0	0	0	0	0	0	0	2	2	2	2	0	1	0	0	0	0	0
542933	20	5	704	12	14	3	13	20	3	41	8	21	16	26	112	12	61	12	31	14	3	14	11	14	0	24	54	26	17	42	34	15	16	41	30	61	20	22	12	45	44	28	25	3	27	38	34	9	19
3603301	1	0	162	4	4	1	2	3	1	21	4	2	1	7	31	3	9	1	17	2	3	1	5	0	0	4	4	2	2	2	5	1	2	1	2	8	4	2	3	9	11	2	2	3	1	2	7	2	0
4362878	0	0	12	0	0	0	0	0	0	1	0	0	0	0	0	0	0	0	1	0	0	0	0	0	0	1	2	0	4	0	1	0	0	0	5	3	2	1	0	2	3	4	2	0	1	3	5	1	1
856940	0	0	11	0	0	1	0	0	0	0	0	0	0	0	7	0	0	0	1	0	0	0	0	1	0	8	13	8	8	13	31	5	11	11	31	25	19	9	4	9	23	19	16	16	9	16	30	4	6
688363	0	1	0	1	0	0	0	2	0	0	0	0	0	3	0	0	0	0	0	0	0	0	0	0	0	0	0	0	0	0	0	0	0	0	0	0	0	0	0	0	0	0	0	0	0	0	0	0	0
1053775	0	0	3	0	3	1	1	0	0	0	0	0	0	0	0	2	0	0	0	0	1	0	0	0	0	0	0	2	0	2	3	0	2	0	0	1	1	2	0	0	1	0	0	0	0	0	0	2	3
538089	0	0	16	0	0	1	1	0	1	2	0	0	0	0	2	0	0	1	0	0	0	0	0	0	0	0	0	0	0	0	0	0	0	0	0	0	0	0	0	0	0	0	0	0	0	0	0	0	0
68657	0	1	0	0	2	0	0	0	0	0	0	2	0	1	0	0	0	0	0	0	1	0	2	0	0	0	0	0	0	0	0	0	0	0	0	0	0	0	0	0	0	0	0	0	0	0	0	0	0
543083	2	5	184	0	2	3	0	2	0	19	10	3	1	3	33	4	9	0	15	0	0	2	0	2	1	3	4	0	1	0	1	0	0	1	6	6	0	0	2	0	1	0	4	0	1	2	0	0	0
142384	14	6	113	8	19	24	9	20	2	12	11	19	9	19	27	37	9	14	3	15	8	20	2	17	2	25	34	12	18	11	29	2	3	14	35	49	20	9	22	26	18	16	7	12	6	35	73	15	5
4320381	8	8	320	5	15	1	7	3	2	12	6	9	2	7	23	9	9	6	3	3	5	12	8	6	1	13	15	7	24	19	21	10	3	12	36	26	16	8	8	16	21	11	4	9	13	32	49	3	18
4462876	0	0	3	0	0	0	0	0	0	0	0	0	0	0	0	0	0	0	0	0	0	0	0	0	0	0	0	0	0	0	0	0	0	0	0	0	0	0	0	0	0	0	0	0	0	0	0	0	0
555684	2	2	33	3	2	0	1	4	0	7	5	0	1	6	10	5	3	4	2	2	2	0	2	1	0	9	4	0	0	2	2	0	0	1	8	14	5	1	0	2	0	8	0	1	3	6	7	1	1
814032	0	0	0	0	1	2	0	0	2	0	0	1	0	0	0	1	0	0	0	0	0	6	0	0	0	0	0	0	1	0	1	0	0	0	0	0	0	1	0	2	0	1	2	0	0	0	8	0	0
1067268	0	0	7	0	0	0	0	0	0	0	0	0	0	0	2	0	0	0	2	0	0	0	0	0	0	0	0	0	0	0	0	0	0	0	0	0	0	0	0	0	0	0	0	0	0	0	0	0	0
2669173	0	0	48	4	5	1	2	0	1	8	0	0	6	0	4	0	11	1	6	0	0	0	0	0	0	23	15	1	1	3	13	3	9	7	28	15	11	3	14	3	9	4	2	2	3	4	6	0	1
221811	0	0	52	1	4	3	0	1	1	6	0	1	1	2	12	9	1	1	2	0	0	3	1	1	0	1	2	1	0	0	0	0	0	1	1	0	0	0	0	0	0	0	2	0	0	2	0	0	0
1136721	14	2	281	4	8	4	8	6	4	14	11	7	8	6	31	4	21	5	15	5	4	3	6	9	0	11	16	0	2	5	3	1	5	0	11	13	2	5	1	2	4	4	1	1	0	7	4	1	0
1042351	113	58	4091	57	132	90	81	74	27	647	124	60	77	129	521	72	377	83	361	92	53	80	47	94	11	107	77	7	19	8	63	3	25	21	217	81	38	24	17	70	48	45	33	21	25	55	42	3	14
212287	0	0	24	1	3	0	0	2	0	4	0	3	3	0	6	0	0	1	0	0	0	0	2	0	0	16	13	2	1	2	7	0	1	0	32	22	6	1	0	16	6	2	1	0	1	24	3	0	3
4446106	7	1	130	1	8	2	2	2	2	10	4	3	0	4	22	3	9	4	3	2	1	1	3	5	0	0	0	0	0	0	0	0	1	0	1	0	0	0	0	1	0	1	0	0	0	0	2	0	0
3471578	0	0	67	0	0	1	0	0	0	3	1	0	0	3	2	1	0	0	0	1	0	1	0	1	0	1	0	2	0	0	0	0	0	0	1	0	0	0	0	0	1	0	0	0	0	0	1	0	0
208629	4	0	57	1	2	3	0	1	1	4	3	3	2	5	16	1	8	6	9	0	0	1	0	4	0	3	5	1	3	0	1	0	2	2	7	4	0	4	1	0	2	7	2	3	0	3	2	1	1
48487	1	0	20	0	0	0	0	0	0	0	0	0	0	0	3	0	0	0	0	0	0	0	0	0	0	0	0	0	0	0	0	0	0	0	0	0	0	0	0	0	0	0	0	0	0	0	0	0	0
1064689	0	0	3	0	0	0	3	0	1	0	0	0	0	0	0	0	0	0	0	0	0	0	0	0	0	0	0	0	0	0	0	0	0	0	0	0	0	0	0	0	0	0	0	0	0	0	0	0	0
1046117	1	0	25	0	4	2	0	1	1	2	3	3	1	1	4	0	2	0	0	0	0	0	0	0	0	0	2	0	0	0	0	0	2	0	0	0	0	1	0	1	0	0	0	0	0	1	0	0	0
208621	16	9	416	2	7	3	7	5	0	53	13	9	13	13	84	10	42	5	14	8	5	2	4	8	0	67	49	27	26	15	56	12	25	36	125	68	41	31	13	57	42	56	42	19	19	64	47	10	17
2808550	1	1	10	0	0	1	0	0	0	0	0	0	0	0	2	0	2	0	0	0	0	2	1	0	0	0	1	0	0	0	0	0	0	0	0	0	0	0	0	0	0	0	0	0	0	0	0	0	0
207104	0	0	0	0	0	0	1	0	0	1	0	1	0	0	1	0	0	0	0	2	0	0	0	0	0	0	0	0	0	0	0	0	0	0	0	0	0	0	0	1	0	0	0	0	0	0	0	0	0
345614	10	6	317	4	33	15	4	15	2	31	20	24	32	14	60	26	23	6	14	10	11	6	7	7	4	309	276	62	119	66	165	12	63	62	280	182	78	49	61	155	105	159	129	108	79	250	179	9	59
591387	0	0	0	0	2	0	0	0	0	0	0	0	0	0	1	0	0	0	0	0	0	0	0	0	0	0	0	0	0	0	0	0	0	0	0	0	0	0	0	0	0	0	0	0	0	0	0	0	0
540750	0	0	0	51	1	1	0	0	0	0	0	1	2	0	0	0	0	0	0	0	1	0	2	2	0	0	0	18	1	27	2	2	3	3	0	2	5	0	6	5	8	0	3	4	41	0	2	4	125
1126015	3	1	29	0	5	1	3	0	0	1	2	0	2	2	11	0	6	1	1	2	0	0	0	0	0	0	1	0	0	0	0	0	0	0	1	2	0	0	0	0	0	0	0	0	0	0	0	0	0
110756	23	39	150	37	44	37	36	10	36	3	33	92	18	18	30	95	16	44	12	17	41	56	37	41	7	1	0	0	0	0	0	1	0	0	0	0	0	0	0	1	1	0	0	1	0	0	2	0	0
4333206	0	0	0	0	0	0	0	0	0	0	0	0	0	0	0	0	0	0	0	1	1	3	0	1	0	0	0	0	0	0	0	0	0	0	0	0	1	0	2	0	0	0	0	0	0	1	0	0	0
907407	8	1	6	0	7	1	0	0	0	3	8	9	4	0	3	1	2	0	3	0	0	4	0	0	2	0	0	5	0	4	17	1	2	4	1	0	44	2	3	8	34	1	24	8	12	4	0	8	2
143386	0	0	28	0	4	5	0	3	2	5	3	2	1	4	4	5	2	4	0	0	0	6	4	9	0	1	5	1	0	0	2	0	0	4	5	5	1	2	0	3	4	5	4	4	0	6	2	0	0
4301525	0	0	2	0	6	2	0	0	0	0	1	0	2	1	2	1	0	2	0	0	0	0	0	0	0	0	0	0	0	0	0	0	0	0	0	0	0	0	0	0	0	0	0	0	0	0	0	0	0
4413511	1	0	6	0	0	0	0	5	0	0	0	0	0	0	2	0	1	0	1	0	1	0	0	0	0	0	1	0	0	0	0	0	0	0	0	2	0	0	0	0	0	0	0	1	0	0	0	0	0
606431	0	0	44	0	0	0	1	0	0	1	0	0	0	0	5	0	1	0	0	0	0	0	0	0	0	0	0	0	0	0	0	0	0	0	0	0	0	0	0	0	0	0	0	0	0	0	0	0	0
216549	4	0	135	4	5	4	2	0	3	16	0	3	4	16	45	2	16	0	17	4	3	3	2	1	0	3	1	0	0	0	3	0	0	0	4	9	0	1	4	0	0	1	2	3	3	1	1	0	0
212427	1	0	43	0	2	0	1	0	0	1	0	0	0	3	5	1	2	0	4	1	0	0	1	4	0	0	0	0	0	0	0	0	0	0	0	7	0	0	0	0	0	0	1	0	0	0	0	0	0
4477959	11	4	162	4	5	4	18	13	0	5	10	7	1	14	18	16	4	9	10	6	2	5	3	14	0	0	0	0	1	0	2	0	1	0	1	2	1	0	3	1	0	4	0	1	0	0	0	0	2
4445104	0	0	2	0	0	0	0	0	0	0	0	0	0	0	0	0	0	0	0	1	0	0	0	1	0	0	1	0	0	0	3	0	0	0	2	3	0	0	2	1	5	2	0	0	0	3	5	0	1
4316910	1	0	37	3	0	0	1	1	0	0	0	0	1	1	2	0	4	0	0	0	0	0	0	0	0	0	0	0	0	0	0	0	0	0	0	0	0	0	0	0	0	0	0	0	0	0	0	0	0
581335	0	0	0	0	0	0	0	0	0	0	0	0	0	0	0	0	0	0	0	0	0	0	2	0	0	0	10	0	0	0	0	0	0	0	0	0	0	0	0	0	0	0	0	0	0	0	0	0	0
968340	0	0	2	0	0	0	0	0	0	0	0	0	0	0	0	0	0	0	0	0	0	0	0	0	0	0	0	0	0	1	1	0	1	0	0	0	0	0	0	0	0	1	1	0	0	0	0	0	0
1069413	0	0	0	0	0	0	0	0	0	0	0	0	0	0	0	0	0	0	0	0	0	0	3	0	0	0	0	0	0	0	0	0	0	0	0	0	0	0	0	0	0	0	0	0	0	0	0	0	0
213088	0	0	2	0	0	0	0	0	0	0	0	0	0	0	1	1	0	0	0	0	0	0	0	0	0	0	0	0	0	2	0	0	1	0	0	0	0	0	0	0	0	0	0	0	0	0	0	0	0
3292593	3	4	48	4	5	2	9	4	3	5	4	0	8	2	17	7	4	3	9	6	1	3	9	3	0	12	19	2	4	2	13	1	7	2	14	15	6	1	2	6	3	8	1	3	2	6	16	1	3
774047	0	0	2	0	0	0	0	0	0	0	0	0	0	0	0	0	0	0	0	0	0	0	0	0	0	0	1	0	0	0	0	0	0	0	0	0	0	0	0	0	0	0	1	0	0	0	0	0	0
1075811	0	0	2	0	0	0	0	0	0	0	0	0	0	1	0	0	0	0	0	0	0	1	0	0	0	0	0	0	0	0	0	0	0	0	0	0	0	0	0	0	0	0	0	0	0	0	0	0	0
807299	3	3	94	2	4	0	2	4	1	10	2	2	3	3	21	4	16	5	6	1	1	6	4	3	0	0	5	0	4	0	2	1	2	2	2	3	2	0	0	1	2	4	3	3	3	5	1	0	2
4453710	0	0	0	0	1	0	0	0	1	0	0	0	0	0	0	0	0	0	0	0	0	0	0	0	0	0	0	0	0	0	0	0	0	0	0	0	0	0	0	0	0	0	0	0	0	0	0	0	0
952130	0	0	0	0	0	0	0	0	0	0	1	0	1	0	0	0	0	0	0	0	0	1	0	0	0	0	1	0	4	0	2	2	0	2	0	0	0	0	0	1	0	3	0	0	0	2	0	0	0
2345806	31	12	975	16	88	243	15	36	4	473	64	114	100	416	909	109	130	34	31	36	51	137	29	58	5	5	43	226	34	180	147	522	89	567	247	6	56	17	334	64	13	272	105	29	163	62	82	18	143
200907	0	0	1	0	0	0	0	0	0	0	0	0	0	0	0	0	2	0	0	0	1	0	0	0	0	0	0	0	0	0	0	0	0	0	0	0	0	0	0	0	0	0	0	0	0	0	0	0	0
1143021	0	0	1	0	0	0	0	0	0	0	0	0	0	0	1	0	0	0	0	0	0	0	0	0	0	0	0	0	0	0	2	0	1	0	0	0	0	0	0	0	0	0	0	0	0	0	0	0	0
1015017	0	82	4	17	34	31	26	5	8	1	7	32	19	24	0	14	0	52	0	13	41	168	88	21	1	1	2	54	41	90	6	160	22	125	0	0	8	20	91	49	38	19	8	8	7	7	113	58	16
1023165	14	13	606	18	15	9	7	14	16	36	24	23	7	10	110	43	36	10	28	9	5	11	11	17	2	47	42	7	14	14	36	4	3	16	46	37	9	5	5	30	29	35	26	4	14	40	36	8	7
4436954	0	0	2	3	0	1	0	0	0	0	0	2	0	1	0	0	0	0	0	0	0	0	0	1	0	0	0	0	0	0	0	0	0	0	0	0	0	0	0	0	0	0	0	0	1	0	1	0	0
541155	27	9	858	18	36	22	16	18	9	100	19	14	19	24	158	33	77	14	43	12	3	17	15	20	0	326	263	80	146	153	238	46	87	130	377	303	139	63	107	181	134	128	138	52	78	280	292	36	84
282480	2	0	90	1	3	0	2	5	2	3	0	0	0	0	15	0	7	0	1	1	0	1	1	0	0	0	0	0	0	0	3	0	0	0	0	2	0	0	0	3	0	0	0	0	0	0	0	0	0
681669	0	0	5	0	0	0	0	0	0	0	0	0	0	0	0	0	0	2	0	0	0	0	0	0	0	0	0	0	0	0	0	0	0	0	0	0	0	0	0	0	0	0	0	0	0	0	0	0	0
318134	0	0	5	0	0	0	1	0	0	0	0	0	0	0	0	0	0	0	0	0	0	0	0	0	0	0	0	2	0	2	0	0	0	0	2	0	0	1	0	0	0	0	0	0	0	0	1	0	1
1081618	2	0	76	1	2	3	2	1	0	4	0	0	0	3	5	3	5	0	1	0	1	0	2	2	0	0	2	0	4	4	0	0	4	0	0	0	2	0	0	2	2	2	1	0	0	0	2	0	0
545909	0	0	3	0	0	0	0	0	0	0	0	0	0	0	0	0	0	0	0	0	0	0	0	0	0	0	0	0	0	0	0	0	0	0	0	0	0	0	0	0	0	0	0	0	0	0	0	0	0
331956	2	0	0	0	0	0	0	0	0	0	0	0	0	0	0	0	0	0	0	0	0	0	0	0	0	0	1	0	0	0	0	0	0	0	0	0	0	0	0	1	6	0	0	0	0	0	0	0	0
4479035	4	3	212	4	3	0	2	2	0	20	7	2	4	9	48	5	20	2	12	1	1	1	0	1	0	6	6	3	7	5	15	1	2	8	8	6	24	5	13	9	18	9	2	6	6	14	18	2	4
215363	0	0	6	0	0	0	0	0	0	0	0	0	0	0	0	3	0	0	0	0	0	0	0	0	0	15	11	2	6	1	7	1	2	9	9	5	6	12	0	6	0	6	8	3	2	13	2	3	4
1146658	26	2	444	11	4	5	4	4	1	40	13	9	6	15	46	9	28	9	49	5	1	4	5	5	2	8	6	0	3	2	10	0	0	3	21	6	3	0	2	2	6	9	0	2	1	5	4	0	0
186887	7	2	397	11	11	11	2	3	8	18	7	6	5	4	64	5	26	11	15	7	6	2	1	8	0	1	6	0	1	0	0	0	0	0	1	1	0	0	1	0	0	0	0	0	0	0	0	0	0
4294646	69	172	39	536	452	1232	141	90	66	6	219	284	288	508	16	236	3	219	0	27	588	278	387	178	16	0	0	184	7	162	3	127	164	229	0	2	32	179	331	45	216	40	31	12	14	0	70	159	53
618882	0	0	3	0	2	0	0	0	0	2	0	0	0	0	0	2	0	0	1	0	0	0	0	0	0	0	0	0	0	0	0	0	0	0	0	0	0	0	0	0	0	0	0	0	0	0	0	0	0
4319936	0	0	20	0	0	0	0	0	0	4	0	1	3	0	6	0	5	0	2	0	0	0	0	1	0	2	3	1	0	0	0	0	1	0	4	4	0	1	4	1	1	2	5	0	0	2	0	1	1
219818	5	0	89	0	0	0	2	2	1	13	2	1	1	2	15	1	9	3	3	0	0	1	0	2	0	11	20	8	8	6	19	10	8	12	22	30	11	10	3	4	16	24	9	3	9	27	17	1	8
551141	0	0	0	0	0	0	0	0	0	0	0	0	0	0	0	0	0	0	0	0	2	0	0	0	0	1	4	0	2	4	0	0	0	7	0	1	1	0	0	0	2	2	2	0	0	3	2	0	3
1142378	1	0	0	2	2	3	0	1	0	0	6	0	0	1	0	0	0	0	0	1	0	0	0	0	0	0	0	0	0	1	1	0	0	0	0	0	0	0	0	0	0	0	0	0	0	0	0	0	0
4370738	5	0	0	0	2	0	1	11	20	0	8	0	0	12	0	15	0	8	3	0	0	2	0	3	2	0	0	0	0	0	0	0	0	0	0	0	0	3	0	0	0	0	0	0	0	0	0	0	0
666883	1	0	3	0	4	0	0	9	13	0	0	0	1	0	0	6	0	0	0	0	0	1	1	0	0	0	0	1	8	5	0	0	0	0	0	0	1	2	1	1	0	3	2	0	2	3	11	4	1
678759	0	0	1	0	0	0	0	0	0	0	0	0	0	0	1	0	0	0	0	0	0	0	0	0	0	0	0	0	0	0	0	0	0	0	0	0	0	0	0	0	0	0	0	0	0	0	0	0	0
856135	0	0	0	0	19	0	0	0	0	0	0	0	2	0	0	0	0	0	0	0	5	0	0	0	0	0	0	0	0	6	0	13	2	0	0	0	0	0	0	0	0	0	0	0	0	0	1	0	2
1077505	0	3	0	0	0	0	0	0	0	0	0	0	1	0	0	0	0	4	0	0	3	0	4	0	0	0	0	0	0	0	0	0	0	0	0	0	0	2	0	1	0	0	0	0	0	0	0	0	2
97534	0	0	0	0	0	0	0	0	0	0	0	0	0	0	0	0	0	0	0	0	0	0	2	0	0	0	0	0	0	0	0	0	0	0	0	0	1	0	0	0	0	0	0	0	0	1	0	0	0
578882	0	1	1	0	1	2	0	0	0	0	0	3	1	0	0	1	0	0	0	0	1	2	1	2	0	0	0	0	0	2	5	1	2	3	0	0	0	3	0	1	1	0	4	0	2	0	1	13	3
806650	1	2	3	9	9	19	4	3	1	0	9	1	11	5	1	7	0	11	0	1	7	8	5	8	0	1	0	5	1	8	3	3	3	4	1	0	1	2	5	1	3	1	2	1	0	0	1	6	2
105790	0	0	3	0	0	1	0	0	1	0	0	0	0	0	0	0	0	0	0	0	0	0	0	1	0	0	0	0	0	0	0	0	0	0	0	0	0	0	0	0	0	0	0	0	0	0	0	0	0
808967	0	0	36	0	0	0	0	0	2	0	0	0	0	1	23	0	1	2	1	0	0	0	0	1	0	0	2	0	1	0	2	0	0	0	2	2	0	0	0	2	0	0	3	0	0	0	3	0	0
301377	0	0	4	0	0	0	0	0	0	0	0	0	0	0	0	0	0	0	0	0	0	0	0	0	0	0	0	0	0	0	0	0	0	0	0	0	0	0	0	0	0	0	0	0	0	0	0	0	0
130002	2	0	1	0	7	0	0	0	0	0	1	0	1	3	0	1	0	0	0	0	1	0	0	3	0	0	0	1	1	0	0	1	0	3	0	0	0	0	0	0	0	22	0	0	1	0	0	0	1
204483	0	0	2	0	0	0	0	0	0	0	0	0	0	0	0	0	0	0	0	0	0	0	0	0	0	0	0	0	0	0	0	0	0	0	0	0	0	0	0	0	0	0	0	0	0	0	0	0	0
891898	0	0	2	0	0	0	0	0	0	0	0	0	0	0	1	0	1	0	0	0	0	1	0	0	0	0	0	1	0	0	0	0	0	0	0	0	1	1	0	0	0	0	0	1	0	1	0	0	0
536678	5	0	15	1	3	2	1	3	0	6	4	4	0	4	9	4	4	1	2	1	3	0	0	2	0	2	1	0	1	1	3	0	5	3	3	1	2	1	3	2	5	2	1	0	1	3	6	1	3
990234	3	1	96	1	8	6	2	0	3	17	6	7	2	7	33	5	18	2	5	2	0	0	0	1	0	8	19	10	7	4	8	4	7	13	14	11	15	11	0	5	9	10	7	6	5	21	3	2	5
974797	161	181	24	242	301	253	202	252	109	0	264	268	130	317	2	204	1	188	3	69	225	698	265	251	9	0	0	12	29	17	9	5	20	18	2	0	8	16	26	30	28	42	4	6	10	2	78	77	11
1131272	0	0	4	0	0	0	0	0	0	0	0	0	0	0	0	0	0	0	0	0	0	0	0	0	0	0	0	0	0	0	0	0	0	0	0	0	0	0	0	0	0	0	0	0	0	0	0	0	0
1105513	2	0	15	0	0	0	0	1	0	3	0	0	0	1	1	0	1	0	2	0	0	0	0	1	0	1	3	0	0	0	0	0	0	0	3	0	0	0	0	0	1	0	0	0	0	1	1	0	0
246713	23	9	496	17	20	15	11	11	2	39	6	19	7	12	54	9	44	20	29	11	13	15	9	12	3	673	530	153	316	241	386	76	153	217	840	1143	275	182	115	344	287	293	269	189	189	758	546	65	208
549954	7	7	490	0	10	8	6	5	1	63	10	11	7	12	73	4	47	10	24	5	3	3	4	5	1	32	40	14	19	7	26	1	12	19	52	63	32	8	13	12	17	37	34	22	7	32	21	0	18
4051670	0	2	15	0	0	0	0	0	0	0	0	0	0	0	3	0	0	0	3	0	0	0	1	0	0	0	0	0	0	0	0	0	0	0	0	0	0	0	0	0	0	0	0	0	0	0	0	0	0
4051676	4	1	83	0	2	1	4	2	2	3	7	2	0	9	18	3	8	4	5	6	1	1	0	0	0	12	11	6	2	5	7	0	0	2	23	14	2	0	7	4	5	8	6	0	2	16	13	3	2
4304054	0	0	5	0	0	0	0	0	0	0	0	0	0	0	0	0	0	0	0	0	0	0	0	0	0	0	1	0	0	0	0	0	0	0	0	0	0	2	0	0	0	0	0	0	0	0	0	0	0
146148	0	0	2	0	0	0	0	0	0	0	0	0	0	0	0	0	0	0	0	0	0	0	0	0	0	8	0	0	5	0	3	0	0	2	5	5	14	0	0	1	5	2	1	0	2	6	5	0	1
4304056	0	55	1	7	6	2	0	2	0	0	3	2	0	1	0	0	0	2	0	0	0	0	0	0	0	0	1	254	2	2	2	32	58	3	0	0	1	0	5	0	2	2	0	1	0	0	0	264	20
4304723	31	21	580	15	43	16	30	31	20	58	42	34	13	51	98	68	49	28	26	40	9	19	32	25	4	695	719	174	468	382	781	167	255	329	1157	1226	476	323	281	624	603	445	540	327	386	1095	825	105	262
1096572	0	0	1	0	0	0	0	0	0	0	1	0	0	0	1	0	0	0	0	0	0	0	0	0	0	0	0	0	0	0	1	0	0	0	0	0	0	1	0	0	1	0	0	0	0	0	0	0	0
768729	0	0	1	0	0	0	4	0	0	0	0	0	0	0	1	2	0	0	0	0	0	0	0	0	0	2	0	10	3	4	10	8	6	22	15	0	0	5	0	3	12	6	19	5	5	1	2	1	3
254690	1	1	13	0	0	0	0	0	0	2	3	1	0	0	0	2	0	0	1	0	0	0	0	1	0	0	0	1	0	0	1	0	0	0	0	0	0	0	0	0	0	0	0	2	0	0	0	0	0
278884	0	0	3	0	0	0	0	0	0	0	0	0	0	0	0	0	0	0	0	0	0	0	0	0	0	0	0	0	0	0	0	0	0	0	0	0	0	0	0	0	0	0	0	0	0	0	0	0	0
128183	0	0	1	0	2	0	0	0	0	1	0	0	0	0	0	0	2	0	0	0	0	0	0	0	0	1	0	1	0	3	6	0	1	0	4	0	5	2	0	0	0	3	2	0	0	2	3	0	1
4469039	25	14	935	7	21	34	13	30	3	71	25	16	11	28	166	11	115	20	48	13	9	10	8	7	3	61	28	4	19	11	23	4	11	6	48	40	9	21	3	29	25	43	6	17	4	21	28	2	6
826144	0	1	0	1	4	0	0	0	0	0	1	0	2	1	0	1	0	0	0	0	0	0	0	0	0	0	0	0	0	0	0	0	0	1	0	0	0	0	1	0	0	1	0	0	0	0	2	1	0
1140830	0	1	22	0	0	1	0	4	0	0	1	2	5	2	11	1	0	2	1	0	0	0	0	0	0	13	26	0	20	1	6	0	3	7	0	0	2	0	6	1	0	10	0	1	1	5	9	2	2
1105141	0	0	1	0	0	0	0	0	0	0	0	0	0	0	2	0	0	0	0	0	0	0	0	0	0	0	0	0	0	0	0	0	0	0	0	0	0	0	0	0	0	0	0	0	0	0	0	0	0
4378791	0	0	2	0	0	0	0	0	0	0	0	0	0	0	0	0	0	0	0	0	0	0	0	0	0	0	0	0	0	0	0	0	0	0	0	0	0	0	0	0	0	0	0	0	0	0	0	0	0
3843951	0	0	39	0	0	0	0	0	0	0	0	0	0	0	8	0	0	1	3	0	0	0	0	0	0	9	4	2	8	4	11	6	0	12	7	16	14	3	5	6	3	4	10	4	3	7	10	1	1
798097	0	0	0	0	4	0	1	1	0	2	0	1	5	1	0	0	0	0	0	0	0	0	0	0	0	0	0	13	5	59	16	505	1	306	0	0	44	11	76	8	10	12	10	1	8	0	2	102	36
4465276	1	0	0	0	0	0	0	0	0	0	0	0	0	2	0	0	0	0	0	0	0	0	0	0	0	0	0	0	0	0	0	0	0	0	0	0	0	0	0	0	0	0	0	0	0	0	0	0	0
4332798	1	0	105	1	2	7	2	0	2	9	3	1	5	1	41	4	20	5	12	0	1	3	0	5	0	1	0	0	0	0	0	0	0	1	0	0	2	0	0	0	0	0	0	0	0	1	0	0	0
869850	0	0	1	0	0	0	0	0	0	1	1	0	0	0	0	0	0	0	0	0	0	0	0	0	0	0	0	2	2	17	0	2	0	2	0	0	2	0	0	0	0	1	0	0	3	0	0	5	0
29704	509	346	135	664	460	1022	664	646	535	8	373	334	272	593	13	455	4	582	3	236	269	257	390	718	88	3	5	20	38	48	13	19	27	51	5	2	5	37	146	35	92	57	11	8	17	4	54	139	44
265330	2	0	104	0	1	2	2	3	1	8	0	0	1	2	7	0	0	2	1	1	1	2	2	3	0	0	0	0	0	0	3	0	0	0	2	4	0	0	1	0	0	0	0	0	0	0	0	0	0
321618	0	0	11	0	1	0	0	1	0	0	0	0	0	1	3	0	0	0	0	0	0	0	0	1	0	8	6	1	5	1	7	2	4	6	7	5	2	2	6	3	3	2	0	0	2	6	4	0	2
269875	0	1	9	0	0	0	0	0	0	1	0	0	0	0	4	0	0	0	0	0	4	0	0	3	0	2	0	3	3	0	4	0	3	0	1	1	13	1	2	6	3	1	6	0	1	4	8	0	4
4374733	48	23	498	5	30	18	13	27	8	59	36	33	32	16	98	28	50	13	33	7	17	14	19	12	2	113	138	45	29	22	38	16	29	49	150	109	57	36	25	95	57	59	46	58	28	110	70	18	37
4374731	3	2	112	4	2	2	5	0	0	10	1	0	2	3	2	0	7	1	5	1	0	2	2	4	0	6	5	1	0	2	0	0	0	1	4	4	1	2	7	1	2	2	1	0	2	4	1	2	0
529067	4	4	45	0	6	0	1	1	0	4	0	0	2	4	6	0	9	2	3	2	0	1	1	1	0	10	9	3	8	6	9	3	3	6	8	4	5	6	1	9	14	7	7	1	3	4	19	1	2
4377284	0	0	32	0	0	0	0	0	0	2	0	1	1	0	2	3	3	0	4	1	0	0	0	1	0	2	3	1	1	0	2	0	0	0	2	3	0	0	2	4	2	2	0	2	0	0	3	0	0
808033	0	0	5	1	0	0	1	0	0	0	0	0	0	0	0	1	0	0	2	0	0	0	0	0	0	0	0	0	0	0	0	0	0	0	0	0	0	0	0	0	0	0	0	0	0	0	0	0	0
647292	0	0	20	0	0	1	0	0	0	1	0	1	0	2	4	0	0	0	0	0	2	0	0	0	0	0	0	0	0	0	0	0	0	0	0	0	0	0	0	0	0	0	0	0	0	0	0	0	0
691284	0	0	8	0	2	0	0	0	0	3	0	0	1	0	0	0	0	0	0	0	0	1	0	1	0	261	251	227	237	279	384	135	184	293	330	208	309	208	128	354	313	355	431	209	265	438	386	94	213
365796	0	0	6	0	0	0	0	1	1	6	0	0	0	0	2	0	0	0	3	0	0	0	0	0	0	0	0	0	1	0	1	0	2	0	2	2	0	2	0	1	1	0	4	0	0	0	2	0	0
1085916	0	0	18	2	1	0	1	0	0	0	2	0	0	0	4	0	0	0	1	0	0	0	1	0	0	61	80	54	99	127	109	44	62	78	123	123	117	50	57	112	107	80	82	55	92	115	192	39	86
4397941	19	5	554	15	25	7	8	21	2	29	11	18	11	17	73	16	21	9	34	10	3	14	17	16	1	28	36	3	16	14	20	5	2	8	40	19	5	2	7	8	10	12	11	3	10	12	28	1	6
3952124	0	0	0	0	0	0	0	0	0	1	0	0	0	0	1	0	0	0	0	0	0	0	0	0	0	0	0	0	0	0	0	0	0	0	0	0	0	0	0	0	0	0	0	0	0	0	0	0	0
171478	0	0	2	0	0	0	0	0	0	0	0	0	0	0	0	0	0	2	0	0	0	0	0	0	0	0	0	0	0	0	0	0	0	0	0	0	0	0	0	0	0	0	0	0	0	0	0	0	0
4407334	0	1	29	0	0	0	0	0	0	2	0	0	0	0	3	0	1	1	2	0	0	0	0	0	0	3	0	1	0	0	0	0	0	3	2	2	0	0	0	0	0	2	0	0	0	0	0	0	0
982540	0	0	2	0	7	0	0	0	0	0	1	0	0	0	0	0	3	0	0	2	0	0	0	0	0	0	0	0	0	0	0	0	0	0	0	0	0	0	0	0	0	0	0	0	0	0	0	0	0
147541	1	0	4	1	0	0	0	0	0	0	0	0	1	0	0	0	0	0	0	0	0	0	2	1	0	0	0	0	1	0	0	0	0	0	0	1	0	1	0	1	0	1	1	0	0	0	0	1	0
142247	0	4	11	0	0	0	0	0	3	0	0	0	0	3	5	3	0	1	0	0	0	0	0	5	0	3	20	74	40	253	17	0	55	70	16	1	3	44	40	49	21	82	5	5	18	0	122	86	52
4434889	0	0	2	0	0	0	0	0	0	0	0	0	0	0	0	0	0	0	0	0	0	0	0	0	0	0	0	0	0	0	0	0	0	0	0	0	0	0	0	0	0	0	0	0	0	0	0	0	0
4350694	3	8	306	5	21	16	10	8	2	49	12	20	9	17	86	21	27	7	18	7	2	8	5	10	1	1	7	2	4	1	3	0	11	3	5	1	0	6	0	9	3	3	3	0	0	1	3	0	0
333628	20	11	22	127	73	98	6	22	34	2	42	57	82	31	2	45	1	29	1	8	43	48	58	67	0	0	0	0	0	1	0	0	3	0	0	0	0	2	0	0	0	0	0	0	0	0	0	0	9
4444621	0	0	5	0	0	0	1	0	0	2	0	0	0	0	0	0	1	0	1	0	0	0	0	0	0	0	0	0	0	0	0	0	0	0	0	0	0	0	0	0	0	0	0	0	0	0	0	0	0
3334374	0	0	3	0	0	0	0	0	0	0	0	0	0	0	3	0	0	0	0	0	0	0	0	0	0	0	0	0	0	0	0	0	0	0	0	0	0	0	0	0	0	0	0	0	0	0	0	0	0
3334375	19	2	650	7	18	5	4	5	2	51	10	1	7	21	113	15	53	8	33	5	3	4	6	1	1	46	60	10	15	17	31	8	14	22	49	55	20	22	18	22	26	22	11	8	22	46	30	9	18
1122011	0	0	8	0	2	0	0	0	0	1	0	0	0	0	1	0	1	0	2	0	0	0	0	0	0	19	26	4	11	3	30	3	8	4	66	29	5	4	11	29	31	17	4	1	7	33	20	1	0
257631	0	0	7	0	1	0	0	0	0	0	1	0	0	0	1	0	0	0	0	0	0	0	0	0	0	0	3	0	0	0	0	0	1	0	1	2	0	0	0	0	0	1	0	0	2	0	0	0	0
243874	0	0	12	0	0	0	0	0	0	0	0	2	0	1	1	0	1	0	0	0	0	2	1	0	0	0	0	0	0	0	0	0	0	0	0	0	0	0	0	0	0	0	0	0	0	0	0	0	0
1116069	18	0	0	0	3	2	132	0	166	0	3	39	0	0	0	147	0	174	0	33	0	0	429	0	0	0	0	68	0	0	0	4	5	0	0	0	0	0	17	2	0	0	0	0	11	0	0	0	539
574749	257	771	22	1475	597	912	759	288	251	2	284	580	840	528	3	798	3	897	1	250	721	830	876	832	55	1	1	234	48	82	32	162	148	111	0	0	21	164	475	134	169	135	47	25	24	0	98	267	162
963825	0	0	9	0	0	0	0	0	0	0	0	0	0	0	0	0	0	0	0	0	0	0	0	0	0	0	0	0	0	0	0	0	0	0	0	0	0	0	0	0	0	0	0	0	0	0	0	0	0
4432482	0	0	0	0	0	0	0	0	0	0	0	2	0	0	0	0	0	0	0	0	0	0	0	0	0	0	0	0	0	0	0	1	0	0	0	0	0	0	0	0	0	0	1	0	1	0	0	0	0
518990	0	0	32	0	0	0	0	1	0	3	0	0	2	0	8	0	4	0	1	0	0	0	0	0	0	4	0	0	1	4	2	0	2	0	0	0	2	1	1	1	2	0	0	1	0	0	0	0	0
1104771	0	0	2	0	0	0	0	0	0	2	0	0	0	0	0	0	0	2	0	0	0	0	0	0	0	0	0	0	0	0	0	0	0	0	0	0	0	0	0	0	0	0	0	0	0	0	0	0	0
3823564	0	0	0	0	0	0	0	0	0	2	0	2	0	2	1	0	0	0	0	0	0	2	0	0	0	0	0	0	0	0	0	0	0	0	0	0	0	1	0	0	0	0	0	0	0	0	0	0	1
219626	16	5	319	13	15	9	9	11	8	20	20	13	5	11	84	39	16	4	17	11	3	9	8	11	0	11	15	3	8	2	8	3	2	7	12	12	1	3	3	6	4	13	5	5	3	6	26	0	7
816208	3	0	67	1	0	0	2	2	2	7	1	0	4	4	5	2	4	3	7	3	1	3	1	0	1	0	0	0	0	0	0	0	0	0	0	1	0	0	0	0	0	1	0	0	0	0	0	0	0
131185	0	0	1	0	0	0	0	0	0	0	0	0	0	1	2	0	1	0	0	0	0	0	0	1	0	0	0	1	0	0	0	0	0	0	0	0	0	0	0	0	0	0	0	0	0	0	1	0	0
3801733	0	0	79	0	3	0	2	0	0	4	0	1	1	0	11	1	11	1	1	2	0	2	1	1	0	0	2	0	1	3	0	0	1	1	8	5	1	0	0	2	1	2	0	0	0	4	3	0	0
238766	1	0	52	0	3	0	0	0	0	6	0	0	0	0	11	0	2	0	1	0	0	1	3	0	0	0	2	0	1	1	0	0	1	1	2	1	0	0	1	1	1	1	3	0	1	1	0	1	1
4420564	1	0	8	0	1	0	1	1	0	4	1	1	0	0	4	0	2	0	0	2	0	0	1	0	1	0	1	0	0	0	0	0	0	0	1	0	0	0	0	0	0	1	0	0	0	0	0	0	0
224494	0	0	2	0	0	0	0	0	0	0	0	0	0	0	1	2	0	0	0	0	0	0	0	0	0	0	1	2	0	0	1	1	0	1	2	1	5	2	0	3	3	2	1	0	0	0	0	0	3
154804	0	4	26	0	4	4	1	1	1	0	1	2	3	2	0	0	1	3	2	2	0	2	2	0	0	1	0	3	1	0	0	0	0	1	0	1	2	7	1	0	0	1	0	0	1	1	2	0	0
1025830	1	2	10	16	19	12	7	3	0	0	8	12	0	9	1	1	5	7	0	3	6	9	2	4	0	0	0	1	0	0	0	0	0	0	1	0	1	0	3	0	5	0	0	4	0	0	1	1	0
570086	623	8	10	658	407	753	21	0	144	0	0	40	1	216	0	0	0	0	0	0	0	232	3	0	0	0	0	65	60	0	1	3755	9	21	61	0	2	301	1333	7	390	59	617	1115	112	2	86	6236	186
4453470	0	0	0	0	0	0	0	0	0	0	0	0	0	0	0	0	0	0	0	2	0	0	0	0	0	0	0	0	0	0	0	0	0	0	0	0	0	0	0	0	0	0	0	0	0	0	0	0	0
73544	0	0	2	0	0	0	0	1	0	0	3	0	0	1	0	0	0	0	0	0	0	0	0	0	0	0	2	2	0	2	6	3	0	0	0	1	7	6	2	0	2	2	5	2	3	0	0	0	9
513989	0	0	6	0	0	0	0	0	0	0	0	0	1	0	0	0	0	0	0	0	0	0	1	0	0	1	1	96	29	68	14	43	94	2	1	5	13	1	21	8	52	11	4	3	8	2	4	49	270
114170	4	8	397	5	16	5	14	4	7	23	11	11	6	22	66	21	20	9	38	12	9	14	8	19	0	54	60	5	17	18	91	4	11	30	90	108	31	19	19	48	30	24	18	10	18	66	48	5	17
361234	1	0	2	0	0	0	0	4	0	0	0	0	0	0	0	2	1	4	0	1	0	0	0	2	2	0	0	0	0	0	0	0	0	0	0	0	0	0	0	0	0	0	0	0	0	0	0	0	0
312655	5	2	172	4	8	1	5	3	3	14	3	2	5	2	30	5	12	5	13	5	0	7	3	6	0	18	22	3	4	8	16	3	0	5	25	49	4	5	5	10	6	12	6	3	7	26	14	4	1
4307495	0	0	0	0	1	0	0	0	0	0	0	0	0	0	2	0	0	0	0	0	0	0	0	0	0	3	2	1	0	0	0	0	0	3	2	3	2	1	0	1	2	0	0	0	0	4	0	0	1
1131914	0	0	1	0	0	0	0	0	0	1	0	0	0	0	0	0	1	0	1	0	0	0	0	0	0	2	3	46	18	48	19	27	20	60	5	9	45	12	21	14	21	5	10	34	24	13	16	1	71
4301261	7	4	801	3	4	4	5	7	3	39	2	6	7	5	83	2	40	8	37	6	11	8	8	22	1	8	5	0	1	1	3	0	0	1	7	7	3	0	0	0	3	1	1	0	1	9	2	0	0
4301260	2	1	73	0	8	1	2	2	0	11	4	3	2	0	14	1	9	1	9	1	3	5	2	0	0	1	7	0	0	0	0	0	0	0	8	4	3	0	1	0	1	0	3	1	0	0	0	0	0
4341330	2	0	1	4	13	6	0	3	3	0	2	6	0	0	0	6	0	3	0	3	3	6	0	12	0	0	0	0	0	0	0	0	0	0	0	0	0	0	0	1	1	0	0	0	0	0	7	0	0
4349209	0	0	8	0	0	0	0	0	0	0	1	0	0	0	2	0	0	0	0	0	0	0	0	0	0	0	0	0	0	0	0	0	0	0	0	0	0	0	0	0	0	0	0	0	0	0	0	0	0
4203522	5	2	192	6	6	6	2	3	3	9	4	9	1	6	30	3	22	4	21	4	4	0	5	8	0	2	4	0	0	0	0	0	0	0	0	4	3	0	1	1	0	0	1	2	1	2	0	1	0
4307148	0	0	46	0	2	0	1	0	0	13	2	2	2	0	14	0	7	0	0	0	0	0	0	1	0	32	36	21	8	20	27	8	10	14	35	42	15	21	5	17	22	31	16	5	10	19	22	3	5
56625	0	0	0	0	0	0	0	0	0	0	0	0	0	0	0	0	2	0	0	0	0	0	0	0	0	0	0	0	0	0	0	0	0	0	0	0	0	0	0	0	0	0	0	0	0	0	0	0	0
589123	30	34	134	193	90	259	26	36	18	13	75	14	113	52	32	42	3	116	0	15	40	21	34	33	8	5	21	366	333	600	248	339	445	587	132	25	159	271	436	114	133	248	174	103	172	187	73	157	557
151819	0	0	5	0	0	0	0	0	0	0	0	0	0	0	0	0	0	0	0	0	0	0	0	0	0	0	0	0	0	0	0	0	0	0	0	0	0	0	0	0	0	0	0	0	0	0	0	0	0
562367	0	0	10	0	0	0	0	5	0	0	1	0	0	1	2	1	5	0	0	0	0	2	2	0	0	0	0	0	0	1	0	0	0	0	0	0	0	0	0	0	0	0	0	0	0	0	0	0	0
795504	0	0	1	0	0	1	0	0	0	0	0	0	1	0	0	0	0	0	2	0	0	0	0	0	0	0	0	0	15	2	0	0	0	2	2	0	0	0	0	0	0	0	1	0	1	0	0	0	7
181641	20	13	1	7	10	53	11	41	4	0	24	5	8	64	0	49	1	24	0	2	26	16	27	23	3	0	0	1	0	2	3	41	0	3	0	0	0	0	2	1	0	2	1	0	0	0	3	4	1
340065	0	0	21	0	0	2	0	0	0	2	1	0	0	0	2	1	4	1	1	0	0	0	1	1	0	0	0	0	0	0	0	0	0	0	0	0	0	2	0	0	1	0	0	0	0	0	0	0	0
165611	422	3	9	1031	151	8	4	9	0	0	106	641	124	16	0	0	0	912	0	0	419	1796	24	1	161	0	0	2655	1105	2396	1142	312	836	5260	0	0	245	3055	1445	255	236	84	1024	461	2458	10	209	1847	12061
830392	0	0	12	0	0	0	0	2	0	0	0	0	0	0	7	0	0	0	2	0	0	1	0	2	0	2	0	0	0	0	0	0	0	1	0	0	0	1	0	0	0	0	0	0	0	0	0	0	2
205058	0	0	50	0	1	1	0	0	0	4	0	6	1	1	10	2	4	0	2	4	1	0	2	0	0	240	157	21	99	80	202	31	44	67	392	388	129	43	81	105	100	73	98	51	66	314	211	15	56
214555	0	1	3	0	0	0	0	0	0	0	0	0	0	0	1	0	0	0	0	0	0	0	0	0	0	0	0	0	0	0	0	0	0	0	0	0	0	0	0	0	0	0	0	0	0	0	0	0	0
155317	4	0	5	0	0	0	0	0	0	0	0	0	0	0	4	0	0	0	0	0	2	0	0	2	0	0	0	0	0	0	0	0	0	0	0	0	0	0	0	0	0	0	0	0	0	0	0	0	0
877742	4	1	62	3	6	5	7	3	2	3	5	5	4	4	17	3	3	3	0	4	2	3	9	3	2	0	0	0	1	4	4	0	0	0	5	3	2	5	2	7	1	6	1	2	1	2	4	2	5
253326	0	0	69	2	1	3	0	0	0	7	3	1	0	5	7	1	15	1	2	3	1	4	1	0	0	2	0	0	0	0	0	0	0	0	0	0	0	0	1	0	0	0	0	0	0	1	0	0	0
633998	0	0	0	2	1	0	0	0	0	1	2	0	0	0	1	0	4	0	1	0	0	2	1	0	0	0	0	0	0	0	0	0	0	2	1	0	6	2	2	0	1	0	2	0	1	0	1	0	0
763169	2	2	394	0	1	2	1	2	5	14	2	1	1	0	25	3	13	3	24	1	0	4	1	1	0	159	215	11	39	22	80	15	13	30	178	173	26	18	25	55	31	52	28	16	15	120	63	12	15
802097	0	0	0	0	1	0	0	0	0	0	0	0	2	2	0	0	0	1	0	0	0	0	0	1	0	0	0	0	0	0	0	0	0	0	0	0	0	0	0	0	0	0	0	0	0	0	0	0	0
915764	50	14	184	49	58	38	13	35	19	24	109	66	25	63	48	57	14	34	5	32	14	25	25	29	5	0	0	13	3	12	21	23	8	7	3	0	2	8	8	13	14	27	10	0	5	3	14	7	4
1139932	0	0	0	0	1	1	0	0	0	0	0	0	0	0	0	0	0	0	0	0	0	0	0	0	0	0	0	1	0	0	0	1	0	0	0	0	0	0	0	0	0	10	0	0	0	0	0	1	0
12798	6	1	2	10	11	5	1	43	5	0	17	3	7	36	0	25	0	10	0	8	14	2	11	5	0	0	0	4	0	8	2	15	1	4	0	0	1	1	10	1	2	2	10	0	1	1	0	3	3
12799	2	2	0	16	19	5	6	1	2	0	20	4	2	13	0	21	0	0	0	0	3	0	2	3	0	0	0	0	1	6	1	0	0	8	0	0	0	3	6	0	2	1	0	0	0	0	5	4	0
4440613	1	0	107	0	2	2	0	3	0	10	3	1	2	0	25	0	17	2	6	1	1	4	0	5	0	2	0	0	0	0	1	0	0	0	0	3	0	0	0	1	2	0	1	1	0	0	0	0	0
578500	0	0	0	0	0	0	0	0	0	0	0	0	0	0	0	0	0	0	0	0	2	0	0	0	0	0	0	0	0	0	0	0	0	0	0	0	0	0	0	0	0	0	0	0	0	0	0	0	0
4431353	0	0	2	0	0	0	0	0	0	0	0	0	0	0	0	0	0	0	0	0	0	0	0	0	0	0	0	0	0	0	0	0	0	0	0	0	0	0	0	0	0	0	0	0	0	0	0	0	0
362845	52	20	1340	15	36	30	21	32	22	80	51	20	37	34	466	24	126	24	140	23	5	41	41	55	4	129	137	44	117	64	149	11	60	98	151	253	126	54	42	135	123	163	84	79	62	214	123	34	62
4451407	30	18	642	27	36	19	31	15	12	104	33	31	29	28	106	45	47	11	72	16	13	19	21	28	3	14	12	0	1	5	3	0	6	3	14	14	5	1	2	1	2	1	3	3	2	15	4	1	2
322919	56	25	727	34	48	26	27	30	9	97	35	26	24	50	99	42	60	30	51	21	6	42	29	23	6	59	36	14	7	3	19	0	19	10	56	29	13	7	6	17	10	12	11	17	9	47	20	6	10
558364	0	0	23	0	0	7	1	4	1	3	0	0	1	0	5	0	1	1	0	1	1	1	1	0	0	2	0	0	0	0	1	0	1	0	2	0	0	0	2	0	0	0	0	0	0	0	2	0	2
1117661	0	0	29	0	0	0	0	0	0	3	0	0	0	0	2	0	3	0	1	0	0	0	0	0	0	0	0	0	0	0	0	0	0	0	0	0	0	0	0	0	0	2	0	0	0	0	0	0	0
4371756	24	11	168	11	23	22	7	23	6	17	27	34	13	26	37	40	19	8	5	19	33	29	22	27	1	102	84	45	35	95	115	252	63	145	106	88	152	61	164	209	180	66	94	53	68	70	197	95	26
1120320	3	3	83	1	2	0	2	0	0	9	2	0	3	6	22	3	11	3	7	0	3	3	2	2	0	0	3	0	0	0	0	0	1	0	2	0	0	0	0	0	1	3	0	0	0	0	0	0	0
4253641	0	0	4	0	0	0	0	0	0	0	2	0	0	0	3	2	1	0	0	0	0	0	1	0	0	0	1	0	0	0	0	0	0	0	1	0	0	1	0	1	1	0	0	0	4	2	0	0	0
1101476	0	0	55	0	0	0	0	0	0	5	1	0	0	1	5	0	2	0	6	0	0	1	2	0	0	2	5	2	0	2	2	2	2	1	1	6	2	2	0	2	5	3	0	0	1	1	4	1	2
358664	20	12	325	13	15	18	11	21	3	45	20	14	14	20	85	22	28	11	14	10	0	13	7	12	3	56	37	12	9	6	32	2	11	11	62	38	9	7	9	26	14	25	17	11	17	56	26	6	11
951794	0	0	0	0	0	0	0	0	0	0	0	0	0	0	0	0	0	2	0	0	0	0	0	0	0	0	0	0	0	0	0	0	1	0	0	0	0	0	0	0	0	0	0	0	0	0	0	0	0
250850	0	1	14	6	2	0	1	1	0	1	3	0	0	0	2	1	4	1	0	0	0	0	1	1	0	0	6	0	0	0	0	0	0	2	0	0	0	0	0	0	1	0	0	0	0	0	0	0	0
141288	0	0	4	1	0	0	0	0	0	0	0	0	0	0	0	0	1	0	0	0	0	3	0	0	0	0	2	0	0	0	0	0	0	0	2	0	0	0	0	0	0	0	0	0	0	0	0	0	0
535402	2	0	115	0	0	0	2	0	2	3	1	6	2	1	16	1	10	3	8	0	0	2	1	4	0	1	2	0	0	1	0	0	0	0	1	0	1	0	0	1	0	0	0	0	0	0	0	1	0
754410	1	0	10	0	0	0	0	1	0	2	0	0	0	1	0	2	0	0	0	0	0	0	1	0	0	4	0	0	1	0	0	0	0	0	1	2	0	0	1	0	2	0	3	0	2	3	0	0	0
141531	0	0	0	0	0	0	0	0	0	0	0	0	0	0	0	0	0	0	0	0	0	0	2	0	0	0	0	0	0	0	0	0	0	0	0	0	0	0	0	0	0	0	0	0	0	0	0	0	0
676787	0	0	12	0	0	0	0	0	0	0	0	0	0	0	4	0	0	1	1	0	0	0	0	0	0	0	0	0	0	0	0	0	0	0	0	0	0	0	0	0	0	0	0	0	0	0	0	0	0
222559	0	0	9	1	1	4	0	0	0	2	1	0	0	0	1	10	0	1	0	0	0	0	0	0	0	0	0	0	0	0	0	0	0	0	0	0	0	0	0	2	0	0	0	0	0	0	0	0	0
223724	29	23	1036	15	53	42	20	23	9	128	37	34	40	35	240	45	132	19	50	12	14	26	9	18	9	53	40	9	14	15	35	3	11	7	97	45	27	16	12	26	26	32	24	18	20	43	22	1	13
249975	1	0	32	0	0	0	0	0	0	4	0	1	0	0	11	1	2	0	1	0	0	0	0	3	0	3	1	0	0	2	2	1	1	1	4	7	6	1	0	3	3	1	0	0	2	0	8	0	4
346056	22	13	27	10	32	6	1	16	12	5	7	22	0	13	9	14	0	5	6	0	8	22	7	5	2	0	0	0	0	0	0	0	0	0	0	0	0	0	0	0	0	0	0	0	0	0	0	0	0
1125320	0	0	0	0	0	0	0	0	0	0	0	0	0	0	1	0	0	0	0	0	0	0	1	0	0	0	0	0	0	0	0	0	0	0	0	0	0	0	0	0	0	0	0	0	0	0	0	0	0
765406	0	0	5	0	0	0	0	0	0	0	0	0	0	0	0	0	0	0	3	0	0	0	0	0	0	0	0	0	0	0	0	0	0	0	0	0	0	0	0	0	0	0	0	0	0	0	0	0	0
4458222	4	1	65	0	15	5	1	4	1	4	6	5	1	4	23	2	4	1	3	2	1	4	6	2	0	12	24	5	10	2	15	2	3	9	25	12	2	2	0	23	8	5	3	1	2	42	26	4	1
204010	2	0	3	0	1	0	1	0	0	1	0	0	4	0	2	0	0	0	2	0	0	0	0	0	0	0	0	0	0	0	0	0	0	0	0	0	0	0	0	0	0	0	0	0	0	0	0	0	0
211380	64	31	1486	37	83	101	26	16	12	226	72	67	41	68	365	53	233	42	128	17	18	86	37	35	14	187	151	47	71	35	90	34	58	71	182	157	77	41	31	64	74	122	114	56	49	167	100	22	46
4464809	0	0	1	0	0	0	0	0	0	0	0	0	0	0	0	0	1	0	0	0	0	0	0	0	0	0	0	0	0	0	0	0	0	0	0	0	0	0	0	0	0	0	0	0	0	0	0	0	0
820104	0	0	1	0	0	0	0	0	0	0	1	1	0	0	1	0	0	0	0	0	0	0	0	0	0	0	0	0	0	0	0	0	0	0	0	0	0	0	0	0	0	0	0	0	0	0	0	0	0
856926	0	0	19	1	1	0	0	0	0	1	0	0	0	0	3	0	1	1	1	0	0	1	0	1	0	1	0	18	95	84	15	10	24	49	3	4	71	1	23	18	9	2	20	11	65	1	12	13	127
509881	0	1	17	0	2	0	0	0	0	1	2	0	0	0	8	1	1	3	1	0	0	0	0	0	0	0	1	0	0	0	1	0	0	1	0	1	0	0	2	0	2	2	1	1	1	0	0	0	0
4425615	0	0	2	0	0	0	0	0	0	0	0	0	0	0	0	0	0	0	0	0	0	0	0	0	0	0	0	0	0	0	0	0	0	0	0	0	0	0	0	0	0	0	0	0	0	0	0	0	0
4398173	0	0	8	0	0	0	0	0	1	0	0	0	1	0	1	0	1	1	0	0	0	0	0	0	0	0	0	3	4	0	0	0	0	0	3	1	0	0	0	0	0	1	0	0	0	3	0	0	0
226395	3	2	302	2	1	0	4	4	1	28	3	1	1	5	56	7	22	2	18	0	1	1	1	10	0	5	8	8	6	5	13	3	7	8	9	24	9	5	7	8	9	8	12	2	2	13	8	1	3
4391489	0	0	11	0	0	0	0	0	0	3	0	0	0	4	2	0	1	0	0	0	0	0	4	0	0	0	0	0	0	0	0	0	0	0	0	0	0	0	0	0	0	0	0	0	0	0	0	0	0
1071596	19	11	353	23	41	29	19	11	7	42	16	30	7	26	42	34	15	17	28	15	13	9	20	12	0	14	30	4	11	9	23	2	6	7	20	38	13	2	13	16	10	25	10	8	4	24	16	5	5
246387	0	0	3	0	0	0	0	1	0	0	0	0	0	0	0	0	0	0	0	0	0	0	0	0	0	0	0	0	0	0	0	0	0	0	0	0	0	0	0	0	0	0	0	0	0	0	0	0	0
2432921	0	0	15	0	4	1	0	0	0	1	2	1	0	0	5	0	6	0	1	0	0	0	0	0	0	1	2	0	0	0	0	0	0	0	0	0	0	0	0	0	0	1	0	0	0	0	0	0	0
4416927	0	0	0	0	0	6	0	0	0	0	0	0	0	0	0	0	0	0	0	0	0	2	0	0	0	0	0	0	0	1	0	0	0	0	0	0	0	0	0	0	1	0	0	0	0	0	0	0	1
818016	0	1	220	0	5	4	6	1	0	12	2	0	0	4	36	4	20	1	14	1	1	2	0	3	0	1	0	0	0	0	3	0	1	0	1	6	0	3	0	1	2	0	1	0	0	2	4	0	1
1138326	4	0	27	7	7	3	3	13	2	1	3	10	6	15	2	0	2	9	0	4	2	1	4	0	0	0	1	11	1	5	13	10	13	20	0	0	32	24	10	1	4	11	10	4	13	1	7	3	12
567628	5	0	75	2	4	4	5	3	3	5	6	2	3	5	17	1	6	4	2	4	1	1	3	6	0	0	0	0	0	1	0	1	0	0	2	2	0	1	0	0	0	2	0	1	2	0	5	0	0
237139	5	0	285	5	7	8	6	6	0	12	3	3	1	5	55	1	28	3	11	5	0	2	5	9	0	0	1	0	0	0	0	0	1	1	1	2	0	1	1	0	0	2	2	0	0	0	2	1	0
564093	2	0	46	0	1	1	1	0	0	5	1	4	3	3	5	0	6	3	6	0	1	1	1	1	0	0	0	0	0	0	0	2	0	0	0	0	0	0	0	0	0	0	0	0	0	0	0	0	0
1054903	0	0	2	0	0	0	0	0	0	0	0	0	0	0	0	0	0	0	0	0	0	0	0	0	0	0	0	0	0	0	0	0	0	0	0	0	0	0	0	0	0	0	0	0	0	0	0	0	1
1777154	0	0	50	0	0	0	0	0	0	4	0	3	0	1	11	0	12	0	2	1	0	2	1	0	0	7	20	0	0	2	6	1	2	2	20	11	2	1	8	3	2	5	1	2	3	8	3	0	1
208645	6	6	271	9	7	1	10	12	0	5	1	8	6	3	34	16	17	6	30	8	6	4	5	4	0	77	99	6	31	30	49	15	10	30	126	108	24	19	17	91	49	42	20	10	8	69	112	17	15
4391730	0	0	2	0	0	0	0	0	0	0	0	0	0	0	0	1	0	0	0	0	0	0	0	0	0	1	0	0	0	0	0	0	0	0	0	0	0	0	2	0	0	0	0	0	0	0	0	0	0
144956	10	5	139	7	3	2	6	1	2	4	12	3	8	7	26	5	17	6	2	6	1	1	4	6	1	1	17	1	0	7	5	6	1	31	2	7	14	5	27	10	15	5	3	3	2	6	6	4	5
585904	0	0	0	1	0	0	1	0	0	0	0	0	0	0	0	0	0	0	0	0	0	1	0	0	0	0	0	0	0	0	0	0	0	0	0	0	0	0	0	0	0	0	0	0	0	0	0	0	0
971170	0	0	0	0	0	0	0	0	0	0	0	0	0	0	0	1	0	0	0	0	0	0	0	3	0	0	0	0	0	0	0	0	0	0	0	0	0	0	0	0	0	0	0	0	0	0	0	0	0
655207	3	0	80	2	0	3	1	1	3	11	2	2	6	8	10	2	7	2	3	1	0	4	0	1	0	2	2	3	1	2	3	1	1	0	5	5	1	1	1	3	7	3	2	0	0	1	0	1	1
4304551	0	0	2	0	0	0	0	0	0	0	1	0	0	0	0	0	1	0	0	0	0	0	0	0	0	0	0	0	0	0	0	0	0	0	0	0	0	0	0	0	0	0	0	0	0	0	0	0	0
217388	0	1	193	2	4	8	3	4	4	7	8	1	3	4	23	8	27	2	5	2	2	6	0	6	1	0	0	0	0	1	1	0	0	0	0	2	0	0	0	1	0	0	0	0	1	0	1	0	0
4412910	7	8	135	14	26	20	2	8	0	15	20	30	16	11	35	11	13	13	12	6	9	6	7	10	2	3	8	50	53	54	53	89	43	217	19	20	292	64	48	39	83	20	45	68	54	11	44	58	80
530434	0	0	2	0	0	0	0	0	0	1	0	1	2	0	0	0	0	0	0	0	0	0	0	0	0	0	2	0	0	0	0	0	0	0	0	1	2	0	0	0	0	0	1	0	1	0	0	0	0
4412914	0	0	0	0	0	0	0	0	0	0	0	0	2	0	1	0	0	0	0	0	0	1	0	0	0	0	0	0	0	0	0	0	0	0	0	0	0	0	0	0	0	0	0	0	0	0	0	0	0
4412915	0	0	0	0	0	0	0	0	0	0	0	0	0	2	0	0	0	0	0	0	0	0	0	0	0	0	0	0	0	0	0	0	0	0	0	0	0	0	0	0	0	0	0	0	0	0	0	0	0
913264	0	0	2	0	0	0	0	0	0	0	0	0	0	0	0	0	0	0	0	0	0	0	0	0	0	2	1	0	1	0	6	0	0	1	7	1	0	0	0	2	4	0	1	3	0	5	5	0	1
729167	0	0	12	0	0	0	0	0	0	0	0	0	0	0	2	0	0	0	2	0	0	0	0	0	0	4	0	0	0	1	2	0	0	0	0	2	0	0	0	0	1	0	0	0	0	0	0	0	0
332471	0	0	0	0	0	0	0	0	0	0	0	0	0	1	0	0	1	0	0	0	0	0	0	0	0	0	1	0	1	0	0	0	0	0	2	0	0	0	0	0	1	0	1	0	1	2	0	0	0
143458	0	0	0	3	0	0	0	0	0	1	0	0	0	0	1	0	0	0	0	0	0	0	2	0	0	8	2	1	3	3	14	3	3	7	16	0	0	6	1	9	5	6	0	2	9	77	11	1	1
4457032	150	71	3828	83	220	147	57	39	29	461	168	258	137	166	807	133	379	129	255	64	59	105	90	81	21	656	563	230	291	157	406	92	193	280	468	584	347	208	137	214	323	510	504	242	235	582	281	75	215
4385422	0	0	3	0	0	0	0	0	0	0	1	0	0	0	1	0	0	0	0	0	0	0	0	0	0	0	0	0	0	0	0	0	0	0	0	0	0	0	0	0	0	0	0	0	0	0	0	0	0
208779	2	1	23	0	2	0	1	1	0	5	0	0	0	0	3	1	0	1	6	1	0	0	0	0	0	0	2	1	0	1	0	0	1	0	4	2	2	0	0	0	2	2	1	0	0	2	0	0	0
1000876	8	1	121	17	10	5	6	14	3	7	10	6	0	4	27	6	19	8	3	11	2	2	6	9	0	5	8	6	5	12	24	10	10	16	1	9	28	18	14	11	22	10	17	8	12	16	15	3	7
129622	0	0	3	0	0	0	0	0	0	0	0	0	0	0	0	0	0	0	0	0	0	0	0	0	0	1	2	0	4	2	0	0	1	2	6	3	2	1	0	4	0	0	2	0	0	0	2	0	0
696860	4	0	46	0	0	0	6	1	0	13	2	4	0	0	14	2	11	1	3	0	0	0	3	1	0	1	1	0	0	0	0	0	0	0	0	1	0	0	0	0	0	0	0	0	0	1	0	0	0
23209	0	0	12	0	0	0	0	0	0	1	0	0	0	1	3	0	1	0	0	0	0	0	0	0	0	0	2	0	0	0	1	0	0	0	1	0	0	0	0	0	0	0	0	0	0	1	0	0	0
4361763	0	0	2	0	0	0	0	0	0	0	0	0	0	0	0	0	0	0	0	0	0	0	0	0	0	0	0	0	0	0	0	0	0	0	0	0	0	0	0	0	0	0	0	0	0	0	0	0	0
631363	0	0	2	0	0	0	0	0	0	0	0	0	0	0	0	0	0	0	0	0	0	0	0	0	0	0	0	0	0	0	0	0	0	0	0	0	0	0	0	0	0	0	0	0	0	0	0	0	0
529296	0	0	4	0	0	0	0	0	0	0	0	0	0	0	0	0	0	0	0	0	0	0	0	0	0	0	0	0	0	0	0	0	0	0	0	0	0	0	0	0	0	0	0	0	0	0	0	0	0
256454	1	1	8	0	0	2	3	0	0	3	0	1	0	0	0	2	0	0	1	2	0	1	2	1	0	0	0	0	0	2	0	0	0	1	0	0	0	1	0	3	0	3	0	0	0	0	3	1	0
4316930	0	0	0	0	0	0	0	0	0	0	0	2	0	0	0	0	0	0	0	0	0	0	0	0	0	0	0	0	0	0	0	0	0	0	0	0	0	0	0	0	0	0	0	0	0	0	0	0	0
206560	26	20	733	17	15	7	25	12	20	47	14	21	24	14	80	41	53	24	28	25	4	26	19	41	1	94	69	243	720	581	203	199	179	590	108	124	243	155	253	274	174	347	140	103	276	76	320	305	449
12408	0	0	0	0	5	1	0	2	0	0	0	0	0	1	0	0	0	0	0	0	0	0	0	0	0	0	0	0	1	0	0	0	0	1	0	2	0	0	2	0	0	0	0	0	0	0	2	2	0
206565	0	0	5	0	0	0	0	0	0	0	0	0	0	0	0	0	0	0	0	0	0	0	0	0	0	0	0	0	0	0	0	0	0	0	0	0	0	0	0	0	0	0	0	0	0	0	0	0	0
113092	0	0	1	0	0	0	0	0	0	0	0	0	2	0	0	0	0	3	0	0	0	0	0	0	0	0	0	0	0	0	0	0	0	0	0	0	0	0	0	0	0	0	0	0	0	0	0	0	0
1019914	0	0	4	0	0	0	4	2	0	2	0	1	0	0	5	1	0	2	1	3	0	0	47	1	0	0	0	0	0	0	0	0	0	0	0	0	0	0	0	1	0	0	0	0	0	0	0	1	0
560846	25	4	1198	18	43	26	22	9	12	111	11	12	17	43	230	14	96	21	90	23	6	6	11	20	1	77	115	46	84	70	129	33	53	78	123	146	100	62	62	85	99	73	84	57	63	132	129	29	64
631107	0	0	0	0	0	0	0	0	0	2	0	0	0	0	0	0	0	0	0	0	0	0	0	0	0	0	0	0	0	0	0	0	0	0	0	0	0	0	0	0	0	0	0	0	0	0	0	0	0
2195532	20	3	659	10	11	7	14	16	3	50	20	7	1	12	88	11	48	5	50	14	4	5	4	13	0	1	0	0	1	1	2	0	0	0	4	3	0	0	2	2	2	0	0	0	0	1	2	0	0
100270	0	0	5	0	0	0	0	0	0	0	0	0	0	0	3	0	2	0	0	0	0	0	0	0	0	0	0	0	0	0	0	0	0	0	0	0	0	0	0	0	0	0	0	0	0	0	0	0	0
740154	0	0	2	4	4	1	0	0	0	0	0	0	1	0	0	0	0	1	0	0	1	0	0	1	0	0	0	14	28	22	7	29	6	34	4	0	10	12	13	12	9	5	10	2	11	2	11	11	23
829266	239	129	1397	648	735	624	170	311	106	253	725	284	578	414	315	505	153	414	82	98	297	609	237	301	14	103	133	1430	738	2887	826	922	1136	1570	401	277	3548	983	674	551	891	467	1252	638	1040	322	778	395	1715
4393701	1	0	5	0	1	2	0	0	0	2	2	0	1	0	4	0	0	0	4	0	1	1	0	0	0	2	1	12	0	24	15	8	13	34	0	1	203	6	6	5	10	3	15	33	12	2	2	3	103
338517	93	42	605	76	98	71	51	62	21	43	129	71	70	90	137	102	40	92	45	42	58	61	73	86	4	42	52	44	72	73	80	32	51	71	53	56	44	48	44	91	69	100	77	21	27	72	91	57	79
4319571	6	0	34	1	2	3	6	5	2	0	8	5	0	3	6	3	4	4	4	0	0	0	0	0	0	0	0	0	0	0	0	1	0	0	1	0	1	0	0	0	1	0	1	0	2	1	0	0	0
4043609	0	3	2	273	0	0	1	91	0	0	0	0	0	0	71	0	0	29	0	1	0	20	0	0	0	12	0	535	461	349	902	245	524	782	809	0	1757	28	2	2157	667	95	177	279	1617	23	35	47	1729
4307825	0	0	0	2	0	1	0	0	0	0	0	0	0	0	0	0	0	0	0	0	0	0	0	3	0	0	0	0	0	0	0	0	0	0	0	0	0	0	0	0	0	0	0	0	0	0	0	0	0
1059885	4	0	21	0	0	0	0	0	0	1	0	0	3	0	10	0	1	0	0	0	0	1	3	2	0	0	2	0	0	0	1	0	0	0	0	0	0	0	0	1	1	0	0	0	1	1	2	1	0
955577	4	0	20	0	3	2	1	0	1	6	2	1	1	12	5	7	2	0	1	1	0	1	1	1	0	4	1	2	0	1	2	2	0	4	2	3	2	4	2	2	1	3	1	2	7	1	2	0	2
214128	5	2	141	0	4	6	0	4	4	20	5	3	5	3	26	7	6	5	13	0	0	3	4	1	0	42	60	37	44	41	74	31	37	48	72	132	72	66	31	67	77	70	68	27	39	99	72	28	45
4483077	70	48	568	74	91	127	37	61	31	14	79	69	108	107	66	89	29	99	24	28	58	72	73	86	2	2	1	16	6	19	22	12	16	23	2	10	32	21	20	4	11	10	22	3	11	7	13	4	11
4483076	1	0	9	0	0	0	0	0	0	1	2	0	0	0	2	0	0	1	1	0	0	0	0	0	0	0	3	0	0	0	2	0	0	0	2	2	2	0	0	0	0	0	0	0	0	0	2	0	2
591358	10	12	108	12	18	8	9	8	7	11	15	10	17	3	47	6	17	3	6	3	1	7	4	2	1	116	78	72	88	62	147	25	57	66	176	99	165	86	16	152	128	162	141	91	101	135	121	21	90
154141	0	0	9	0	0	0	1	0	0	0	0	0	0	0	1	0	0	0	0	0	0	0	0	0	0	0	0	0	0	0	0	0	0	0	0	0	1	0	0	0	0	0	0	0	0	0	0	0	1
580992	41	25	16	40	62	57	34	38	29	3	75	112	26	78	4	117	0	42	1	11	55	37	38	39	4	0	1	2	0	4	1	2	7	5	0	1	0	5	1	3	1	4	2	2	1	1	3	6	0
592858	5	1	81	7	7	23	38	9	1	144	6	70	15	7	36	56	4	1	4	2	39	105	33	13	1	4	4	12	4	9	2	12	9	9	47	10	19	6	8	5	10	9	22	0	6	16	2	0	2
765189	31	14	1808	39	52	29	46	37	20	172	69	17	33	43	353	66	154	25	117	19	17	37	41	41	5	57	55	2	18	15	57	9	12	24	94	84	25	8	10	22	32	17	25	10	23	59	70	2	11
257322	5	0	72	1	3	1	0	0	1	3	0	0	0	4	13	1	4	5	2	0	1	0	1	1	0	6	4	2	9	12	12	4	4	16	10	17	11	6	6	18	15	6	3	5	9	10	15	1	4
760914	0	0	38	0	2	0	4	1	0	2	0	0	0	0	21	1	2	0	3	0	0	0	2	0	0	0	0	0	0	0	0	0	0	0	1	0	0	0	0	0	0	0	0	0	0	0	0	0	0
915958	7	6	88	2	1	0	0	3	2	14	7	4	4	2	16	4	9	1	5	0	1	1	2	1	1	3	3	0	2	0	4	0	0	0	6	6	1	0	0	5	2	1	0	1	1	5	0	0	0
807728	0	0	3	0	0	0	0	0	0	0	0	0	0	0	0	1	0	0	0	0	0	0	0	1	0	0	0	0	0	0	0	0	0	0	0	0	0	0	0	0	0	0	0	0	0	0	0	0	0
4475022	1	0	3	0	0	0	0	0	0	0	0	0	0	0	0	0	0	0	0	0	0	0	0	0	0	0	0	0	0	0	0	0	0	0	0	0	0	0	0	0	0	0	0	0	0	0	0	0	0
4460790	3	0	49	3	0	1	0	0	2	6	0	0	0	1	3	0	3	1	1	0	0	0	0	0	0	6	3	0	0	0	1	0	0	0	1	0	1	0	0	0	0	0	1	2	1	4	0	0	0
305278	80	180	4	188	67	187	48	43	108	0	50	12	152	30	1	43	1	156	0	22	53	13	41	79	0	0	0	144	52	176	128	286	36	195	0	0	3	306	51	200	49	55	155	44	26	0	4	56	503
877265	1	0	23	0	3	2	1	0	0	0	0	5	0	3	7	2	8	4	0	1	1	0	1	0	0	0	0	0	0	0	0	0	0	0	0	0	0	0	0	0	0	0	0	0	0	0	0	0	0
926370	0	0	3	1	17	0	1	2	0	0	0	1	1	1	0	413	0	0	0	0	0	0	0	0	1	1	0	644	1	5401	1	0	0	0	1	0	1773	0	2	0	4	0	2	7	2853	0	1	32	9
810810	0	1	46	0	9	0	1	6	0	6	0	2	3	0	5	2	1	0	1	0	0	1	1	2	0	0	0	0	0	0	0	0	0	0	0	0	0	0	0	0	0	0	0	0	0	0	0	0	0
878765	1	0	0	0	0	0	0	1	2	0	0	0	0	0	0	0	0	0	0	0	1	0	1	0	0	0	0	0	0	0	4	13	1	0	1	0	0	2	0	1	3	1	0	1	0	0	1	3	1
1117675	0	0	2	0	0	0	0	0	0	1	0	0	0	1	0	0	0	0	0	0	0	0	0	0	0	1	1	0	0	1	1	0	1	0	2	0	1	1	1	0	0	1	0	0	0	1	0	0	1
208009	6	5	89	5	9	6	11	4	1	7	2	1	2	12	15	14	6	4	7	5	1	7	1	8	0	28	17	6	14	14	28	9	5	12	23	28	17	16	16	20	13	19	20	10	13	34	33	3	9
669387	0	4	23	6	2	2	0	0	0	10	3	4	0	0	0	1	2	1	1	1	2	0	0	0	0	0	0	0	2	1	0	0	0	0	0	0	0	0	0	0	0	0	0	2	0	0	0	2	0
4370713	0	0	4	0	0	0	0	0	0	0	0	0	0	0	0	0	0	0	0	0	0	0	0	0	0	0	0	0	0	0	0	0	0	0	0	0	0	0	0	0	0	0	0	0	0	0	0	0	0
4325519	0	0	47	1	2	1	0	1	0	3	2	1	1	0	12	0	0	3	5	0	2	0	2	2	2	0	0	0	0	0	3	2	4	1	0	1	12	0	1	1	4	0	3	0	1	0	1	0	0
209238	0	0	10	0	0	0	0	0	0	2	0	0	1	0	3	0	1	0	1	0	0	0	0	0	0	7	3	0	2	3	5	0	5	2	22	9	0	3	0	4	4	6	3	1	1	14	3	1	2
114614	0	0	0	1	0	0	0	0	0	0	1	0	0	0	0	0	0	0	0	0	0	0	0	0	0	1	1	0	0	0	0	0	0	0	3	0	0	0	0	1	0	0	0	0	0	0	0	0	0
312841	14	7	924	16	18	19	14	15	14	71	11	5	6	15	108	9	58	5	61	8	2	5	25	18	3	19	4	0	6	3	6	0	2	2	16	26	2	4	7	2	4	6	1	4	3	9	7	2	2
1136913	0	0	1	0	0	0	0	0	0	0	0	0	1	0	0	0	0	0	0	0	0	0	1	0	0	2	0	0	7	0	2	9	2	0	3	2	7	2	0	3	5	0	4	0	2	4	6	0	6
579049	0	1	19	0	0	0	0	0	0	0	0	0	0	0	0	0	5	0	0	0	1	14	0	1	0	0	1	0	0	1	1	0	0	1	2	1	5	2	2	1	1	0	2	0	0	77	1	0	3
4396025	0	0	0	2	0	0	1	0	0	0	0	0	0	0	0	0	0	0	0	0	0	0	0	0	0	0	0	0	0	0	0	0	0	0	0	0	0	0	0	0	0	0	0	0	0	0	0	0	0
641189	0	0	7	0	0	0	0	0	0	0	0	0	0	0	0	0	0	0	0	0	0	0	0	0	0	0	0	0	0	0	0	0	0	0	0	0	0	0	0	0	0	0	0	0	0	0	0	0	0
1127804	2	2	2	0	0	1	45	2	3	0	5	6	0	2	0	3	1	12	0	1	1	0	22	7	0	0	0	0	6	0	0	0	0	0	0	0	0	0	0	1	1	3	0	0	4	0	0	0	0
1053100	0	0	5	0	0	0	0	0	2	0	0	1	0	0	0	3	0	1	0	0	0	0	0	0	0	0	1	0	1	1	0	0	0	0	3	3	0	0	0	1	1	0	0	1	0	0	0	0	0
4395599	0	0	9	0	0	0	0	0	0	0	0	1	0	0	0	0	0	0	0	0	0	0	0	0	0	11	9	4	6	2	15	2	4	8	10	51	18	5	4	4	4	9	0	11	13	12	5	1	14
4312851	0	0	0	3	0	0	0	0	0	0	0	0	0	0	0	0	0	0	0	0	0	0	0	0	0	0	0	0	0	0	0	0	0	0	0	0	0	0	0	0	0	0	0	0	0	0	0	0	0
153084	676	82	28	941	828	838	312	854	224	1	1674	168	279	1561	5	334	0	335	0	74	815	595	544	369	98	3	0	14	0	12	15	48	8	29	0	0	28	44	53	4	61	28	20	10	9	0	12	154	12
222701	9	13	383	6	31	28	15	5	14	65	15	30	25	29	73	21	64	27	36	11	4	25	11	6	1	36	26	7	9	8	14	2	17	12	43	27	12	10	1	13	17	19	21	10	3	23	12	4	5
131516	0	0	3	0	0	0	0	0	0	0	0	0	0	0	1	0	0	0	0	0	0	0	0	0	0	0	0	0	0	0	0	0	0	0	0	0	0	0	0	0	0	0	0	0	0	0	0	0	0
139887	0	0	0	12	0	1	1	0	3	0	1	0	0	0	0	1	0	5	0	0	0	0	0	0	0	0	0	0	0	0	0	15	0	0	0	0	0	1	2	1	0	0	0	0	0	0	0	2	1
3854083	0	0	3	0	1	0	0	0	0	1	0	2	0	0	0	0	0	0	0	0	0	1	0	0	0	0	0	0	0	0	0	0	0	0	0	0	0	0	0	0	0	0	0	0	0	0	0	0	0
370090	0	0	5	0	0	0	0	0	0	0	0	0	1	0	1	0	0	0	1	0	0	1	0	0	0	0	0	0	0	0	0	0	0	0	0	0	0	0	0	0	0	0	0	0	0	0	0	0	0
547471	0	0	0	0	2	0	2	0	0	0	0	0	0	1	0	0	0	0	0	0	0	0	0	0	0	0	0	0	0	0	1	0	0	0	0	0	0	0	2	0	0	0	0	0	0	0	0	0	0
113068	0	0	0	0	0	0	0	0	0	0	0	0	0	0	0	0	0	0	0	0	0	0	2	0	0	2	0	0	0	0	2	0	0	0	0	0	0	0	0	0	3	0	0	1	0	0	0	0	0
576653	4	3	294	9	7	5	2	6	3	22	5	8	3	6	36	12	17	1	19	9	5	7	0	5	0	3	1	0	0	0	3	0	0	0	2	0	0	0	0	3	0	3	2	1	0	0	0	0	0
2058264	1	5	26	2	3	3	4	2	1	0	1	0	3	6	6	10	3	0	0	5	3	3	4	2	0	8	12	3	4	4	1	4	2	7	7	10	3	0	6	2	1	1	3	2	0	17	0	3	1
133716	0	0	1	0	0	0	0	1	0	0	3	0	1	0	0	0	0	1	0	0	0	0	0	1	0	0	0	0	0	0	0	0	0	0	0	0	0	0	0	0	0	0	0	0	0	0	0	0	0
104795	0	1	0	1	0	0	0	0	1	0	0	0	1	0	0	0	0	0	0	0	0	0	0	0	0	0	0	0	0	0	0	0	0	0	0	0	0	0	0	0	0	0	0	0	0	0	0	0	0
822776	1696	1209	103	4206	2235	7278	1916	1152	849	7	2978	581	2933	995	10	894	6	1494	3	428	1028	776	975	766	408	12	0	4681	1034	6744	5652	2882	7302	2830	11	1	2483	3669	1230	517	2299	573	4358	3175	2264	7	903	3287	6762
101320	2	6	0	21	11	36	7	6	6	0	10	12	12	15	0	11	0	15	1	1	14	11	10	4	2	0	0	1	0	0	0	0	0	0	0	0	0	0	0	0	0	0	0	0	0	0	0	0	1
256215	0	0	0	0	0	0	0	0	0	0	0	0	0	0	2	0	0	0	0	0	0	0	0	0	0	0	0	0	0	0	0	0	0	0	0	0	0	0	0	0	0	0	0	0	0	0	0	0	0
4395041	0	0	8	0	0	2	0	0	0	0	2	0	0	0	7	0	1	0	0	0	0	0	0	2	0	0	0	0	0	0	0	0	0	0	0	0	0	0	0	0	0	0	0	0	0	0	0	0	0
1694797	0	1	0	0	0	0	0	0	2	0	1	0	0	0	0	0	0	0	0	0	0	0	0	0	0	19	9	166	154	162	26	40	87	206	3	7	189	59	81	118	82	40	82	54	95	2	141	104	204
4395046	4	7	32	7	14	9	2	8	3	9	3	6	6	3	6	12	1	10	5	0	6	6	8	8	0	0	0	0	2	0	2	0	0	1	1	2	2	0	0	0	0	0	0	1	0	1	2	0	0
1024739	0	0	21	1	3	0	0	0	0	0	0	3	2	1	6	0	2	0	3	0	0	1	0	0	0	0	0	0	0	0	0	0	0	0	2	0	0	0	1	0	2	0	0	1	0	0	0	0	0
1083949	0	0	12	0	5	0	0	0	0	2	5	4	0	4	7	0	0	0	0	0	0	0	0	2	0	2	8	0	6	8	10	2	1	1	2	4	5	1	6	4	10	4	8	2	4	0	3	0	7
547714	0	0	3	0	0	0	0	0	0	0	0	0	0	0	0	0	0	0	0	0	0	0	0	0	0	1	0	0	0	0	0	0	0	0	0	0	1	0	0	0	1	1	0	0	0	0	0	0	1
811458	0	0	2	0	0	0	1	0	0	0	0	0	0	0	0	0	0	0	0	0	0	0	0	0	0	13	6	0	2	0	7	1	1	0	24	8	4	0	0	6	4	7	6	0	4	22	5	0	4
4457555	0	0	4	1	1	4	0	0	1	5	1	0	1	0	5	7	0	2	0	0	7	6	0	30	0	0	0	13	1	16	3	5	8	14	6	0	8	7	10	3	2	0	1	0	4	1	2	6	6
102799	77	30	3551	56	81	62	76	57	40	257	89	41	52	91	566	109	194	48	197	58	26	75	74	86	3	967	914	145	497	322	841	123	248	289	1376	1569	527	196	316	576	541	387	388	273	315	1286	930	76	186
303607	0	0	8	0	0	0	0	0	0	0	0	0	0	0	0	0	0	0	0	0	0	0	0	0	0	8	16	19	63	56	12	15	31	51	28	18	15	17	30	30	26	18	12	10	14	12	47	8	14
731546	0	0	2	0	0	0	0	0	0	0	0	0	0	0	2	0	0	0	0	0	0	0	0	0	0	0	0	0	0	0	0	0	0	0	0	0	0	0	0	0	0	0	0	0	0	1	0	0	0
218269	0	0	9	0	1	0	0	0	0	1	2	0	0	0	2	0	0	0	0	0	0	1	0	0	0	0	0	0	0	0	0	0	0	0	0	0	0	0	0	0	0	0	0	0	0	0	0	0	0
1106926	7	6	273	4	25	8	7	5	4	32	12	8	7	19	51	17	26	8	20	16	6	6	6	3	0	6	3	1	3	4	2	1	3	1	1	4	1	3	2	4	3	2	4	3	5	13	0	2	4
589483	3	2	2	2	5	9	6	6	6	0	3	9	0	8	0	8	0	7	0	4	1	1	4	6	1	0	0	0	0	0	0	0	0	0	0	0	0	0	0	0	0	1	1	0	0	0	0	1	0
4415049	3	0	151	2	2	1	5	0	0	7	3	1	0	0	16	2	12	0	11	0	3	1	2	0	2	61	68	10	11	18	20	2	6	29	102	144	20	24	17	17	25	32	14	24	13	82	34	4	8
253754	0	2	7	0	1	0	0	2	0	2	0	0	0	1	1	1	0	0	0	0	0	0	0	1	0	0	0	0	0	0	0	0	0	0	0	0	0	0	0	0	2	0	0	0	0	0	0	1	0
351849	3	1	1	43	8	1	0	0	0	0	0	23	3	1	0	0	0	20	0	0	7	37	0	0	1	0	0	37	20	40	16	4	10	69	1	0	2	66	99	6	5	3	15	5	33	0	5	36	146
948119	0	0	4	0	0	0	0	0	0	1	1	0	0	0	2	0	0	0	0	0	0	0	0	0	0	0	0	0	0	0	0	0	0	0	2	1	0	0	0	0	0	0	0	0	0	0	0	0	0
698236	0	0	6	0	0	0	0	0	0	0	2	0	0	0	1	0	0	0	0	0	0	0	0	0	0	0	0	0	2	1	0	0	0	0	0	0	1	0	0	0	0	1	0	0	0	0	0	0	0
316541	0	0	3	0	0	0	0	0	0	0	0	0	0	1	1	0	0	0	0	0	1	0	0	0	0	0	0	0	0	0	0	0	0	0	0	0	0	0	0	0	0	0	0	0	0	0	0	0	0
4363537	0	0	2	0	3	0	0	0	0	0	0	0	0	1	0	1	0	0	0	0	0	0	0	0	0	2	5	2	3	3	7	2	1	8	4	15	24	13	4	2	9	2	15	5	5	3	2	2	4
156308	0	0	2	0	0	0	0	0	0	0	0	0	0	0	0	0	0	0	0	0	0	0	0	0	0	0	0	0	0	0	0	0	0	0	0	0	0	0	0	0	0	0	0	0	0	0	0	0	0
290401	0	0	0	0	0	0	0	0	0	0	0	0	0	0	0	0	0	41	0	0	0	0	0	0	0	0	0	0	0	0	0	0	0	0	0	0	0	0	0	0	0	0	0	0	0	0	0	0	0
2329278	3	3	65	6	1	2	5	6	3	6	12	4	3	5	25	11	3	0	10	4	2	0	2	15	0	56	53	14	27	22	51	9	21	30	96	33	11	22	14	36	25	55	33	13	15	64	70	13	14
159617	0	0	21	0	0	0	0	2	0	2	0	0	0	1	1	0	2	0	0	0	0	0	0	0	0	12	22	1	1	6	11	3	2	1	9	35	2	3	1	13	10	9	1	5	5	11	9	0	1
202787	0	0	6	0	0	0	0	0	0	0	0	0	0	0	0	0	0	0	0	0	0	0	0	0	0	0	0	0	0	0	0	0	0	0	0	0	0	0	0	0	0	0	0	0	0	0	0	0	0
4419795	0	0	0	0	0	0	0	0	0	0	0	0	0	0	0	0	0	0	1	0	0	1	0	0	0	0	0	0	0	0	0	0	0	0	0	0	0	0	0	0	0	0	0	0	0	0	0	0	0
4329518	18	79	15	24	72	44	168	103	59	0	42	28	219	19	0	244	0	20	0	4	66	117	758	79	1	0	0	0	0	0	0	0	0	0	0	0	0	0	0	0	0	0	0	0	0	0	0	0	0
661494	0	0	5	0	1	0	0	0	0	0	0	0	0	0	0	0	0	0	0	1	0	0	0	0	0	0	0	0	2	0	1	0	0	0	0	0	0	0	0	0	0	0	0	0	0	0	0	0	0
1116937	0	0	4	0	0	0	0	0	0	0	0	0	0	0	0	0	0	0	0	0	0	1	0	0	0	19	19	1	13	13	13	1	7	3	22	23	9	7	2	15	2	9	6	3	13	25	14	1	6
584629	0	0	1	0	0	0	0	0	0	0	0	0	0	0	1	0	0	0	0	0	0	0	0	0	0	0	0	0	0	0	0	0	0	0	0	0	0	0	0	0	0	0	0	0	0	0	0	0	0
565524	0	0	4	1	0	1	4	0	0	1	0	2	0	0	2	0	0	0	0	0	1	0	0	0	0	2	0	0	0	2	1	0	0	0	2	6	2	1	0	0	0	0	4	0	2	0	0	0	2
1017063	0	0	4	0	0	1	0	0	0	0	0	1	0	0	0	0	0	0	0	0	0	0	0	0	0	0	0	3	0	2	3	1	0	0	3	2	5	1	0	9	1	4	0	0	0	2	14	0	1
847644	0	0	2	0	0	0	0	0	0	0	0	2	0	0	0	0	0	0	0	0	0	0	1	0	0	0	0	0	0	0	0	0	1	0	0	0	0	0	0	3	0	0	0	0	0	0	0	0	0
113935	0	0	1	0	0	0	0	0	0	0	0	0	0	0	3	0	1	0	0	0	0	0	0	0	0	2	2	3	3	4	12	1	5	9	13	4	5	2	2	6	4	1	8	3	1	2	4	3	4
113932	2	5	6	0	3	15	2	2	3	2	3	4	1	48	1	17	2	5	0	0	9	14	7	10	1	0	2	7	0	23	2	7	8	12	0	0	0	0	6	4	5	9	7	2	1	1	1	1	6
113939	0	0	30	2	1	0	4	0	1	4	1	1	0	1	4	0	1	0	0	0	0	0	0	0	0	1	1	0	1	0	0	0	0	0	1	2	0	0	0	0	0	0	1	0	0	1	1	0	0
226704	1	1	182	5	3	2	9	10	2	23	2	2	1	1	39	3	14	4	18	5	0	3	3	4	1	2	0	0	0	0	0	0	1	0	0	0	0	0	0	1	2	0	0	0	1	0	0	0	0
333608	2	0	127	1	6	3	3	1	2	10	5	3	0	10	35	3	9	1	5	4	3	2	1	5	0	1	1	0	0	2	0	0	1	2	2	0	0	0	0	1	0	0	0	0	0	0	0	0	0
142261	0	0	1	0	0	0	0	0	0	0	1	0	0	0	0	0	0	0	0	0	0	0	0	0	0	0	0	0	0	0	0	0	0	0	0	0	0	0	0	0	0	0	0	0	0	0	0	0	0
341831	1	0	9	0	1	0	0	1	2	0	0	0	0	0	2	0	0	0	1	0	0	0	0	1	0	3	1	1	0	4	0	0	0	1	5	3	2	3	0	1	1	1	1	0	3	1	4	0	1
252012	0	0	10	2	1	3	0	0	0	0	0	0	0	0	0	0	0	0	1	1	0	0	0	0	0	2	1	0	1	0	3	0	0	0	3	0	0	1	0	0	0	0	3	1	0	0	2	0	0
143021	2	0	29	0	0	2	0	3	0	0	0	0	0	0	1	2	1	0	0	0	0	0	0	0	0	0	0	0	0	0	0	0	0	0	0	0	0	0	0	3	0	0	0	0	0	0	0	0	0
1124975	2	0	70	2	0	1	1	0	0	6	0	0	2	1	7	1	4	2	3	1	0	2	2	0	0	9	4	0	1	0	1	0	0	3	8	8	1	0	0	0	1	4	0	3	1	0	4	2	0
822979	14	6	253	6	21	7	18	36	10	69	35	21	9	16	51	14	34	17	23	11	7	12	9	11	1	161	102	37	34	40	104	18	47	24	157	98	53	50	21	94	82	130	61	76	40	124	117	14	17
2471299	0	1	14	0	0	0	8	0	4	0	0	0	0	0	1	3	3	0	0	0	0	11	0	3	0	4	6	1	5	2	0	3	6	5	0	0	1	0	5	7	5	1	0	1	0	2	33	11	2
814489	0	0	0	0	0	1	1	0	1	0	0	0	3	0	0	3	0	1	0	1	2	0	0	1	1	0	0	0	0	0	0	0	0	0	0	0	0	0	0	0	0	0	0	0	0	0	0	0	0
1075351	1	0	20	2	0	0	0	0	0	4	0	0	4	0	4	3	4	0	0	0	0	0	2	3	0	0	0	0	0	0	0	1	0	0	0	0	1	0	0	0	0	0	1	0	0	0	1	0	0
548715	2	3	2	4	3	6	4	5	2	0	4	6	3	5	0	3	0	1	0	1	2	10	5	10	1	0	0	0	0	0	0	0	0	2	0	0	0	1	0	2	0	0	0	0	0	0	8	0	0
212653	0	0	9	0	0	0	0	0	0	1	0	0	0	0	0	0	0	1	0	0	0	0	0	1	0	23	10	5	6	8	10	9	9	56	14	21	2	30	16	11	8	20	9	5	2	11	7	3	0
1078167	0	0	142	0	0	0	0	1	2	7	0	0	1	2	28	0	16	4	6	2	0	0	2	5	0	8	7	1	0	1	3	0	0	1	3	6	0	0	2	7	1	1	0	0	0	8	4	0	0
808071	3	10	121	1	0	9	17	8	0	1	5	3	5	1	54	8	8	2	2	1	0	2	4	21	0	0	1	0	0	0	0	0	0	0	0	0	0	0	0	0	0	0	0	0	0	2	0	0	0
353729	0	0	12	0	0	0	1	0	0	1	0	0	0	0	0	1	0	0	0	0	0	0	0	0	0	1	1	0	1	0	0	0	0	0	0	0	0	0	0	0	0	0	0	0	0	1	0	0	0
4388003	17	10	813	23	15	8	12	11	24	51	15	9	2	8	91	16	34	3	67	14	7	12	12	25	3	0	2	0	0	0	4	0	1	0	0	3	0	0	1	0	2	0	0	0	0	0	4	0	0
4466549	0	0	2	0	0	0	0	0	0	0	0	0	0	0	0	0	1	0	0	1	0	0	0	0	0	0	0	0	0	1	0	0	0	2	24	0	1	0	0	0	0	0	0	0	0	0	0	0	1
817942	0	0	1	0	0	1	0	0	0	0	0	0	0	0	1	0	0	0	0	0	1	0	0	0	0	0	0	0	0	0	0	0	0	0	0	0	1	0	0	1	0	0	0	0	0	0	1	0	0
4336218	2	0	170	3	1	3	4	2	1	11	2	0	4	5	36	3	19	5	13	4	0	0	4	2	0	3	4	0	2	0	3	0	0	4	2	4	1	4	0	2	3	1	1	0	0	10	7	0	2
862489	0	0	4	0	0	0	0	0	0	0	0	0	0	0	2	0	0	0	0	0	0	0	0	0	0	0	0	0	0	0	0	0	0	1	0	0	1	0	0	1	0	1	0	0	0	0	0	0	0
1126197	0	0	0	0	0	0	0	0	0	1	0	0	0	1	0	0	0	0	0	0	0	0	0	0	0	0	1	0	0	0	2	0	0	2	0	0	0	0	0	1	1	1	1	0	0	0	0	0	0
1126195	0	0	2	0	0	0	0	0	0	0	0	0	0	0	0	0	0	0	0	0	0	0	0	0	0	0	1	0	0	0	1	0	0	0	0	0	1	0	0	0	0	1	0	0	0	0	0	0	0
239168	0	1	0	0	0	2	0	0	0	0	0	0	0	0	0	0	0	0	0	0	0	0	0	0	0	0	0	0	0	0	0	0	0	0	0	0	0	0	0	0	0	0	0	0	0	0	0	0	0
3334351	0	0	0	0	0	0	0	0	0	0	0	0	0	0	0	0	0	0	0	0	0	19	0	0	0	0	3	51	25	53	6	18	10	68	20	0	70	3	23	15	19	9	31	14	18	6	16	12	60
4373725	2	2	60	2	2	2	2	2	0	2	2	0	0	2	8	0	0	0	1	0	0	5	0	1	1	3	4	0	1	0	1	0	0	0	1	4	1	0	0	0	0	0	0	0	0	0	0	0	0
3167757	1	6	17	2	7	10	3	33	16	1	24	13	4	6	5	11	4	3	0	0	12	7	8	20	4	0	0	2	0	1	0	1	2	1	0	1	0	3	27	1	6	0	0	2	2	0	5	0	5
3557405	0	2	165	1	4	0	3	3	2	10	1	0	2	0	12	1	6	0	2	0	0	2	1	1	0	4	4	0	1	1	2	0	0	0	8	8	0	0	0	1	1	2	0	0	0	7	4	0	0
164404	0	0	7	0	0	2	0	0	0	0	0	0	0	0	0	0	0	0	0	0	0	0	0	0	0	2	5	7	13	28	9	7	13	0	42	10	6	0	4	16	16	8	8	4	9	11	12	7	20
4384753	0	0	4	0	0	0	0	0	0	0	0	0	0	0	1	0	0	0	0	0	0	0	0	0	0	0	0	0	0	0	0	0	0	0	0	0	0	0	0	0	0	0	0	0	0	0	0	0	0
220025	0	2	23	0	2	0	2	0	0	0	1	0	3	0	3	4	1	4	1	1	0	3	1	3	0	0	1	0	0	0	0	0	3	0	0	0	0	0	0	0	3	3	1	0	0	2	1	0	0
696181	0	0	29	2	0	4	0	1	0	1	0	0	2	0	0	1	0	2	0	1	2	3	2	16	0	0	0	4	0	4	7	145	8	21	6	0	1	10	11	13	5	1	0	0	1	0	0	10	15
1131937	0	0	3	0	0	0	0	0	0	0	0	0	0	0	0	0	0	0	0	0	0	0	0	0	0	0	0	0	0	0	0	0	0	0	0	0	0	0	0	0	0	0	0	0	0	0	0	0	0
241110	0	0	0	0	1	0	0	0	0	0	0	1	0	0	0	0	0	0	0	0	0	0	5	0	0	0	0	0	0	0	0	1	0	0	0	0	5	0	3	1	0	0	0	0	3	0	0	0	0
214718	1	1	2	0	2	0	0	2	2	0	4	3	0	5	8	6	0	0	0	0	0	0	0	0	0	0	0	0	0	0	0	0	0	0	0	0	0	0	0	0	1	1	0	0	0	0	0	0	1
3868361	80	21	2860	50	65	52	64	77	43	159	51	37	28	71	390	43	151	30	137	49	18	55	50	83	5	86	43	7	15	22	36	0	13	24	76	106	19	15	18	25	33	28	16	5	21	86	32	3	14
215449	12	8	673	16	22	20	15	6	6	61	19	3	8	20	103	16	33	0	47	10	5	21	11	23	4	512	463	73	233	171	380	60	118	136	797	869	230	116	122	287	251	170	214	138	155	610	395	35	101
1111883	304	62	9650	147	225	117	148	199	73	543	166	128	117	155	1314	178	579	104	534	133	34	118	84	161	10	463	576	30	132	114	375	41	58	147	1127	870	223	101	151	324	252	226	131	140	131	528	334	60	80
215999	0	1	114	1	4	0	1	6	0	9	1	1	1	7	9	2	4	2	11	0	3	0	1	4	0	10	9	13	12	16	11	9	10	8	25	20	15	16	3	17	23	22	6	13	10	12	23	5	13
90674	0	0	1	0	0	0	0	0	0	1	0	0	0	0	1	0	0	0	0	0	0	0	0	0	0	0	0	0	0	0	0	0	0	0	0	0	0	0	0	0	0	0	0	0	0	0	0	0	0
314857	2	0	35	1	0	0	0	0	0	5	2	2	0	1	3	1	0	0	1	1	0	2	1	0	0	2	0	0	0	0	2	0	0	0	0	0	0	1	0	1	0	1	0	0	2	1	2	0	1
369447	0	0	1	0	0	0	1	0	0	0	2	0	0	0	1	0	0	0	0	0	0	0	0	0	0	1	1	0	1	0	0	2	0	0	1	0	2	0	0	0	0	0	0	0	0	2	0	0	0
2399451	1	0	14	0	0	0	0	2	0	2	0	0	0	0	0	0	0	0	2	0	0	0	0	0	0	0	1	0	0	1	0	0	0	0	0	1	0	0	0	0	0	0	0	0	0	0	0	0	0
705844	15	10	569	5	11	22	18	8	9	35	7	13	7	13	100	13	52	15	42	3	3	11	9	25	0	4	10	0	0	0	3	0	3	2	14	9	3	0	3	5	6	4	6	1	4	4	2	0	0
563447	0	0	51	0	5	0	0	0	0	9	3	2	1	2	21	0	15	3	3	1	4	0	4	3	0	2	5	0	2	0	1	0	0	0	4	2	0	1	0	0	0	0	2	2	0	0	1	0	0
205038	3	0	1	0	0	0	0	0	0	0	0	0	0	0	0	0	0	0	0	0	0	0	0	0	0	0	0	0	0	0	0	0	0	0	0	0	0	0	0	0	0	0	0	0	0	0	0	0	0
544711	3	33	16	28	4	52	12	1	3	1	24	28	13	7	8	21	4	18	0	4	9	45	13	17	0	2	6	49	2	7	1	14	2	1	4	2	1	2	3	7	3	4	1	3	0	0	36	8	0
4387163	0	0	9	0	0	0	0	0	0	1	0	1	1	0	0	0	0	0	0	0	0	0	0	0	0	21	23	33	107	77	61	35	28	49	67	60	124	14	28	50	45	30	45	40	86	51	69	18	100
2863166	0	0	1	0	0	0	0	0	0	0	0	0	0	0	0	0	0	0	0	0	1	0	0	0	0	0	0	0	0	0	0	0	0	0	0	0	0	0	0	0	0	0	0	0	0	0	0	0	0
4008562	0	0	3	0	0	0	0	0	0	0	0	0	3	0	0	0	0	0	0	0	0	0	0	0	0	0	1	5	0	2	3	57	19	9	3	2	1	0	29	3	1	7	0	2	0	1	9	16	3
215669	0	0	6	0	2	0	0	0	0	0	0	0	0	0	1	0	2	2	0	0	1	0	1	0	0	0	0	0	0	0	0	0	0	0	0	0	0	0	0	0	3	0	0	0	0	0	0	0	0
4437187	14	2	144	6	2	1	7	1	2	8	2	1	5	2	20	0	15	1	12	2	1	1	4	3	2	12	6	1	5	3	5	1	3	2	12	6	3	1	2	1	3	1	7	0	2	6	7	1	0
4362615	1	0	58	0	4	0	0	0	0	1	1	3	0	0	7	0	4	0	20	0	0	0	0	1	0	49	101	2	6	9	25	2	3	6	29	149	8	14	9	10	12	23	20	4	10	25	11	1	6
4382604	0	0	12	0	0	0	0	0	0	1	0	0	0	0	0	0	0	0	0	0	0	2	0	0	0	1	0	17	7	1	8	4	9	16	11	2	64	5	10	2	7	2	9	6	14	7	3	1	39
4382605	0	1	1	0	0	0	0	0	0	0	0	0	0	0	1	0	2	2	0	0	0	0	0	0	0	9	16	264	104	339	72	93	154	258	36	22	265	82	145	133	171	30	87	68	118	19	193	113	115
4433409	14	11	210	9	20	16	6	17	2	17	5	15	10	18	58	11	20	18	9	10	7	4	7	12	5	0	0	0	0	0	0	0	0	0	0	2	0	0	0	1	0	0	0	0	0	0	0	0	0
731730	4	0	91	2	2	1	1	1	0	7	2	1	0	5	7	4	6	1	9	1	1	1	0	0	0	1	0	0	0	0	0	0	0	0	2	0	1	0	0	0	0	0	0	0	0	0	0	0	0
512952	0	0	12	0	0	0	0	0	0	1	0	0	1	0	2	0	0	0	2	0	0	0	1	0	0	0	0	0	2	1	0	1	0	1	0	0	0	0	0	1	0	0	0	0	0	2	0	0	0
14659	1	2	12	1	0	1	0	0	0	4	0	0	0	0	0	0	4	0	0	0	0	0	0	0	0	5	8	1	6	3	1	1	4	3	15	11	4	4	2	2	4	1	3	5	1	7	2	1	0
4203053	3	2	80	2	3	1	2	0	1	6	2	1	0	0	10	6	4	5	6	2	0	2	2	7	0	0	2	1	0	2	0	0	0	0	1	0	1	0	0	0	0	0	0	0	0	0	0	2	0
4337622	1	3	0	5	2	6	0	0	0	0	1	2	1	2	0	0	0	1	0	0	2	0	4	2	0	0	0	1	0	1	0	0	1	1	0	0	0	0	2	1	0	0	0	0	0	0	1	2	5
389616	1	2	115	0	3	2	0	1	1	7	0	0	2	7	8	1	3	3	16	1	3	0	2	4	1	0	0	0	0	0	0	0	0	0	0	0	0	0	0	0	0	0	0	0	0	0	0	0	0
4346541	4	3	200	3	2	3	5	1	1	13	4	0	2	4	21	6	18	4	21	4	1	4	5	3	0	0	0	0	0	0	0	0	0	0	0	0	0	0	0	0	0	0	0	0	0	0	0	0	0
362822	0	0	8	0	0	0	0	0	0	2	0	0	0	0	1	0	0	0	0	0	0	0	0	0	0	0	0	0	0	0	0	0	0	0	0	0	0	0	0	0	0	0	0	0	0	0	0	0	0
4396926	0	0	36	0	2	1	0	0	0	1	2	0	2	0	3	1	9	0	3	0	0	0	0	1	0	1	2	0	0	0	1	0	0	0	8	2	0	0	0	2	1	2	0	1	1	1	1	0	0
515635	0	0	0	0	0	0	0	0	0	1	0	0	0	0	0	0	1	0	0	0	0	0	0	3	0	1	0	0	0	0	0	0	0	0	2	2	0	1	0	0	0	1	1	0	0	0	0	0	0
562922	7	1	252	3	19	2	1	4	0	49	10	7	2	12	57	3	29	6	26	1	4	1	4	6	0	52	79	32	24	30	69	11	41	33	78	71	91	63	19	63	79	83	52	38	40	57	44	10	54
937434	0	0	2	0	0	0	0	0	0	0	0	0	0	0	1	0	0	0	0	0	0	1	0	0	0	0	0	0	0	0	0	0	0	0	0	0	0	0	0	0	0	0	0	0	0	0	0	0	0
4431803	2	0	0	4	1	8	1	2	0	0	1	0	9	9	0	1	0	1	0	2	0	0	0	0	0	0	0	34	37	45	28	17	23	98	0	0	12	26	28	5	11	58	50	13	7	0	4	6	26
531332	0	0	2	0	0	0	0	0	0	0	0	0	0	0	0	0	0	0	0	0	0	0	0	0	0	0	1	0	0	0	0	0	0	0	0	0	0	0	0	0	1	0	0	0	0	0	0	0	0
809485	13	0	314	3	13	11	11	25	7	16	0	6	0	8	17	8	6	15	3	6	4	3	5	18	1	1	3	2	0	3	1	0	1	2	3	0	0	0	3	3	4	0	1	2	1	1	0	0	0
3780777	1	0	98	1	1	1	0	2	0	6	3	2	0	0	15	1	2	0	11	2	0	1	1	1	0	0	0	1	0	0	0	0	0	0	0	1	1	1	1	1	1	0	0	0	1	4	0	0	0
535429	0	0	2	0	0	0	0	0	0	0	0	0	0	0	2	0	2	0	0	0	0	0	0	0	0	0	1	0	0	1	0	0	0	0	0	2	0	0	0	0	0	0	0	0	0	0	1	2	0
818468	0	0	1	0	0	0	0	1	0	0	0	0	0	0	2	0	0	1	0	0	1	0	1	0	0	0	0	0	0	0	0	0	0	0	0	0	0	0	0	0	0	0	0	0	0	0	0	0	0
4395692	2	0	8	2	0	0	0	0	1	2	0	0	0	0	0	0	0	0	0	0	1	0	0	0	0	2	0	0	5	6	7	4	11	1	2	1	8	1	3	6	8	7	8	0	1	6	5	3	3
870223	0	0	11	1	2	2	1	3	0	0	1	0	0	1	0	1	1	1	1	0	0	0	0	0	0	1	0	3	0	2	0	0	3	0	1	0	0	0	2	2	1	3	2	0	1	2	2	1	2
666967	10	2	243	12	9	3	2	2	4	26	6	3	5	7	52	1	24	3	27	4	0	0	1	5	0	11	25	19	13	18	32	7	12	16	13	18	27	8	9	12	26	16	14	5	8	37	25	4	10
4302936	146	36	4439	102	103	89	103	121	74	312	100	71	58	83	470	73	242	50	270	77	41	48	77	132	11	424	484	63	172	197	377	43	117	129	676	699	171	134	181	297	237	219	153	121	98	393	344	89	103
4302937	0	0	0	0	0	0	1	0	0	0	0	0	0	0	1	0	0	0	0	0	0	1	0	0	0	0	0	0	0	0	0	0	0	0	0	0	0	0	0	0	0	0	0	0	0	0	0	0	0
4302931	16	3	381	5	11	7	14	14	9	35	12	9	1	8	31	5	26	4	25	7	2	8	2	11	1	0	0	0	0	0	0	0	0	0	0	0	0	0	0	2	0	1	0	0	0	1	1	0	0
113232	6	1	152	5	5	6	1	3	1	19	6	7	2	5	36	0	10	6	7	2	0	3	4	0	0	26	31	8	16	13	16	9	6	13	36	40	16	23	7	25	27	43	24	11	13	23	26	0	10
113237	0	0	1	0	2	2	2	2	0	0	2	0	2	1	0	0	0	0	0	0	0	2	0	1	0	0	0	0	0	0	0	0	0	0	2	0	0	0	0	1	1	5	0	0	0	0	0	1	0
513193	7	7	438	6	3	3	13	14	3	18	7	5	6	7	37	15	18	3	50	9	3	2	7	15	0	0	0	0	0	0	0	0	0	0	0	2	0	0	0	0	0	0	0	0	1	0	0	0	0
1065585	1	1	9	5	11	3	5	1	4	0	4	14	1	3	1	12	0	7	0	6	1	2	7	8	0	0	0	0	0	0	0	0	0	0	0	0	0	1	0	0	0	0	0	0	0	0	0	0	0
223701	0	0	4	0	0	1	2	0	0	0	0	1	0	0	2	0	0	0	0	1	0	0	0	0	0	0	0	0	0	0	0	0	0	0	0	0	0	0	0	0	0	0	0	0	0	0	0	0	0
734945	1	0	0	0	2	1	0	1	0	0	0	3	0	0	0	1	1	1	0	0	4	0	0	0	0	0	0	0	1	2	0	3	0	3	0	0	0	0	0	0	0	0	0	1	0	0	0	7	3
1089939	5	0	164	2	2	0	1	7	2	6	1	1	0	3	21	0	11	2	8	0	0	0	0	2	0	0	0	0	0	0	0	0	0	0	2	2	0	0	0	0	3	0	3	0	0	0	1	0	0
534597	0	0	3	1	0	0	0	0	0	2	0	0	1	0	0	0	0	0	0	0	0	0	0	0	0	3	1	2	0	0	1	2	0	1	6	2	2	0	0	0	3	0	0	0	1	6	9	0	1
1812611	19	0	2	18	41	29	4	22	3	0	34	53	15	26	5	22	0	18	1	10	6	30	10	3	3	0	3	9	2	0	10	12	4	18	2	0	3	29	6	25	75	14	4	1	0	0	19	5	8
4383213	0	0	0	0	0	2	6	16	2	0	2	1	0	1	0	0	0	5	0	0	1	1	0	0	0	0	0	0	0	1	0	0	0	0	0	0	0	0	0	0	0	1	0	0	0	0	6	0	0
868555	0	4	55	1	4	2	2	0	0	19	4	5	5	6	29	1	7	6	4	1	2	1	1	2	0	3	5	1	7	1	3	1	0	5	1	3	11	5	0	3	10	5	2	2	2	3	3	0	3
4398400	10	12	75	15	36	13	6	10	14	21	27	30	10	17	32	47	20	21	2	7	8	30	8	10	1	216	118	103	92	115	156	56	119	104	181	129	113	118	70	164	159	190	182	87	109	158	148	50	82
736813	6	0	448	8	7	5	2	9	0	20	4	7	6	9	59	4	16	1	24	2	2	3	2	7	0	15	31	9	8	1	24	9	10	20	31	29	19	13	8	8	26	15	11	8	14	22	15	4	13
4306726	0	0	2	0	0	3	0	0	0	0	1	0	0	0	0	3	0	1	0	1	0	0	4	0	0	0	0	0	0	0	0	0	0	0	0	0	0	0	0	0	0	0	0	0	0	0	0	0	0
1062012	0	0	1	0	0	0	0	0	0	0	0	0	0	0	1	0	0	0	2	0	0	0	0	0	0	0	0	0	0	0	0	0	0	0	0	0	0	0	0	0	0	0	0	0	0	0	0	0	0
1046664	0	0	0	0	0	1	2	0	0	0	2	0	0	0	0	0	0	0	0	0	0	0	1	1	0	0	0	0	0	0	0	0	0	0	0	0	0	0	0	0	0	0	0	0	0	0	0	0	0
1000512	0	0	217	3	7	4	2	6	0	9	8	2	8	5	60	6	21	2	6	2	2	2	2	2	0	0	10	4	3	7	13	0	2	6	15	11	7	5	5	4	11	8	11	1	3	13	10	0	10
4328366	0	0	2	0	0	0	0	0	0	0	0	0	0	0	1	0	0	0	0	0	0	0	0	0	0	0	0	0	0	0	0	0	0	0	0	0	0	0	0	0	0	0	0	0	0	0	0	0	0
530861	0	0	1	0	1	0	0	0	0	1	0	0	0	0	1	0	0	0	0	0	0	0	0	0	0	0	0	0	0	0	0	0	0	0	0	0	0	0	0	0	0	0	0	0	0	0	0	0	0
1132826	6	0	91	0	0	0	2	3	2	6	0	1	0	0	18	0	12	1	5	2	0	3	0	0	0	0	0	0	0	0	0	0	0	0	1	4	0	0	0	3	0	0	3	0	0	1	1	0	0
247758	13	2	186	15	29	14	4	9	7	14	25	8	3	31	37	2	10	5	12	5	1	1	11	11	3	13	19	13	28	29	47	65	9	23	13	26	48	30	15	25	49	11	53	5	13	26	38	12	30
4346961	5	3	190	4	9	0	2	6	0	36	4	3	5	9	42	8	20	6	13	10	4	2	3	5	1	182	115	29	56	29	106	21	45	32	203	173	84	28	43	127	105	150	72	56	46	151	98	10	45
291692	0	0	13	0	0	0	0	0	0	0	1	2	0	0	1	0	3	0	1	0	0	0	0	0	0	1	2	0	0	0	1	0	0	0	1	2	0	0	0	1	0	0	0	1	0	0	1	0	0
900949	1	0	8	0	0	0	0	0	0	1	0	0	0	0	1	0	2	0	0	0	0	0	0	0	0	0	0	0	0	0	2	0	0	0	0	1	0	0	1	0	0	0	0	0	0	0	3	0	0
1118355	3	0	28	0	0	0	2	0	0	1	0	3	0	0	7	2	7	0	3	0	0	0	2	0	0	2	10	0	10	4	9	1	6	5	10	10	4	1	4	5	4	11	1	1	3	7	12	2	3
1131157	72	36	850	83	145	172	65	115	52	94	115	140	72	99	204	165	72	165	30	60	100	118	101	128	7	2	0	25	6	15	15	0	14	9	7	3	7	27	12	9	15	8	1	2	11	4	20	3	22
805485	0	0	1	0	0	0	0	0	0	1	1	0	0	0	0	0	0	0	0	0	0	0	0	0	0	0	0	0	0	0	0	0	0	0	0	0	0	0	0	0	0	0	0	0	0	0	0	0	0
805487	0	0	2	0	0	1	0	0	0	0	0	0	0	0	1	0	0	2	0	0	0	0	0	0	0	0	0	0	0	0	2	0	0	0	0	0	1	0	0	0	0	0	0	1	0	0	0	0	1
247756	0	1	0	2	0	0	1	0	1	0	0	0	0	0	0	0	0	0	0	0	0	0	0	0	0	0	0	0	0	0	0	0	0	0	0	0	0	0	0	0	0	0	0	0	0	0	0	0	0
906396	0	1	7	25	1	1	28	1	0	0	0	3	2	0	2	0	0	8	0	0	4	8	3	8	0	0	0	146	30	1006	408	14	151	143	1	0	201	171	20	10	117	146	3	361	568	1	5	27	166
591699	0	0	0	0	0	0	0	0	0	0	0	0	0	0	0	1	0	0	0	0	0	1	0	0	0	0	0	0	1	0	0	0	0	2	0	0	0	1	0	1	1	1	0	0	0	0	0	0	0
248395	1	1	0	1	1	1	0	4	1	0	3	1	0	0	0	2	0	3	0	0	0	0	3	0	0	0	0	0	0	0	0	0	1	0	0	0	0	0	0	0	1	0	0	0	0	0	1	3	0
216368	0	0	13	0	0	0	1	1	0	2	0	0	1	0	5	0	0	0	0	0	0	1	0	0	0	12	1	0	2	0	0	1	0	1	4	0	2	0	2	1	0	0	0	0	0	0	0	0	1
4419473	1	0	142	4	2	2	2	2	1	11	4	4	1	1	31	2	7	2	14	1	0	2	0	1	0	1	2	0	2	5	6	0	2	5	4	10	6	3	2	1	4	5	4	3	2	1	4	1	0
591340	0	3	42	0	3	0	0	1	0	4	3	3	0	1	10	1	4	0	1	0	0	1	0	0	0	2	4	1	0	0	4	0	0	2	5	5	0	1	6	6	1	0	1	0	0	6	1	0	0
591693	2	1	23	4	2	1	3	5	0	2	4	6	3	1	11	4	1	9	0	2	2	4	6	0	0	4	0	0	1	0	0	0	0	0	0	0	0	1	0	0	0	0	1	1	1	0	0	2	2
1113302	6	13	1	34	12	4	9	5	4	0	4	26	6	8	32	14	0	32	3	4	7	17	7	36	1	0	0	2	0	1	0	0	4	0	0	0	0	5	0	1	0	0	0	0	2	0	0	0	0
729145	0	0	9	0	0	0	0	0	2	0	0	0	0	0	0	0	0	1	2	0	0	2	0	0	0	0	0	0	0	0	0	0	0	0	0	0	0	0	0	0	0	0	1	0	0	0	0	0	0
336824	7	1	2	7	21	14	15	30	5	1	28	26	0	30	0	8	1	4	0	4	5	9	6	27	2	0	0	1	15	0	0	2	1	2	0	0	2	2	1	6	6	3	0	2	0	0	5	19	0
242829	0	1	4	1	1	0	0	1	0	0	0	1	1	0	0	0	0	2	0	0	1	0	0	0	0	0	0	7	4	5	0	1	6	1	5	0	2	0	0	1	4	4	1	0	3	0	4	1	5
217365	3	0	52	0	2	0	0	1	0	4	0	0	0	0	8	0	1	0	6	1	0	2	0	0	0	5	3	0	1	1	2	1	0	0	6	10	1	0	0	1	3	4	1	0	2	9	3	2	0
242534	0	0	0	0	0	0	0	0	0	0	0	0	2	0	2	0	0	0	0	0	0	0	0	0	0	0	0	0	0	0	0	0	0	0	0	0	0	0	0	0	0	0	0	0	0	2	0	0	0
4361561	24	2	602	25	26	13	28	20	11	44	17	4	19	23	79	22	38	14	69	11	11	17	13	30	2	53	80	11	36	18	40	10	20	20	67	50	20	27	18	33	29	47	33	9	12	35	88	11	7
606965	3	2	33	0	3	11	4	7	2	1	0	3	2	9	6	3	2	4	0	4	4	6	7	1	1	0	3	0	0	1	0	0	2	1	0	1	0	0	1	0	2	0	0	0	0	0	0	0	0
591521	0	0	5	0	0	2	0	0	0	0	0	0	0	0	0	0	0	0	0	0	0	0	0	0	0	0	0	0	0	0	2	0	0	0	0	0	0	3	0	0	0	0	0	0	0	0	2	0	0
4274068	1	0	50	0	2	0	0	2	1	1	1	1	0	0	5	0	2	1	4	0	0	0	0	0	0	1	1	0	0	0	0	2	1	0	0	0	0	0	0	1	2	0	0	0	0	2	0	0	0
4342460	0	0	1	0	0	0	0	0	0	3	0	0	0	0	1	0	2	0	0	0	0	2	0	2	0	0	0	0	0	0	0	0	0	0	0	0	0	0	0	0	0	0	0	0	0	0	0	0	0
4402734	0	0	12	0	0	0	0	1	0	2	0	2	0	0	13	0	0	0	0	0	0	2	0	0	0	0	0	0	12	0	0	0	0	0	0	1	0	0	0	0	0	0	0	0	0	0	0	0	0
855333	3	3	71	1	1	0	0	2	0	8	2	0	0	4	6	4	5	0	6	1	0	2	2	0	2	0	0	0	0	0	0	0	0	2	0	0	0	0	0	2	1	0	0	0	0	0	1	0	0
1110760	1	0	1	6	29	6	0	4	4	0	5	5	4	13	1	13	0	7	0	3	9	6	2	3	0	0	0	0	0	0	1	5	0	1	0	1	2	1	2	0	0	1	4	1	0	0	0	0	1
328912	2	2	3	5	11	12	2	4	1	0	1	3	6	2	0	2	0	2	0	0	5	5	6	4	0	0	0	1	0	11	4	1	4	2	0	0	2	6	1	0	1	3	1	0	0	0	1	1	6
360530	0	1	49	1	1	1	0	0	0	1	0	3	0	0	4	2	2	1	3	0	0	0	0	1	0	0	0	2	0	0	3	0	2	0	0	0	2	1	0	0	0	0	0	0	1	1	1	1	0
673266	0	0	0	0	0	0	0	0	0	2	0	0	0	0	0	0	0	0	0	0	0	0	0	0	0	0	0	0	0	0	0	0	0	0	0	0	0	0	0	0	0	0	0	0	0	0	0	0	0
221251	2	1	201	3	5	1	1	9	1	14	6	3	0	12	31	7	11	2	12	4	3	6	7	3	0	0	0	0	1	0	0	0	0	0	0	0	0	0	0	0	1	0	0	0	1	0	0	0	0
1889199	0	0	0	0	0	0	0	0	0	1	0	0	0	0	1	0	0	0	1	0	0	0	0	0	0	0	0	0	0	0	0	0	0	0	0	0	0	0	0	0	0	0	0	0	0	0	0	0	0
520530	0	0	39	0	6	2	0	0	0	7	0	2	3	0	16	4	0	0	0	1	0	9	1	8	1	0	0	3	2	2	1	2	1	5	62	2	0	0	3	0	1	0	1	0	0	15	0	2	0
239407	0	0	4	0	1	0	0	0	0	0	0	0	0	0	0	0	1	0	0	0	0	0	0	2	0	0	0	0	0	2	0	0	0	0	0	2	0	0	2	1	0	0	0	0	1	0	0	0	0
225930	36	13	2549	19	24	15	19	26	9	153	11	18	19	14	272	36	185	21	93	18	6	12	14	29	9	59	49	0	5	5	14	1	1	7	52	120	6	8	24	8	8	17	4	10	0	41	22	2	4
4306132	5	1	145	4	4	0	2	3	0	12	1	3	2	1	23	5	22	1	7	8	0	3	0	0	0	58	46	20	27	31	37	15	11	25	68	64	29	19	7	32	40	31	24	15	8	53	39	4	21
863942	0	0	1	2	0	0	0	0	0	0	0	0	0	1	0	0	0	1	0	0	0	1	0	0	0	0	0	1	0	0	0	0	0	0	0	0	0	2	1	0	2	0	1	2	0	0	0	0	0
20266	0	0	0	1	0	0	0	0	0	0	0	7	0	0	0	0	0	9	0	0	0	0	2	0	0	0	0	0	0	0	0	0	0	0	0	0	0	0	0	0	0	0	0	0	0	0	0	0	0
249280	5	2	234	7	13	1	2	2	6	6	4	8	10	6	63	8	14	10	16	8	6	7	6	4	1	51	37	9	22	39	63	16	14	30	31	17	13	14	14	27	39	11	31	22	22	45	22	3	17
109391	0	1	0	0	2	2	3	0	0	0	0	0	0	0	0	2	0	0	0	0	0	0	0	0	0	0	0	2	2	1	0	2	0	1	0	0	2	5	3	1	14	3	0	1	2	0	0	9	0
224519	0	0	117	2	0	0	0	0	0	5	4	0	0	1	19	1	12	1	4	0	2	0	0	1	0	20	32	1	6	2	0	0	1	2	16	15	0	3	3	4	2	2	0	0	2	9	5	0	0
1059857	0	0	0	0	0	0	0	0	0	0	0	0	0	0	0	0	0	3	0	0	0	0	0	0	0	0	0	0	0	5	0	2	0	0	0	0	0	6	0	0	0	0	0	0	0	0	0	0	0
4297482	0	0	1	0	3	0	0	0	0	0	0	0	0	0	0	0	0	0	0	0	0	0	0	0	0	0	0	0	0	0	0	0	0	0	0	0	0	0	0	0	0	0	0	0	0	0	0	0	0
342790	13	3	105	4	9	12	4	3	1	19	5	8	8	11	18	1	13	2	11	4	4	6	3	5	0	6	19	3	0	0	0	0	6	1	5	3	2	3	8	1	1	4	2	0	3	4	0	0	1
642447	0	0	38	0	4	0	2	0	0	4	1	0	0	1	5	0	2	1	0	2	0	0	1	1	0	0	0	0	0	0	0	0	0	0	1	2	0	0	0	0	0	0	0	0	0	1	0	0	0
632692	36	6	381	6	35	18	24	34	11	28	26	19	8	23	95	27	29	13	27	21	8	25	17	36	3	20	34	4	3	9	15	3	6	6	29	13	9	7	9	7	16	17	12	2	6	11	27	3	3
978208	0	0	27	0	1	0	0	2	0	2	0	0	0	1	2	1	3	0	0	1	0	0	1	0	0	3	0	0	2	0	0	0	1	0	1	2	1	0	0	1	1	1	0	0	0	1	0	0	0
1051469	0	0	3	0	2	0	0	0	0	1	0	0	0	0	3	0	0	0	0	0	0	0	0	0	0	2	1	3	0	0	0	0	0	0	2	0	0	0	0	2	0	0	0	0	0	0	0	0	0
816438	8	6	820	9	13	2	10	5	2	54	6	5	7	11	76	10	36	2	50	9	0	4	6	11	1	0	0	0	0	0	0	0	0	0	0	0	0	0	0	0	0	0	0	3	0	0	0	0	0
912372	6	0	232	7	9	1	5	2	1	23	8	7	2	1	56	9	20	3	22	0	5	2	8	7	0	7	2	0	3	0	3	3	0	0	8	5	4	0	0	4	3	0	7	1	0	6	1	0	1
669019	2	3	7	0	0	0	0	0	1	1	1	4	1	7	2	1	2	0	0	0	3	1	0	2	0	0	0	0	0	0	0	0	0	0	0	0	0	3	0	0	0	0	0	0	0	0	0	0	0
759250	82	48	1467	59	114	46	30	45	32	233	98	76	89	79	395	78	194	85	61	63	36	86	57	76	13	580	501	147	209	222	384	87	160	170	665	432	374	235	141	340	316	437	330	179	151	432	393	41	176
114587	3	2	55	1	1	1	1	0	0	0	3	2	1	3	13	2	3	0	2	1	1	3	0	3	0	6	7	2	8	11	8	3	2	4	8	4	6	2	5	10	10	4	9	2	2	5	8	0	3
1000148	0	1	2	0	0	0	0	1	1	0	1	1	0	0	0	1	0	1	0	0	0	0	0	2	0	0	0	0	0	1	0	0	0	0	1	0	1	0	0	1	1	0	2	0	0	0	2	0	0
1111413	1	0	6	0	0	0	0	0	0	0	0	0	0	0	1	0	0	0	0	0	0	0	0	0	0	0	0	0	0	0	0	0	0	0	0	0	0	0	0	0	0	0	0	0	0	0	0	0	0
4455978	0	0	2	0	0	0	0	0	0	0	0	0	0	0	0	0	0	1	0	0	0	0	0	0	0	0	0	0	0	0	0	0	0	0	0	0	0	0	0	0	0	0	0	0	0	0	0	0	0
952171	0	0	0	0	9	0	0	0	0	0	0	0	0	0	0	0	0	0	0	0	0	0	0	0	0	0	0	0	0	0	0	0	1	0	0	0	4	0	0	0	1	35	3	0	0	0	0	0	0
819400	0	0	68	0	1	2	4	6	1	5	6	4	4	2	10	5	8	1	4	3	2	2	1	7	1	0	0	2	3	3	1	1	0	2	0	0	2	0	2	0	0	0	0	0	1	0	1	0	0
728271	0	0	20	2	0	0	2	0	0	3	0	0	0	0	2	0	1	0	4	0	0	0	0	0	0	0	0	0	0	0	0	0	0	0	0	0	0	0	0	0	0	0	0	0	0	0	0	0	0
217132	6	0	135	1	2	1	4	5	0	13	2	6	4	1	33	1	11	5	13	2	0	2	2	2	0	7	5	1	1	5	2	0	7	0	11	8	1	2	0	3	3	2	3	0	3	8	2	0	2
4307265	0	0	0	0	0	0	0	0	0	0	0	0	0	0	0	0	2	0	0	0	0	0	0	0	0	0	0	0	0	0	0	0	0	0	0	0	0	0	0	0	0	0	0	0	0	0	0	0	0
551103	0	0	2	1	0	0	0	0	0	0	0	0	0	0	0	0	0	0	0	0	0	0	0	0	0	0	0	0	0	0	0	0	0	0	0	0	0	0	0	0	0	0	0	0	0	0	0	0	0
3267604	0	0	18	0	0	0	0	0	0	0	0	2	1	0	2	1	2	0	0	0	0	1	0	0	0	2	0	0	0	1	0	0	0	0	0	1	0	1	0	0	0	0	0	0	0	4	0	0	0
4384853	0	0	39	2	0	1	0	0	0	0	0	0	0	1	5	0	7	0	0	0	0	0	2	2	0	0	0	0	0	0	0	0	0	0	0	0	0	0	0	0	0	0	0	0	0	0	0	0	0
247956	7	0	425	6	14	1	2	5	1	70	12	3	4	3	96	1	38	7	22	5	3	2	0	5	0	140	61	7	6	6	20	8	7	10	283	149	42	16	3	87	52	49	15	17	8	96	43	4	21
4359497	10	4	370	18	13	11	17	7	4	18	15	17	5	10	75	8	16	4	32	3	4	11	5	6	0	5	17	0	2	6	8	0	1	1	10	20	3	1	2	5	4	3	5	2	1	13	12	1	0
4359499	0	3	4	0	1	1	0	0	0	2	0	0	0	0	0	0	1	0	0	0	0	0	0	0	0	0	0	0	0	0	0	0	0	0	0	0	0	0	0	0	0	0	0	0	0	0	0	0	0
1144000	0	0	4	0	0	0	0	3	0	3	0	0	1	1	3	0	0	0	1	0	0	2	0	0	0	7	5	5	4	8	15	4	7	14	11	3	11	1	4	3	7	14	7	7	6	2	3	1	14
281742	0	0	1	0	0	2	0	0	0	0	0	0	0	0	1	0	0	0	0	0	0	0	0	0	0	0	0	0	0	0	0	0	0	0	0	0	0	0	0	0	0	0	0	0	0	0	0	0	0
106310	130	8	6	648	43	961	58	244	105	0	124	45	729	269	1	320	1	757	0	149	102	47	179	121	20	2	0	566	294	886	2612	173	50	20	0	1	129	127	53	38	69	218	641	85	447	0	472	488	199
806611	1	1	111	1	1	4	4	4	0	11	1	0	0	2	9	4	8	0	4	3	1	2	1	0	0	1	0	0	0	0	0	0	0	0	0	1	0	0	0	1	0	0	0	1	0	0	0	0	0
4474907	0	0	40	1	1	1	0	1	1	9	0	4	2	3	10	3	3	2	5	1	0	0	1	2	0	0	0	0	0	0	0	0	0	0	0	0	0	0	0	0	0	0	0	0	0	0	0	0	0
204816	0	0	17	0	0	0	0	0	0	6	0	0	0	0	6	0	6	0	0	1	0	0	0	0	0	12	8	1	1	7	14	3	1	5	9	9	7	1	0	6	4	12	5	6	4	10	6	0	5
332256	0	3	58	0	2	2	4	6	2	9	0	0	0	2	5	1	0	1	7	1	0	0	0	2	0	2	1	0	0	0	0	0	0	0	2	0	1	0	2	0	0	0	0	2	0	2	0	0	0
4439606	0	0	1	0	0	26	0	0	0	0	0	0	0	0	3	0	0	1	0	0	0	1	0	0	0	0	0	0	0	0	0	0	0	0	0	0	0	0	0	0	0	0	0	0	0	0	0	0	0
113004	63	31	1245	69	115	78	47	75	43	87	87	178	39	99	224	143	87	73	73	56	50	132	57	73	9	162	188	179	299	410	469	150	193	216	249	237	376	154	152	335	381	212	265	121	302	258	489	147	206
608867	0	4	122	2	3	0	3	7	3	5	2	4	8	11	15	7	13	0	5	4	2	0	4	0	0	179	210	51	81	84	114	38	37	88	167	150	79	56	69	116	95	97	55	63	66	219	163	35	47
1671561	0	0	3	0	0	0	0	0	0	0	0	0	0	0	0	0	0	0	0	0	0	0	0	0	0	0	0	0	0	0	0	0	0	0	0	0	0	0	0	0	0	0	0	0	0	0	0	0	0
1109867	0	2	8	0	1	0	0	0	0	2	2	1	0	0	0	0	1	1	0	0	0	0	0	0	0	0	0	0	0	0	0	0	0	0	0	0	0	0	0	0	0	0	0	0	0	0	0	0	0
128235	1	7	114	8	2	8	3	2	4	10	3	5	3	1	23	9	8	4	4	6	2	11	1	8	0	295	301	73	247	196	226	56	121	134	374	337	114	81	74	283	313	205	159	91	96	370	409	77	112
200278	36	92	19	490	125	274	294	23	113	8	111	95	250	26	7	100	0	137	2	40	220	321	279	205	8	0	0	65	274	55	130	103	90	12	2	0	26	31	108	368	524	38	55	22	105	1	1558	85	131
349776	0	0	2	0	0	0	0	0	0	0	0	0	0	0	1	0	0	0	0	0	0	0	0	0	0	0	0	0	0	0	0	0	0	0	0	0	0	0	0	0	0	0	0	0	0	0	0	0	0
204198	0	0	20	0	0	0	0	0	0	1	0	0	0	0	0	0	0	1	1	0	0	0	1	0	0	0	0	0	0	0	0	0	0	0	0	0	0	0	0	0	0	0	0	0	0	0	0	0	0
828127	7	3	258	5	9	6	7	2	1	21	9	5	0	5	35	3	16	3	18	5	4	6	4	10	4	7	4	0	1	0	7	0	0	4	6	9	0	1	1	3	1	3	1	2	2	2	2	0	0
218246	22	2	665	14	18	8	13	12	6	28	21	10	5	13	117	21	38	8	38	9	4	11	11	11	1	19	8	1	5	6	17	0	5	2	27	28	2	4	2	23	10	8	4	9	0	28	31	1	8
1140997	1	0	24	0	2	1	0	0	0	1	1	1	0	0	3	0	1	0	0	0	0	1	0	0	0	4	0	0	0	0	0	0	1	1	1	1	0	0	0	0	0	0	0	0	1	2	0	0	0
1140995	0	0	7	2	0	0	0	0	0	0	0	0	0	0	1	0	0	1	1	1	0	2	0	1	0	1	3	0	1	1	1	0	0	0	4	1	2	1	1	0	0	1	0	0	3	4	8	0	3
1113158	1	0	26	0	0	0	0	0	0	1	0	0	0	0	1	0	3	0	3	0	0	0	0	0	0	0	0	0	0	0	0	0	0	0	0	0	0	0	0	0	0	0	0	0	0	0	0	0	0
1140993	0	0	1	1	0	0	0	0	0	2	0	0	0	0	1	0	0	3	0	0	0	0	0	0	0	0	0	0	0	0	0	0	0	0	0	0	0	0	0	0	0	0	0	0	0	0	0	0	0
1646259	0	0	0	0	0	0	0	0	0	0	0	0	0	0	0	0	2	0	0	0	0	0	0	0	0	0	0	0	1	0	0	0	0	0	0	0	0	0	1	0	0	0	0	0	0	0	0	0	0
278511	1	0	2	0	0	0	0	0	0	0	0	0	0	0	0	0	0	0	0	0	0	0	0	0	0	2	7	1	0	0	3	0	0	0	3	4	0	1	0	1	1	0	0	0	0	2	4	0	1
4425840	0	0	0	0	0	0	0	0	0	0	0	0	0	0	0	2	0	1	0	0	0	0	0	0	0	0	1	1	0	0	0	1	0	0	0	0	0	0	0	0	0	0	0	0	0	0	0	0	0
865748	0	0	3	0	0	0	0	0	0	0	0	1	0	3	2	0	0	0	0	0	0	0	1	0	0	0	0	0	0	0	0	0	0	0	0	0	0	0	0	0	0	0	0	0	0	0	0	0	2
563192	0	0	12	0	0	0	0	3	0	2	0	0	0	0	3	1	1	0	1	0	0	1	1	0	0	0	0	0	0	0	0	0	0	0	1	0	0	0	0	0	2	0	0	0	0	0	1	0	1
329664	183	244	189	329	455	187	186	157	222	17	203	100	150	177	130	328	17	139	6	106	75	45	201	313	54	0	0	0	3	1	2	3	0	1	0	0	2	2	0	1	1	1	0	2	0	0	8	2	0
799987	0	0	3	0	0	0	0	0	0	0	0	0	0	0	0	0	1	0	0	0	0	0	0	0	0	0	0	0	0	0	0	0	0	0	0	0	0	0	0	0	0	0	0	0	0	0	0	0	0
947308	1	0	3	0	3	3	0	0	0	0	0	0	0	2	1	3	0	0	0	0	1	0	1	0	0	0	2	0	0	1	0	0	1	1	3	2	0	1	0	1	0	0	0	2	0	4	0	0	0
621748	0	0	1	0	0	0	0	0	0	0	0	0	1	0	0	0	0	0	0	0	0	0	0	0	0	0	0	0	0	0	0	0	0	0	0	0	0	0	0	0	0	0	0	0	0	0	0	0	0
1725586	0	0	6	0	0	0	0	0	0	0	2	0	0	0	0	0	0	1	0	0	0	0	0	0	0	1	1	0	1	0	0	1	2	0	1	2	6	0	4	0	5	0	1	3	0	0	3	0	0
4457287	0	0	2	0	0	0	0	0	0	0	0	0	0	0	0	0	0	0	0	0	0	0	0	0	0	0	0	0	0	0	0	0	0	0	0	0	0	0	0	0	3	0	0	0	0	1	0	0	0
4457283	0	1	0	1	3	1	0	0	0	0	0	0	0	0	0	0	0	0	0	0	0	0	0	1	0	0	0	0	0	0	0	0	0	0	0	0	0	0	0	0	0	0	0	0	0	0	0	0	0
623920	51	32	138	115	72	37	73	55	85	6	103	47	214	52	16	103	16	141	10	33	25	65	21	39	10	1	3	23	25	55	42	12	8	31	3	5	11	89	6	38	21	123	69	10	7	3	82	44	42
1130140	0	0	8	0	0	0	0	0	0	0	0	0	0	0	1	0	0	0	0	0	0	2	0	0	0	0	2	2	0	0	0	0	0	0	0	0	0	0	0	0	0	0	0	0	0	0	0	0	0
693799	0	0	13	0	0	0	0	2	0	0	0	0	0	0	0	0	0	0	0	0	0	0	0	0	0	0	0	0	0	0	0	0	0	0	0	0	0	0	0	0	0	0	0	0	0	0	0	0	0
3270462	3	1	57	0	3	1	0	0	0	13	1	0	1	1	11	0	5	2	1	3	0	0	0	2	0	1	0	0	0	0	0	0	0	0	0	0	0	0	0	0	1	0	0	0	3	0	0	0	0
2929705	145	394	141	194	407	441	474	312	280	7	244	670	180	205	25	669	9	152	3	106	355	1142	402	738	24	0	0	23	25	36	4	1	28	46	4	8	6	26	14	60	71	24	4	1	9	1	278	24	7
543366	11	9	445	2	25	14	7	22	2	35	16	23	8	16	77	21	47	13	32	11	9	9	13	20	7	19	30	3	6	2	17	1	1	4	27	22	8	10	2	6	8	7	7	7	2	27	15	3	6
564674	0	0	1	0	0	0	0	0	0	0	0	0	0	0	0	0	0	0	0	0	0	0	3	0	0	0	0	0	0	0	0	0	0	0	0	1	0	0	0	0	0	0	0	0	0	0	0	0	0
331752	13	4	88	22	133	15	6	83	15	22	42	4	33	35	30	12	10	27	7	7	9	10	10	23	3	3	4	4	2	11	14	5	11	9	46	14	8	3	25	4	4	5	13	5	0	44	3	0	15
759415	0	0	14	0	0	0	0	0	0	1	0	0	0	0	2	0	0	0	0	0	0	0	0	0	1	1	0	0	0	0	0	0	0	1	0	0	0	0	0	0	0	0	2	0	0	0	0	0	0
115374	0	0	2	0	0	0	0	0	0	0	0	0	0	0	0	0	0	0	0	0	0	0	0	2	0	1	2	0	1	0	0	0	0	0	0	2	2	0	2	1	0	0	0	0	0	4	0	0	0
512382	0	0	0	0	0	0	0	0	0	0	0	0	0	0	3	0	2	0	0	0	0	0	0	0	0	1	0	0	0	0	0	0	0	0	0	0	0	0	0	1	0	0	1	0	1	0	0	0	0
827675	0	0	2	0	0	1	0	0	0	0	0	0	0	0	0	0	0	0	1	0	0	0	0	0	0	0	0	0	0	0	0	0	0	0	0	0	0	0	0	0	0	0	0	0	0	0	0	0	0
331282	7	12	1	71	27	106	12	7	9	0	13	3	24	11	0	26	0	59	0	5	7	6	7	16	7	0	0	56	39	33	25	47	26	20	2	0	64	21	17	16	24	12	7	15	25	0	60	26	19
113913	0	0	1	113	0	0	0	1	38	0	0	0	18	0	0	0	0	1	0	0	0	90	0	0	0	0	0	29	125	128	22	532	17	1289	0	0	0	79	14	21	102	34	44	0	0	0	15	357	85
3691868	18	11	229	4	10	10	3	8	4	18	9	11	1	8	26	9	32	18	6	12	5	3	3	11	2	0	0	2	0	0	0	0	0	0	0	0	0	0	0	0	1	0	0	0	0	0	0	0	0
1896092	6	5	51	3	10	8	4	1	5	14	12	10	2	10	14	4	8	5	1	2	6	3	4	2	0	92	87	26	34	28	36	8	29	38	94	29	44	27	16	59	31	60	35	25	21	54	43	14	30
226762	0	0	31	0	0	0	0	0	0	3	1	0	0	0	5	0	1	0	2	0	0	0	0	0	0	6	9	6	2	5	11	2	3	1	24	13	7	2	2	9	8	4	6	3	7	12	11	2	3
4438613	33	18	129	18	20	30	21	22	56	3	11	73	2	7	13	34	17	36	4	19	4	5	21	91	6	8	1	5	10	12	8	8	10	20	12	11	8	11	12	43	38	15	9	8	2	16	27	31	8
694688	0	0	0	1	0	0	1	0	1	0	0	0	0	1	0	0	0	1	0	0	1	3	0	0	0	0	0	0	0	0	0	0	0	0	0	0	0	0	0	0	0	0	0	0	0	0	0	0	0
571867	1	0	85	2	2	0	4	0	0	1	2	1	0	1	3	0	1	0	5	0	0	1	0	3	0	559	430	101	221	158	519	60	95	199	754	806	233	133	126	442	355	412	186	155	232	520	583	81	123
955576	2	0	108	3	7	2	3	2	0	10	4	2	0	4	21	4	8	1	4	6	0	1	2	6	0	0	1	0	2	1	1	0	2	0	0	0	0	0	0	0	0	2	0	0	0	0	2	0	0
553058	67	48	1229	57	106	71	56	36	22	170	47	132	58	57	280	85	143	79	68	28	31	68	54	25	15	24	41	6	2	0	20	1	5	5	27	30	2	10	10	4	12	16	5	7	4	21	10	3	5
169737	0	0	0	0	0	0	0	0	0	0	0	0	0	0	3	0	0	0	0	0	0	0	0	0	2	0	0	0	0	0	0	0	0	0	0	0	0	0	0	0	0	0	0	0	0	0	0	0	0
211171	1	0	1	0	4	0	1	0	3	0	3	0	0	1	1	0	0	3	0	1	0	2	0	0	0	0	0	0	1	0	1	0	0	0	1	0	1	3	0	0	1	0	0	0	0	0	0	0	0
655011	0	0	0	0	16	0	0	0	0	0	0	0	0	0	0	0	0	0	0	0	0	0	0	0	0	0	0	292	33	369	62	707	188	0	1	0	1718	1	1	2	56	58	1	147	169	0	36	6	465
273429	1	0	4	0	0	0	0	0	0	0	0	1	0	0	0	0	0	0	0	0	0	0	0	0	0	13	7	2	8	5	8	8	3	3	9	15	4	3	13	4	3	13	10	2	5	12	6	0	3
4418338	0	0	3	0	0	0	0	0	0	0	0	0	0	0	2	0	1	0	1	1	0	0	0	0	0	2	12	5	0	11	9	1	0	32	11	35	16	10	7	7	8	3	18	4	8	19	4	10	3
713738	0	0	2	0	0	0	0	0	0	0	0	0	0	0	0	0	0	0	0	1	0	0	0	0	0	0	0	0	0	3	0	0	0	0	0	0	0	0	0	2	0	0	0	0	0	1	2	0	0
156857	0	0	1	0	0	0	0	1	0	0	0	0	0	0	0	0	0	0	0	0	0	0	0	0	0	0	0	0	0	0	0	0	0	0	0	0	0	0	0	0	0	0	0	0	0	0	0	0	0
156580	0	0	0	0	2	0	0	0	0	0	0	0	0	2	0	0	0	0	0	0	0	0	0	0	0	1	0	0	0	0	0	0	0	0	0	0	0	0	0	0	0	0	0	0	0	0	1	0	0
1104733	0	0	0	1	0	0	0	0	0	0	0	0	0	1	0	0	0	0	0	0	0	0	0	0	0	0	0	0	0	0	0	0	0	0	0	0	0	0	0	0	0	0	0	0	0	0	0	0	0
541859	0	0	1	0	0	0	0	0	0	0	0	0	0	0	0	0	0	65	0	0	0	0	4	1	0	0	0	0	1	16	2	2	5	0	1	0	5	0	2	1	90	0	0	0	0	0	3	6	2
4425152	0	0	0	0	0	0	0	0	0	0	0	0	0	0	0	1	0	2	0	0	0	0	0	0	0	0	0	0	0	0	0	0	0	0	0	0	0	1	0	0	0	2	0	0	0	0	0	2	0
811187	22	11	618	11	33	9	10	10	3	40	17	14	21	17	140	10	67	11	27	10	12	16	17	14	1	79	57	29	41	16	69	20	28	35	132	91	33	19	22	49	28	52	43	34	34	65	34	8	33
4311892	0	0	3	0	0	2	1	0	0	0	0	0	0	0	0	2	0	0	0	0	0	0	0	0	0	0	0	0	1	1	0	1	4	1	0	0	1	0	3	0	2	0	2	0	0	0	1	1	4
212676	5	1	89	1	4	4	3	3	1	11	8	3	3	4	16	5	9	4	2	4	5	0	3	2	1	1	0	1	1	0	2	0	0	0	2	1	0	1	0	0	0	1	2	0	0	0	2	0	0
217822	5	4	122	1	6	1	4	9	5	6	3	0	3	8	35	7	6	3	9	4	1	1	4	5	2	22	18	4	7	9	15	2	10	13	21	26	7	10	11	18	20	21	16	3	9	20	22	2	5
566810	0	0	13	0	0	0	0	0	0	0	2	0	1	0	0	0	1	0	1	0	0	0	0	0	0	0	0	0	0	0	0	0	0	0	0	0	0	0	0	0	0	0	0	0	0	0	0	0	0
788519	3	1	0	0	9	0	0	58	0	0	4	1	51	21	0	1	0	0	0	0	0	0	1	4	0	35	11	1113	702	1952	1841	2841	1559	8260	47	37	1101	3918	5617	490	988	680	1234	749	641	56	391	3973	1775
207082	16	6	399	7	11	16	7	18	11	37	20	12	6	23	56	23	22	6	32	6	8	6	8	15	2	4	18	3	4	8	7	3	1	5	11	24	0	7	5	8	10	5	4	5	2	9	26	5	0
810126	0	0	257	2	0	0	3	0	0	6	0	1	0	1	22	1	6	2	17	1	0	0	0	1	0	8	96	3	1	1	3	0	2	0	13	12	0	6	5	4	0	9	0	0	0	1	5	4	2
206066	0	0	9	0	0	0	0	0	0	0	0	0	0	0	2	0	0	0	0	0	0	0	0	0	0	0	0	0	0	0	0	0	0	0	0	0	0	0	0	0	0	0	0	0	0	0	0	0	0
3244303	0	1	20	1	1	3	3	0	0	10	0	3	0	0	3	0	2	0	0	1	5	13	4	0	0	0	0	0	0	0	0	0	0	0	2	0	0	0	0	0	1	0	0	0	0	0	0	0	0
4417311	3	0	25	0	0	0	2	1	1	0	1	0	0	0	3	5	3	0	4	1	0	1	0	2	0	0	0	0	0	0	0	0	0	0	0	0	0	0	0	3	1	0	0	0	0	1	0	0	0
538512	21	3	959	3	20	10	13	3	8	62	10	6	4	21	93	8	53	9	51	1	2	18	9	9	0	53	52	0	8	6	27	1	5	6	67	63	5	1	12	16	9	12	13	2	13	44	39	0	9
556100	0	0	17	0	0	0	1	0	0	1	0	0	0	0	6	4	1	0	0	0	0	0	0	0	0	4	0	4	2	0	0	0	1	0	2	5	0	0	0	0	4	5	2	0	0	5	2	1	2
717396	6	3	155	3	5	4	6	2	0	25	3	4	1	6	44	6	9	9	11	8	1	11	2	0	3	12	14	3	4	3	6	5	2	5	12	15	4	7	5	7	3	2	10	1	4	12	12	1	0
4322041	0	0	0	0	0	0	0	0	0	0	0	0	0	0	0	0	0	0	0	0	0	0	2	0	0	0	0	0	0	0	0	0	0	0	0	0	0	0	0	0	0	0	0	0	0	0	0	0	0
4344786	4	4	109	0	2	0	2	4	1	12	6	7	6	4	29	5	7	1	16	1	0	3	4	5	0	45	46	13	38	29	51	19	28	21	58	103	45	36	22	75	58	62	34	13	28	74	49	12	26
4298530	0	0	103	11	2	3	6	0	3	12	1	0	4	5	11	1	5	5	10	0	4	2	4	3	1	7	17	3	4	8	16	2	6	13	18	14	14	9	4	8	5	10	3	1	5	22	8	3	4
801831	0	0	2	0	0	1	0	0	0	1	0	0	0	0	0	0	0	0	0	0	0	0	0	0	0	0	0	0	0	0	0	0	0	0	0	0	0	0	0	0	0	0	0	0	0	0	0	0	0
4382847	0	0	3	0	0	0	0	3	0	0	1	0	0	0	0	0	0	0	0	0	0	0	0	0	0	0	0	1	0	0	2	0	0	0	3	0	0	2	0	0	2	1	0	0	0	1	0	0	0
248363	11	6	1	14	13	29	12	15	4	3	9	9	3	8	1	21	0	8	0	5	9	25	6	15	1	0	0	0	0	3	0	0	0	0	0	0	0	2	1	0	1	1	0	0	1	0	5	0	0
143557	3	0	18	0	0	3	0	0	0	8	0	0	0	4	5	0	3	2	5	4	0	0	0	0	0	2	0	0	0	0	1	0	0	3	0	0	0	0	0	0	0	0	0	0	0	0	0	0	0
225238	0	0	7	0	0	0	0	0	0	1	0	0	0	0	0	4	0	0	0	0	0	0	0	0	0	0	0	0	0	0	0	0	0	0	0	1	0	0	0	0	0	0	2	0	0	0	0	0	0
222917	0	0	2	0	0	1	0	1	0	0	0	0	0	0	3	0	1	3	1	0	0	0	0	0	0	0	0	0	0	0	0	0	0	0	0	0	0	0	0	0	0	0	0	0	0	0	0	0	0
111659	0	0	2	0	0	0	0	0	0	0	0	0	0	0	0	0	0	1	0	0	0	0	0	0	0	0	0	0	0	0	0	0	0	0	0	0	0	0	0	0	0	0	0	0	0	0	0	0	0
4306723	0	0	8	2	4	2	2	4	0	0	0	1	2	1	2	2	1	0	0	0	3	0	1	0	0	1	1	1	0	0	2	0	0	0	0	0	0	0	0	0	0	0	0	0	0	0	0	0	0
4380621	0	0	2	0	0	0	0	0	0	0	0	0	0	0	0	0	3	0	0	0	0	0	0	0	0	0	1	0	0	0	0	1	0	0	0	0	0	0	0	0	0	0	0	0	0	0	0	0	0
541275	1	0	4	0	0	0	0	4	0	0	0	0	0	0	0	0	0	6	0	0	0	0	3	0	0	0	0	0	0	0	0	0	0	1	1	0	0	0	0	0	0	1	0	1	0	0	0	0	0
572063	0	2	62	3	1	1	0	0	0	2	0	0	0	1	6	2	3	0	3	1	0	0	0	1	0	0	1	1	0	1	1	0	0	0	0	0	3	0	0	0	0	0	0	0	0	2	1	1	0
4432550	11	10	6	26	33	17	16	18	7	3	37	22	32	17	0	32	0	13	0	10	18	24	25	28	0	0	0	10	2	9	12	6	6	7	0	0	5	6	9	14	17	16	9	0	6	0	14	13	2
4357800	3	4	91	4	9	2	5	6	3	10	6	7	5	10	16	1	9	6	4	3	5	9	3	6	0	28	13	5	12	11	20	14	2	27	10	23	14	10	3	22	23	15	22	13	15	13	26	13	10
1136270	0	0	1	0	0	0	0	0	0	0	0	0	0	0	1	0	0	0	0	0	0	0	0	0	0	0	0	0	1	0	1	0	1	0	0	1	0	2	0	0	0	0	0	0	0	0	1	0	0
3152260	0	0	4	0	0	0	0	0	0	3	0	0	0	0	3	0	3	0	0	0	0	0	0	0	0	0	0	0	0	0	0	0	0	0	0	0	0	0	0	0	0	0	0	0	0	0	0	0	0
790527	1	0	27	0	3	1	0	1	0	4	0	1	2	0	2	1	0	0	1	1	0	0	0	0	0	1	2	0	0	0	0	0	0	0	0	1	0	0	0	0	0	0	0	0	0	0	0	0	0
1144738	0	0	4	0	0	0	0	1	0	0	0	0	0	0	2	0	0	0	0	0	0	0	0	0	0	0	0	0	0	0	0	0	0	0	0	0	0	0	0	0	0	0	0	0	0	0	0	0	0
2902522	269	187	6	2	1012	102	64	479	3	0	5	58	21	119	1	87	1	97	1	76	173	6	616	183	25	0	0	217	73	68	49	19	46	70	0	0	451	120	2307	145	18	316	5	38	48	0	2	355	206
256823	0	0	38	0	6	1	0	2	0	7	6	6	0	2	7	2	1	1	0	4	1	3	5	2	0	29	21	47	56	83	98	35	34	122	41	49	123	44	27	94	103	66	68	41	56	43	88	46	70
214739	0	0	2	0	3	1	0	0	0	4	0	1	0	0	2	0	1	0	1	0	0	0	0	0	0	0	0	1	0	0	0	0	0	0	0	4	0	0	0	0	0	0	0	0	1	0	0	0	0
2984017	0	2	29	0	0	1	0	0	0	4	0	1	0	2	4	0	1	0	3	0	0	2	0	0	0	4	7	0	4	1	2	1	2	0	2	3	0	1	1	2	3	2	5	0	0	8	4	0	3
1081489	134	360	44	187	413	59	143	111	199	3	325	861	293	40	9	719	2	75	3	75	182	513	132	399	1	5	4	18	144	25	38	114	18	15	0	1	33	48	14	229	74	375	58	0	14	3	400	33	50
817119	10	6	280	14	21	14	8	17	6	11	11	16	7	16	122	11	17	14	10	4	21	15	12	15	5	11	11	6	6	20	4	23	10	23	16	14	9	9	10	16	19	8	12	2	14	9	21	12	0
240661	0	0	2	0	0	0	0	0	0	0	0	0	0	0	0	0	0	0	0	0	0	0	0	0	0	0	0	0	0	0	0	0	0	0	0	0	0	0	0	0	0	0	0	0	0	0	0	0	0
359069	0	0	2	0	0	0	0	0	0	0	1	0	0	0	1	0	0	0	0	0	0	1	0	0	0	1	9	0	4	0	3	3	4	3	7	6	5	1	2	3	4	0	2	1	3	9	8	0	3
4361041	0	0	57	0	0	1	0	1	0	3	0	1	0	0	3	0	1	1	2	0	0	0	0	0	0	8	13	1	3	0	1	0	1	1	11	8	0	0	5	0	2	3	0	5	1	0	3	1	0
3667535	0	0	14	0	0	0	0	1	0	0	1	0	0	1	5	0	1	0	1	0	0	0	0	0	0	1	0	0	0	0	0	0	0	0	3	0	0	0	0	0	0	0	0	0	0	0	0	0	0
563462	0	0	0	0	0	0	0	0	0	0	0	0	0	0	2	0	0	0	0	0	0	0	0	0	0	0	0	0	0	0	0	0	0	0	0	0	0	0	0	0	0	0	0	0	0	0	0	0	0
3667538	4	0	15	0	0	1	0	4	2	2	0	0	3	0	6	2	3	1	8	0	0	1	0	0	0	0	0	3	4	1	2	4	0	0	2	0	1	0	1	4	1	2	1	0	0	0	8	3	2
852162	2	1	12	0	1	1	0	3	2	0	2	2	1	2	1	4	0	5	0	0	4	2	0	0	0	0	0	0	0	2	4	13	0	3	0	0	3	4	0	4	13	10	32	0	2	0	12	14	0
733009	3	1	68	1	0	0	1	1	1	6	4	3	0	0	17	5	2	0	2	1	0	1	3	2	0	37	12	8	23	2	3	5	7	3	8	10	2	5	3	9	3	6	2	1	10	31	2	2	9
279266	12	0	173	1	1	1	3	23	7	17	6	5	2	9	34	6	26	4	17	11	1	3	3	7	0	6	2	3	2	1	0	0	1	1	5	8	0	0	7	2	12	8	0	2	2	4	6	1	0
4335779	3	1	134	1	1	0	0	1	1	9	0	0	1	0	19	3	8	1	14	0	0	1	0	1	1	1	6	2	2	2	3	0	4	0	20	15	4	0	2	14	7	6	4	2	6	10	4	1	1
1136895	2	0	3	0	0	1	0	0	0	0	1	0	0	0	1	0	2	0	0	1	0	0	0	1	0	1	1	0	0	0	0	0	0	0	0	0	0	2	0	0	0	0	0	0	0	0	0	0	0
354042	0	0	4	0	0	0	0	1	0	0	4	1	1	0	0	0	0	2	0	4	1	0	4	3	0	0	0	2	0	1	0	0	1	8	0	0	0	1	0	1	4	0	0	0	0	0	0	3	2
1066664	0	0	10	0	2	0	0	0	0	4	0	2	2	0	1	0	5	0	1	0	0	0	0	0	0	0	0	0	0	0	0	0	0	0	0	0	0	0	1	0	0	0	0	1	0	0	0	0	0
203879	1	0	29	0	0	0	0	1	0	0	0	0	0	3	3	1	2	0	0	0	0	0	0	0	0	0	0	0	0	0	0	0	0	0	0	0	0	0	0	0	0	0	0	0	0	0	0	0	0
4369158	1	0	0	0	0	0	0	0	1	0	0	1	0	1	0	1	0	0	0	0	0	0	0	0	0	0	0	0	0	0	0	0	0	0	0	0	0	0	0	0	0	0	0	0	0	0	1	1	0
310212	0	0	29	0	2	0	3	1	0	4	0	0	0	0	0	1	1	1	0	0	0	0	2	0	2	5	19	1	3	6	9	0	1	1	9	13	11	1	2	12	1	4	5	0	2	8	14	4	3
4409398	0	3	0	0	0	0	0	0	0	0	13	1	0	1	0	0	0	2	0	7	0	0	0	7	0	0	0	0	2	1	2	4	0	0	0	0	0	6	0	1	0	0	2	0	0	0	1	14	2
546268	0	0	0	0	0	0	0	0	0	0	0	0	0	0	0	0	0	0	0	2	0	0	0	0	0	0	0	0	0	0	0	0	0	0	0	0	0	0	0	3	0	0	0	0	0	0	0	0	0
4342317	37	47	514	109	125	95	29	46	24	47	150	206	99	100	237	105	30	92	15	50	101	101	80	25	4	86	130	122	83	166	304	118	112	57	128	129	211	240	59	106	201	160	177	107	142	152	215	53	192
701989	3	0	35	3	3	2	0	2	0	1	3	0	5	6	6	5	4	0	5	1	0	0	0	0	2	1	3	0	0	1	0	0	0	0	0	1	0	1	2	2	1	1	0	1	0	0	3	0	0
4393043	0	0	2	0	0	0	0	3	0	0	0	0	0	0	1	0	0	0	0	0	0	0	0	0	0	0	0	0	0	0	2	0	0	0	0	0	0	0	0	0	0	0	0	0	0	0	0	0	0
152581	0	0	53	1	0	1	0	0	1	5	0	0	0	0	6	0	1	0	7	2	1	0	0	0	0	4	15	0	1	3	0	0	5	2	25	5	1	1	0	7	5	1	0	0	0	10	2	0	1
539336	125	30	3420	56	79	56	91	67	37	310	79	62	49	84	419	60	259	67	305	70	25	54	78	90	7	14	39	5	2	9	7	0	5	6	21	18	3	3	16	10	5	17	5	1	4	24	9	2	7
4465539	0	0	0	0	0	4	0	0	0	0	0	0	0	0	0	0	0	0	0	0	0	0	0	0	0	0	0	3	0	0	3	0	0	0	1	0	0	0	0	1	0	0	0	0	0	0	0	0	0
741010	0	0	3	0	0	1	0	0	97	1	1	9	0	0	3	2	2	16	0	0	0	1	0	1	10	0	0	0	0	1	0	0	0	0	0	0	0	8	5	0	14	12	1	0	0	0	0	63	0
583767	0	0	10	0	0	0	0	0	0	0	0	0	0	0	0	0	2	0	0	0	0	0	0	0	0	0	0	0	0	0	0	0	0	0	1	1	0	0	0	0	0	2	0	0	2	0	0	0	0
105699	52	17	617	48	58	16	70	78	24	59	57	25	43	59	111	58	58	44	55	29	24	33	50	62	4	17	27	8	16	33	21	7	11	28	33	27	13	33	20	25	27	44	15	12	19	38	42	19	20
4463044	0	0	2	0	0	2	0	0	0	0	0	0	0	0	1	0	0	0	0	0	1	0	0	0	0	5	6	0	4	1	8	2	5	4	8	7	6	1	6	2	6	5	1	3	2	10	15	3	5
745482	0	1	0	0	1	0	0	0	0	0	1	2	0	0	1	1	0	0	0	0	0	0	0	0	0	0	0	0	0	0	0	0	0	0	0	0	0	0	0	0	0	0	0	0	0	0	0	0	0
2405593	8	1	93	2	3	1	4	1	2	16	5	2	2	9	15	4	8	0	4	0	2	4	0	1	0	0	0	0	1	0	2	0	0	0	1	1	0	0	0	2	0	1	0	1	0	1	0	0	0
250328	6	1	215	0	1	4	0	3	2	31	1	3	0	4	29	2	37	1	7	2	0	5	6	0	2	1	9	0	0	0	0	0	0	0	0	0	1	0	1	0	0	0	0	0	0	0	0	0	0
518380	272	145	1991	266	342	367	374	308	122	242	249	133	149	418	331	352	221	343	139	224	175	186	274	426	27	107	90	79	143	135	211	76	166	85	132	137	131	75	89	233	223	151	123	54	101	125	337	91	70
614944	0	0	0	0	0	0	0	0	0	0	1	0	0	0	0	2	0	0	0	0	0	0	5	5	0	0	0	0	0	0	0	0	0	0	2	0	0	0	0	0	0	0	0	0	0	0	0	0	0
250637	0	0	3	0	0	0	0	0	0	0	0	0	0	0	1	0	0	0	1	0	0	0	0	0	0	0	1	0	1	0	0	0	0	1	0	0	1	0	0	0	1	0	0	0	0	0	1	0	0
890516	0	0	4	0	0	0	0	0	0	0	0	0	0	0	0	0	0	0	0	0	0	0	0	0	0	1	0	0	0	0	3	0	0	1	0	1	0	0	0	0	1	0	0	0	0	0	0	0	0
1109633	1	0	23	2	1	2	0	0	0	2	2	1	0	1	2	0	4	0	2	0	0	5	5	0	0	3	22	5	1	2	4	1	3	2	2	1	1	2	1	4	5	4	1	1	2	1	5	1	0
321058	0	0	15	0	1	1	0	0	0	5	4	0	0	3	8	0	1	0	3	1	0	0	0	3	0	7	3	2	0	0	0	0	0	0	3	0	0	0	0	0	2	8	0	0	0	0	0	0	0
657718	43	20	2063	32	101	69	48	47	35	174	73	40	41	105	415	37	127	41	130	43	29	30	43	53	7	80	113	34	46	34	77	11	44	46	113	124	62	31	37	65	63	47	59	29	28	86	110	18	35
254530	0	0	3	0	0	0	0	0	0	0	0	0	0	0	0	0	2	0	0	0	0	0	0	0	0	0	0	0	0	0	2	3	0	0	6	0	0	0	1	1	0	0	0	1	0	0	2	0	5
1143858	2	0	6	0	0	1	0	0	0	0	0	0	0	0	3	0	0	0	0	0	0	0	0	0	0	0	0	0	0	0	0	0	0	0	0	0	0	0	0	0	0	0	0	0	0	0	0	0	0
901183	0	0	0	0	0	0	0	0	2	0	0	0	0	0	0	0	0	0	0	0	0	0	0	0	0	0	0	0	0	0	0	0	0	0	0	0	0	0	0	0	0	0	0	0	0	0	0	0	0
790392	0	0	19	1	0	1	1	1	0	2	1	0	1	0	0	2	0	1	0	0	0	0	0	0	0	1	0	0	0	0	0	0	0	0	1	0	0	1	0	0	0	0	0	1	0	0	4	0	0
1106588	0	0	2	0	0	0	0	0	0	1	0	0	0	0	0	0	1	0	0	1	0	0	0	0	0	0	0	0	0	0	0	0	0	0	0	0	0	0	0	0	0	0	0	0	0	0	0	0	0
249425	16	6	588	0	6	9	9	6	2	42	1	3	0	5	70	3	49	3	33	7	1	1	3	17	0	0	0	0	0	2	0	0	0	0	6	2	1	0	0	1	2	0	0	0	3	1	1	0	0
522783	2	0	1	0	0	0	0	1	0	0	0	0	0	0	0	0	0	0	0	0	1	0	0	1	0	0	0	0	0	0	0	0	0	0	0	0	0	0	0	0	0	0	0	0	0	0	0	0	0
4328567	0	0	0	0	0	0	1	0	0	0	0	0	0	0	0	4	0	0	0	1	0	0	1	0	0	0	0	0	0	0	0	0	0	0	0	0	0	0	0	0	0	0	0	0	0	0	0	1	0
4463632	1	0	7	0	0	0	1	0	0	0	0	0	1	0	1	0	0	2	3	0	0	0	0	0	0	1	3	0	0	0	0	0	0	0	0	2	0	0	0	0	0	0	0	0	0	0	0	0	0
627435	2	45	153	50	13	14	60	15	8	14	23	55	35	9	20	15	5	50	10	4	28	19	11	100	4	0	1	4	17	20	1	27	10	13	3	4	6	16	1	3	10	5	0	10	3	1	13	19	9
1574255	0	0	47	1	0	0	0	0	0	2	0	6	2	0	3	0	0	0	0	0	0	0	0	0	0	0	0	0	0	0	1	0	0	0	0	0	0	0	0	1	4	0	0	0	0	0	0	0	0
4369843	3	0	34	2	1	1	1	1	0	5	0	0	0	3	11	0	4	0	1	0	0	1	0	0	0	0	0	0	0	0	0	0	0	0	0	0	0	0	0	0	0	0	0	0	0	0	0	0	0
4369842	16	10	297	4	18	9	6	3	5	45	14	9	10	12	89	5	32	9	23	6	7	11	7	11	4	33	28	5	7	2	10	3	1	5	47	23	6	9	11	19	12	15	4	6	9	32	19	3	11
71675	0	0	0	0	0	0	0	0	1	1	0	0	0	0	0	0	0	0	0	0	0	0	0	0	0	7	8	1	8	4	2	0	5	9	6	5	1	3	0	3	4	6	7	0	2	8	1	0	7
4416963	0	2	14	1	0	1	3	0	1	0	2	2	1	1	2	3	2	0	0	2	4	1	2	3	0	0	1	0	0	1	0	1	0	0	4	0	0	0	0	2	1	0	0	0	0	0	1	0	0
4416962	6	8	62	11	4	12	4	3	1	13	4	4	0	4	7	4	7	11	4	2	5	7	6	5	0	1	0	0	0	0	0	0	0	1	0	5	0	2	1	0	0	0	0	0	0	0	0	0	0
4416961	38	27	1548	59	99	45	20	39	13	178	90	132	55	45	353	78	131	38	62	39	20	77	29	31	14	91	100	149	244	141	508	87	107	161	313	182	417	150	94	246	220	226	392	190	272	319	203	36	197
4416965	0	0	9	0	0	0	0	0	0	3	0	0	0	0	2	0	0	0	1	0	0	0	0	3	0	0	1	0	0	0	0	0	0	0	0	0	0	0	0	0	0	0	0	0	0	0	0	0	0
3863263	2	0	24	0	2	0	0	0	0	5	4	2	1	5	6	2	4	2	0	0	0	0	0	1	1	0	0	1	0	0	0	0	0	0	0	0	0	0	0	0	2	0	0	0	0	0	0	0	0
736520	29	93	1	1	0	1	0	17	1	0	0	0	0	0	0	34	0	6	0	2	0	0	0	1071	4	0	0	0	0	0	0	0	0	26	0	0	0	0	2	5	0	0	0	0	0	0	0	4	0
113214	9	27	200	23	30	13	13	4	10	32	35	105	22	14	61	40	17	16	16	18	18	47	20	13	2	111	97	14	58	35	70	8	40	41	116	88	30	34	47	107	78	113	27	28	35	46	136	38	16
587540	5	0	95	0	1	1	1	2	1	6	1	0	0	0	22	2	9	0	2	0	0	2	1	3	0	1	3	0	0	0	0	0	0	2	0	0	0	0	0	0	0	0	0	0	0	0	0	0	0
113748	0	0	8	0	0	0	0	0	0	0	0	0	0	0	0	1	0	0	0	0	0	0	0	2	0	0	0	1	2	3	2	0	0	1	11	1	2	0	3	3	0	12	0	0	0	9	0	0	0
542199	0	0	41	0	0	0	0	0	0	0	0	0	0	0	8	0	4	0	2	0	0	0	0	1	0	0	0	0	1	0	0	0	0	0	0	0	0	0	0	0	0	0	0	2	0	0	0	0	0
1863794	0	0	2	0	2	2	0	0	0	0	0	1	0	0	0	1	0	0	0	0	0	0	1	3	0	1	0	21	3	14	3	3	3	120	0	0	362	6	4	3	11	0	0	42	2	0	0	2	58
364617	0	0	12	0	3	0	0	1	0	0	0	0	0	0	1	0	3	0	1	1	0	3	0	0	0	1	1	1	1	1	1	1	0	0	3	0	0	1	0	0	0	0	0	0	0	0	2	0	0
4481156	25	10	218	12	12	9	7	9	6	16	17	15	11	14	54	8	19	15	10	4	1	10	10	9	4	4	1	0	2	0	5	1	0	2	4	6	1	1	1	0	1	0	2	4	1	1	3	0	0
112169	0	0	30	0	0	0	0	0	0	2	0	0	0	0	0	1	2	1	0	0	0	0	0	1	0	1	1	0	0	0	0	0	0	2	5	2	1	0	0	0	1	0	0	0	0	2	1	0	0
844369	0	11	0	15	17	0	49	0	4	0	4	0	9	9	0	0	0	10	0	1	2	26	7	0	3	2	0	64	31	100	23	118	46	246	0	0	210	7	164	7	128	1	18	39	59	9	20	38	43
246078	0	0	2	0	1	0	0	0	0	0	0	0	0	2	0	0	0	1	0	0	0	1	0	0	0	0	0	0	0	0	2	0	0	1	0	0	0	0	0	0	0	0	0	0	0	0	0	0	0
4021894	0	0	0	0	0	0	0	0	0	0	0	0	0	0	4	0	0	0	2	0	0	0	0	0	0	0	0	0	0	0	0	0	0	0	0	0	0	0	0	0	0	0	0	0	0	0	0	0	0
4310803	0	0	0	0	0	1	0	0	0	0	0	0	0	0	0	0	0	0	0	2	0	0	0	0	0	0	1	0	0	0	1	1	0	1	0	1	1	0	0	0	1	1	0	2	0	4	0	0	0
252249	29	7	712	12	24	8	15	17	6	48	13	4	9	11	71	7	46	3	72	19	0	12	10	19	1	19	24	3	5	4	24	0	4	3	33	26	10	0	10	10	13	15	2	2	10	15	10	0	3
585940	0	0	0	0	0	0	0	0	0	0	0	2	0	0	0	0	0	0	1	0	0	0	0	0	0	0	0	0	0	0	0	0	0	0	0	0	0	0	0	0	0	0	0	0	0	0	0	0	0
339137	1	0	4	1	0	0	0	0	0	2	0	0	6	0	0	0	0	0	0	0	0	0	0	0	0	0	0	0	0	0	0	0	1	0	0	0	0	0	0	0	0	0	0	0	0	0	1	0	0
824867	0	0	1	0	0	0	0	0	0	0	0	0	0	0	3	0	0	0	0	0	0	0	0	0	0	0	0	0	0	0	0	0	0	0	0	0	0	0	0	0	0	0	0	0	0	0	0	0	0
278656	0	0	27	0	3	1	2	0	0	5	2	2	3	5	9	6	4	1	0	1	4	0	0	2	0	1	1	0	0	3	2	0	0	0	0	0	0	0	0	0	0	0	0	0	2	0	0	0	0
1967615	0	0	2	0	0	0	0	0	0	0	0	0	0	0	2	0	4	0	0	0	0	0	0	0	0	2	0	0	0	0	0	0	0	0	2	1	0	0	2	1	0	1	2	0	0	0	0	0	0
812972	45	6	71	23	27	23	15	28	5	6	61	5	12	56	12	7	4	20	3	11	5	10	12	5	2	0	1	8	6	10	15	15	4	11	0	3	5	21	8	13	43	8	11	0	3	0	11	13	1
4304512	0	0	0	7	0	0	1	1	0	0	0	0	0	12	0	1	0	8	0	1	0	0	1	0	0	0	0	8	0	1	0	143	0	0	0	0	0	0	2	0	0	6	0	0	0	0	0	0	0
243136	2	2	2	7	1	7	1	0	1	0	2	2	3	1	0	1	0	1	0	0	0	0	0	0	0	0	1	10	4	8	7	3	4	4	0	0	13	4	6	1	5	1	10	16	3	0	0	6	13
216345	0	0	3	0	0	2	0	0	0	0	0	0	1	0	1	0	1	0	0	0	0	0	0	0	0	0	0	0	1	0	2	0	0	0	0	0	0	0	0	0	0	0	0	0	0	0	1	1	0
4439482	0	0	2	0	0	0	0	0	0	0	0	0	0	0	0	0	0	0	0	0	0	0	0	0	0	0	0	0	0	0	1	0	0	1	0	0	0	0	1	0	1	0	0	4	0	0	0	0	0
540592	19	13	1156	12	18	8	13	16	15	67	9	6	12	23	132	27	68	8	76	16	3	12	9	24	1	261	222	16	51	38	103	25	23	28	224	148	38	24	25	122	84	123	31	23	36	147	194	15	27
798646	0	0	1	0	0	0	0	0	0	0	0	0	0	0	0	1	0	0	0	0	0	0	0	0	0	0	0	0	0	0	0	0	0	0	0	0	0	0	0	0	0	0	0	0	0	0	0	0	0
213829	0	0	38	0	2	1	0	2	0	4	0	0	0	0	3	0	3	2	1	0	2	0	1	3	1	1	0	0	0	1	0	0	0	0	2	1	0	4	0	0	3	0	2	0	0	2	0	0	0
939457	0	0	3	0	0	0	0	0	0	0	0	0	0	0	1	0	0	0	0	0	0	0	0	0	0	0	3	0	0	0	1	0	0	0	1	0	0	0	0	0	0	0	0	0	0	0	1	1	0
939101	279	206	117	299	505	386	284	368	214	14	391	459	108	254	23	527	11	446	6	200	162	574	338	347	11	0	2	39	21	29	36	17	35	4	3	0	5	80	32	27	37	34	8	0	12	0	44	25	22
357896	0	0	2	0	0	0	0	0	0	0	0	0	0	0	0	0	0	0	0	0	0	0	0	0	0	0	0	0	0	0	0	0	0	0	0	0	0	0	0	0	0	0	0	0	0	0	0	0	0
803752	70	27	398	66	74	65	83	130	43	15	81	21	53	115	50	102	40	98	28	46	55	28	70	122	4	8	12	11	3	14	9	9	9	12	16	13	4	18	10	10	15	22	5	1	2	8	11	4	8
1069478	3	0	19	4	1	0	0	5	2	1	4	7	0	3	11	2	2	1	0	2	0	1	1	0	0	14	16	0	4	0	8	0	2	8	28	11	5	3	8	12	3	21	6	4	5	17	12	1	8
511388	0	0	2	0	0	0	0	0	0	0	0	0	0	0	0	0	0	0	0	0	0	0	0	0	0	0	0	0	0	0	0	0	0	0	0	0	0	0	0	0	0	0	0	0	0	0	0	0	0
563612	6	0	13	2	2	6	0	0	0	1	2	1	2	5	4	0	2	3	0	1	3	0	1	3	0	0	0	2	3	4	12	8	1	38	1	0	55	22	12	0	7	7	27	9	8	1	2	4	2
4445432	0	0	3	0	0	0	0	1	0	0	0	0	0	0	0	0	1	0	0	0	0	1	0	0	0	0	0	0	0	0	0	0	0	0	0	0	0	0	0	0	0	0	0	0	0	0	0	0	0
738779	0	0	2	0	0	0	0	0	0	0	0	0	0	0	0	0	0	0	0	0	0	0	0	0	0	0	0	0	0	0	0	0	0	0	0	0	0	0	0	0	0	0	0	0	0	0	0	0	0
729697	0	0	73	1	0	0	1	0	0	6	4	0	2	3	15	0	3	1	3	3	1	0	1	0	0	30	32	9	5	11	21	0	17	15	10	37	8	5	5	21	9	5	1	1	7	9	3	3	16
815724	0	0	33	0	0	0	0	0	0	0	0	0	0	0	0	0	0	0	0	0	0	0	0	0	0	0	0	0	0	0	0	0	0	0	0	0	0	0	0	0	0	0	0	0	0	0	0	0	0
4024062	101	51	1534	32	106	51	47	39	20	225	106	53	94	71	271	96	152	47	145	46	30	54	53	56	8	1295	744	141	235	150	152	43	197	205	868	501	151	115	150	172	124	226	202	136	105	617	169	62	123
4024061	39	22	861	24	53	38	28	17	15	117	37	30	44	66	175	43	98	22	107	12	22	43	28	33	2	77	105	26	16	23	30	8	45	32	102	65	35	17	53	65	37	52	28	32	14	62	65	11	12
241895	0	0	1	0	0	0	0	0	0	0	0	0	0	0	1	0	0	0	0	1	0	0	0	0	0	2	2	0	0	0	0	0	0	0	0	0	0	0	0	0	0	0	0	0	0	0	0	0	0
109707	0	3	9	0	1	0	0	3	2	0	0	3	2	2	1	1	3	0	1	0	0	1	0	0	0	0	0	0	0	0	0	0	0	1	0	0	0	0	0	0	0	0	0	0	0	0	2	0	0
4483428	0	0	3	0	0	0	0	0	0	0	0	0	0	0	0	0	0	0	0	0	0	0	0	0	0	0	1	1	0	1	0	0	0	0	0	0	0	2	0	0	0	0	0	0	0	0	0	0	0
676195	0	0	0	0	0	0	0	0	0	0	0	0	0	0	0	0	0	0	3	0	0	0	0	0	0	0	0	0	0	0	0	0	0	0	0	0	0	0	0	0	0	0	0	0	0	0	0	0	0
759624	940	706	562	4119	910	2992	1204	2098	856	6	1283	714	1501	1265	46	646	12	1460	5	242	393	386	1791	1472	119	0	0	16	5	24	0	28	645	5	0	1	0	435	7	41	345	4	0	0	0	0	5	392	16
2551965	1	2	36	1	4	9	0	0	0	9	2	2	8	0	15	2	1	3	2	2	0	1	6	0	2	1	9	0	1	1	1	0	1	1	0	1	4	0	0	0	3	0	1	0	0	7	2	0	0
226240	2	42	38	6	7	4	10	3	17	2	2	12	1	8	8	12	1	30	1	17	8	9	8	27	0	18	3	9	6	18	1	0	6	18	7	5	15	30	25	13	16	30	0	2	2	0	25	16	1
217349	0	0	5	0	0	0	0	0	0	6	0	0	0	0	8	0	0	0	0	0	0	0	0	0	0	0	0	0	0	0	0	0	0	0	0	0	0	0	0	0	0	0	0	0	0	0	0	0	0
214695	1	2	7	0	1	0	0	1	0	2	1	1	1	1	1	3	1	0	0	0	0	0	0	0	0	1	4	3	0	0	5	0	1	5	7	2	2	4	2	2	2	5	0	4	0	3	1	0	2
838596	0	0	23	3	1	1	0	0	6	2	2	4	3	1	5	3	1	1	0	0	0	1	5	1	0	25	22	46	69	54	87	30	42	33	37	21	110	28	24	30	66	26	100	32	44	60	62	21	66
259371	1	0	0	4	1	0	0	0	0	0	1	6	0	1	0	5	0	1	0	0	1	3	0	0	0	0	0	0	0	0	0	1	0	0	0	1	0	0	0	0	0	0	0	0	0	0	0	0	0
239396	1	3	30	2	0	3	3	8	8	1	0	0	0	1	5	8	0	19	0	5	0	0	2	7	0	0	0	0	0	0	0	0	0	0	0	0	0	0	0	0	0	0	0	0	0	0	0	0	0
829954	0	0	2	0	0	0	0	0	0	1	0	0	0	0	5	0	0	0	0	0	0	0	0	0	0	0	0	0	0	0	0	0	0	0	0	0	0	0	1	0	0	0	0	0	0	1	0	0	0
1119208	1	0	16	0	0	0	0	0	0	4	0	0	1	0	4	1	0	1	0	0	0	1	2	1	0	0	0	11	8	9	1	1	1	23	3	0	8	0	6	3	0	1	7	0	5	4	0	2	5
216839	0	0	71	4	1	0	0	1	0	5	4	3	2	2	18	2	2	0	4	0	2	0	0	1	0	3	7	1	3	1	5	0	2	0	7	6	2	2	1	1	4	1	2	1	0	4	4	0	0
2486835	0	0	1	0	0	1	0	0	0	0	0	2	0	0	3	0	0	0	0	0	0	0	0	1	0	2	1	0	2	0	2	0	0	0	2	0	0	0	0	2	1	4	0	0	0	0	0	0	0
209662	1	0	22	2	0	1	1	1	0	3	3	0	0	5	4	4	2	0	3	0	0	4	0	4	0	1	6	0	2	1	3	0	0	6	6	4	4	3	1	4	13	10	6	0	0	2	7	2	1
815236	0	0	1	0	0	0	1	0	0	0	0	0	0	2	0	0	0	0	0	0	0	0	0	1	0	0	0	0	0	0	0	0	0	0	0	0	0	0	0	0	0	0	0	0	0	0	0	0	0
151117	0	0	0	0	0	0	0	1	0	1	1	1	0	0	0	0	2	0	0	0	0	0	0	0	3	0	0	0	0	0	0	0	0	0	0	0	0	0	0	0	0	0	0	0	0	0	2	0	0
4386158	6	19	13	0	3	3	7	6	14	0	0	7	0	9	4	13	5	13	0	0	2	7	3	9	2	0	0	0	0	0	0	0	0	0	0	0	0	0	0	0	0	0	0	0	0	0	0	0	0
697152	4	1	111	2	4	0	3	0	0	12	3	1	3	9	24	1	15	0	10	0	0	1	4	1	3	7	8	1	2	1	4	3	3	5	12	11	7	2	4	2	3	4	0	1	3	10	3	0	3
4478413	0	0	6	1	1	1	0	0	1	0	2	1	0	1	10	3	0	0	0	0	2	1	0	1	0	0	0	3	1	2	0	0	0	0	0	0	0	0	0	0	0	0	0	0	0	0	2	0	0
245203	1	0	21	0	2	0	0	0	0	4	0	0	0	1	2	0	2	0	1	0	0	0	4	0	0	2	4	0	0	1	3	0	3	4	5	5	0	1	0	2	0	3	1	0	0	0	3	0	0
888357	7	4	382	6	12	13	10	18	0	20	7	7	5	19	62	12	31	9	22	9	1	5	10	14	2	21	45	26	55	36	115	23	32	25	63	57	90	44	42	48	91	38	47	24	39	96	52	18	37
1111437	13	2	438	15	9	9	6	12	2	34	9	2	9	5	63	13	26	5	37	5	3	4	13	9	2	3	5	0	0	0	3	0	1	1	9	12	1	2	1	1	0	2	0	0	0	6	2	0	0
81462	2	0	33	2	3	1	0	0	2	4	0	1	4	0	4	0	4	0	2	0	0	0	0	0	0	35	32	36	59	73	49	27	22	53	54	107	125	31	23	42	48	23	63	21	36	82	59	15	93
630818	0	1	26	0	0	0	0	1	0	1	0	0	0	0	3	0	0	1	2	0	0	0	0	0	0	0	2	0	0	1	1	0	0	0	1	3	0	2	0	0	2	1	0	0	3	0	2	0	3
4400712	0	0	2	0	0	0	0	0	1	0	0	0	0	0	0	1	0	0	0	0	0	0	0	0	0	0	2	0	1	0	0	0	0	0	0	0	0	0	0	0	0	1	0	0	0	0	1	0	0
677049	0	0	0	0	0	0	0	0	0	0	0	0	0	0	0	0	0	0	0	0	0	0	2	0	0	0	0	0	0	0	0	0	0	0	0	0	0	0	0	0	0	0	0	0	0	0	0	0	0
4448948	0	0	0	0	0	0	0	0	0	0	0	0	0	1	0	0	0	0	0	0	0	0	0	2	0	0	0	0	0	0	0	0	0	0	0	0	0	0	0	0	0	0	0	0	0	0	0	0	0
3412843	1	1	24	3	1	2	4	5	0	1	3	1	2	6	7	7	4	3	0	1	1	4	5	3	0	16	10	16	26	20	11	25	14	19	12	20	9	13	19	19	23	11	14	6	16	18	40	22	15
3412842	0	0	3	0	1	0	0	0	0	0	0	0	0	0	1	0	0	0	0	0	0	0	0	0	0	0	0	0	0	0	0	0	0	0	0	0	0	0	0	0	0	0	0	0	0	0	0	0	0
513929	2	0	29	0	3	0	0	0	1	7	1	0	2	4	5	0	3	2	0	1	2	0	0	0	0	0	1	0	0	0	0	0	0	1	0	1	0	2	0	0	0	2	0	1	0	0	0	0	0
680374	0	0	0	2	0	0	0	0	0	0	0	0	0	0	0	0	0	0	0	0	0	0	0	0	0	0	0	0	0	0	0	0	0	0	0	0	0	0	0	0	0	0	0	0	0	0	0	0	0
521208	0	1	45	0	2	0	1	4	1	6	1	0	2	3	5	2	3	1	5	1	2	0	3	2	1	14	13	1	6	13	16	2	1	5	17	25	3	3	1	8	8	5	7	4	0	13	16	1	1
551126	17	228	0	98	106	137	95	43	73	0	72	73	70	18	0	100	0	161	0	103	29	108	131	69	20	0	0	0	0	0	0	0	1	0	0	0	0	0	0	0	3	1	0	0	0	0	0	0	0
806581	6	2	269	1	4	1	4	8	2	27	7	3	4	5	39	10	24	2	14	3	4	6	7	5	0	1	1	0	0	3	4	0	0	0	6	8	1	4	3	2	0	1	1	1	5	4	1	0	1
951455	1	0	5	0	0	0	0	0	0	0	0	0	0	0	0	0	0	0	0	0	0	0	0	0	0	0	0	0	0	0	0	0	0	0	0	0	2	0	0	0	0	0	1	0	0	0	0	0	0
35411	0	0	4	1	0	0	0	1	0	0	0	0	0	0	0	0	0	1	0	0	0	1	0	0	0	0	1	0	0	0	0	0	0	1	0	0	0	0	2	0	0	1	1	0	0	0	0	0	0
575885	1	0	49	0	0	0	2	5	0	3	0	1	0	0	4	0	3	0	2	0	0	0	0	0	0	2	4	0	2	3	5	2	0	2	7	9	1	5	1	4	4	11	2	2	4	3	4	4	2
82424	0	0	0	0	0	2	0	0	0	0	0	0	0	0	0	0	0	0	0	0	0	0	0	0	0	2	3	2	2	0	3	1	0	2	11	10	3	1	0	1	3	3	1	1	2	6	1	0	0
104427	1	0	0	0	0	0	0	0	0	0	0	0	0	0	0	0	0	0	0	0	0	0	0	2	0	0	0	0	0	0	0	0	0	0	0	0	0	0	0	0	0	0	0	0	0	0	0	0	0
825011	21	8	143	7	4	15	2	4	3	23	7	2	3	7	37	9	17	1	7	3	1	4	7	14	0	0	0	1	0	0	0	0	0	2	2	2	0	0	0	0	0	3	1	0	0	0	0	2	0
565900	44	24	556	35	61	54	42	49	29	47	66	27	27	45	96	95	53	45	25	43	38	51	54	62	1	46	70	28	68	52	86	26	40	44	58	40	40	21	58	97	70	43	55	14	39	40	153	35	30
215649	0	0	4	0	0	0	0	0	0	0	0	0	0	0	0	0	0	0	0	0	0	0	0	0	0	3	1	2	0	1	0	0	0	0	0	2	0	0	0	0	0	0	0	0	0	1	0	0	0
581283	0	0	4	0	0	0	0	1	0	0	0	0	0	0	0	1	3	0	2	0	0	0	0	0	0	0	0	0	0	0	0	0	0	0	0	0	0	0	0	0	0	0	0	0	0	0	0	0	0
220368	21	7	786	16	31	7	22	31	12	55	23	23	18	15	162	34	36	16	43	24	3	20	15	18	5	23	18	0	7	2	20	5	4	2	29	31	3	10	3	1	6	7	7	3	7	15	9	0	1
3587027	21	19	640	15	28	20	19	11	1	70	27	22	21	33	117	24	82	15	42	24	8	15	14	15	1	120	66	22	38	20	53	4	25	23	169	132	41	33	17	37	31	66	48	45	28	89	27	9	18
581821	3	0	0	4	4	18	1	0	3	0	6	1	0	8	0	1	0	1	0	0	1	0	3	4	0	0	0	2	0	0	1	104	3	0	0	0	7	0	1	1	2	0	3	0	0	0	0	1	2
3793255	0	0	14	0	0	3	1	0	0	2	0	1	0	0	1	0	0	0	1	0	0	0	0	0	0	0	0	0	0	0	0	0	0	0	0	0	0	0	0	0	0	0	0	0	0	0	0	0	0
534969	0	0	1	1	3	6	0	0	1	0	6	0	0	0	0	4	0	2	0	0	4	6	1	3	0	0	0	2	3	6	2	3	2	3	3	0	5	0	2	0	1	1	6	1	6	0	0	3	3
547926	0	0	123	4	0	0	0	2	3	5	1	0	0	4	16	0	4	1	9	0	2	5	2	2	0	0	0	0	1	1	0	0	0	0	0	3	0	0	0	0	1	0	0	0	0	1	0	0	0
1106730	3	0	66	1	3	2	8	2	1	7	3	4	2	3	14	8	15	4	4	2	0	3	0	3	0	9	7	3	1	7	8	1	2	5	19	19	7	0	6	7	11	10	5	2	2	7	5	0	2
218162	1	1	29	1	2	6	0	5	2	6	1	2	2	11	7	0	5	3	0	0	3	0	1	1	0	2	0	4	0	0	0	0	0	1	0	0	0	3	0	0	0	1	0	0	0	0	0	2	1
4302748	0	0	0	0	0	0	0	0	0	0	0	0	0	0	0	0	1	0	2	0	0	0	0	0	0	4	4	3	3	3	9	2	2	4	11	9	5	1	3	6	2	7	9	2	3	10	17	1	1
4409236	3	8	8	2	6	6	2	3	0	0	2	4	0	0	14	0	0	0	0	2	1	2	0	6	0	0	0	0	0	0	0	0	0	0	0	0	0	1	0	0	0	0	0	1	0	0	0	0	0
4456936	169	39	1857	69	103	73	50	78	22	212	105	103	81	78	327	89	200	69	136	59	47	88	50	52	10	231	196	27	58	59	110	8	57	36	208	147	75	34	48	82	79	86	93	68	50	133	105	5	32
810855	0	0	34	4	1	4	1	4	2	0	4	3	7	2	4	2	2	1	5	1	2	3	0	3	0	16	12	2	11	2	8	0	5	3	4	9	2	2	7	6	6	2	6	0	3	11	18	1	0
810852	2	0	57	1	0	1	1	1	0	5	0	1	0	0	5	0	3	0	2	0	0	0	0	0	0	0	13	0	0	2	0	0	0	1	3	1	0	0	1	0	0	0	0	0	0	0	2	0	0
614081	0	0	0	0	0	0	0	0	1	0	0	0	0	0	0	0	0	0	0	0	0	1	0	0	0	0	0	1	2	1	1	3	0	1	0	0	0	0	0	0	0	0	1	0	0	1	1	2	0
1024772	0	0	3	0	0	0	0	0	0	0	0	0	0	0	0	0	0	0	0	0	0	0	0	0	0	0	2	0	0	0	0	0	0	0	0	0	0	0	0	0	0	0	0	0	0	0	0	0	0
2708478	0	0	0	3	0	0	0	0	0	0	0	0	0	0	0	0	0	0	0	0	0	0	0	0	0	0	0	0	0	0	0	0	0	0	0	0	0	0	0	0	0	0	0	0	0	0	0	0	0
203744	2	1	82	0	0	0	0	1	0	4	0	0	0	0	17	0	4	0	5	0	0	0	0	0	0	13	24	2	4	1	15	5	3	7	38	37	14	8	3	28	6	6	0	4	4	24	21	1	0
4422734	17	24	242	13	30	23	14	24	12	15	23	43	17	32	47	20	6	27	15	8	12	25	23	24	1	31	43	23	20	47	63	11	45	65	45	51	49	37	43	43	48	75	42	20	34	51	43	27	29
1142867	24	16	100	10	35	21	15	6	6	12	21	32	17	21	41	36	12	23	8	14	11	29	19	11	2	107	87	42	54	70	56	9	49	55	74	80	42	45	40	79	64	71	82	39	44	94	76	28	46
303643	0	0	1	0	0	1	0	0	0	0	0	1	0	0	0	0	0	0	0	0	0	0	0	1	0	0	0	1	2	1	2	0	2	2	0	2	0	2	0	1	2	0	1	0	0	3	1	0	0
1105389	0	0	5	0	0	0	0	0	0	0	0	0	0	0	0	0	0	0	0	0	0	0	0	0	0	3	0	0	0	0	0	0	0	0	0	2	0	0	0	0	0	1	0	0	1	0	1	0	0
1106653	1	0	18	0	0	0	0	0	4	0	0	0	0	0	0	0	0	0	0	0	0	0	0	2	0	0	1	0	0	0	1	0	0	0	0	2	0	0	0	0	0	1	0	0	0	1	2	0	0
1105528	0	0	5	0	0	0	0	0	0	2	0	0	0	1	0	1	0	0	0	0	0	0	0	0	0	1	2	0	0	0	3	0	0	0	0	1	0	0	2	1	1	0	0	0	0	0	1	0	0
927060	0	0	20	0	2	0	1	1	0	6	1	1	0	0	3	2	1	0	2	0	0	0	0	0	0	0	0	0	0	2	0	0	0	0	1	0	0	1	1	0	0	1	0	0	0	6	0	0	0
210201	3	1	156	2	0	3	0	0	0	7	2	2	1	0	3	2	12	3	6	2	0	1	3	3	0	2	7	2	1	1	3	0	2	4	1	5	1	0	0	3	1	0	5	0	0	1	0	0	1
591157	6	3	256	3	10	5	7	2	2	28	8	7	9	3	45	4	25	1	13	2	6	3	10	5	0	76	62	20	27	27	28	9	27	20	66	48	24	13	19	24	19	8	24	12	7	60	42	4	21
722618	0	0	12	0	0	1	1	0	0	1	0	0	1	0	3	1	0	1	0	1	0	0	0	4	0	4	4	0	3	3	4	0	1	6	4	10	1	1	2	8	7	10	11	3	1	10	10	1	0
231395	6	0	145	1	2	0	1	0	0	11	0	0	2	6	22	1	10	0	4	2	2	0	3	2	0	0	2	0	2	0	1	0	0	0	2	1	0	2	0	0	0	0	0	0	0	0	0	0	1
772383	0	0	12	0	3	0	0	0	0	0	1	0	0	1	1	0	2	0	0	0	0	0	1	0	0	4	3	1	2	2	3	1	1	2	5	22	0	0	3	4	3	3	1	1	4	9	3	1	1
853316	0	1	7	0	1	0	0	0	1	0	0	0	0	2	0	1	0	0	0	0	0	2	0	2	3	0	1	0	0	0	1	3	1	0	1	0	0	0	8	5	1	1	1	0	1	2	10	0	0
323929	37	13	337	22	59	58	18	36	14	22	28	39	19	42	83	49	21	16	22	16	13	28	46	21	10	9	5	14	15	13	14	9	16	23	7	14	14	20	24	23	16	17	12	7	6	7	30	7	5
512148	2	0	81	0	0	0	0	0	0	5	5	0	2	5	47	3	9	0	6	0	0	0	0	0	0	27	26	18	16	23	37	32	16	37	66	58	33	28	19	42	59	37	58	9	11	40	60	8	14
915240	0	0	24	2	0	1	0	0	0	0	0	1	1	0	6	5	4	0	0	1	0	0	0	1	0	0	0	0	1	0	0	2	0	0	0	0	0	1	0	0	1	0	1	0	1	1	1	1	0
665877	0	0	3	1	0	0	0	0	0	0	0	0	0	1	0	0	1	0	0	0	0	0	0	1	0	0	0	0	0	0	0	0	0	0	0	0	0	0	0	0	0	0	0	0	0	0	0	0	0
332595	0	1	5	1	1	0	0	0	0	1	0	0	0	0	4	0	0	0	1	0	0	0	0	0	0	6	8	3	2	0	1	4	3	5	9	10	2	2	5	4	4	1	1	2	5	4	3	1	2
836331	0	2	6	10	3	26	2	0	0	0	5	7	2	7	2	7	0	9	0	3	14	6	7	10	0	0	0	0	0	0	0	0	0	0	0	0	0	0	0	0	0	1	0	0	0	0	1	0	0
107428	0	3	20	4	3	0	2	2	0	0	5	13	0	4	1	15	0	1	6	3	3	5	3	1	2	7	7	1	5	0	2	0	1	0	2	5	0	1	3	5	2	2	0	0	0	7	3	1	3
218592	0	0	1	0	0	0	0	0	2	0	0	1	0	0	2	0	0	1	0	2	0	0	0	0	0	5	3	0	0	1	2	0	0	1	1	5	0	0	3	5	0	2	3	0	0	6	0	0	0
367733	1	5	67	7	12	5	7	3	0	7	6	11	6	5	7	8	12	15	2	1	2	4	1	5	0	0	0	2	2	4	1	5	2	1	0	0	2	0	0	1	2	2	0	1	2	0	3	1	4
213225	1	0	33	0	0	0	0	0	0	5	0	0	0	1	0	0	0	0	1	1	2	0	0	0	0	77	50	14	28	19	63	3	12	24	78	109	64	25	11	59	37	63	57	30	45	89	28	12	24
4047524	0	0	9	0	0	0	0	0	3	0	0	0	0	0	0	0	0	0	2	0	0	0	0	0	0	0	0	0	0	0	0	0	3	0	0	0	0	0	0	0	0	0	0	0	0	0	0	0	4
4347269	7	0	153	4	20	2	5	6	1	25	4	15	7	9	44	2	22	6	6	2	1	4	4	1	2	28	23	14	10	11	16	3	5	15	31	25	17	12	7	17	15	32	27	16	10	26	22	3	8
4303163	0	0	13	2	0	0	0	0	0	0	0	0	0	2	3	0	4	0	0	0	0	0	0	0	0	0	0	0	1	0	0	0	0	0	0	0	1	0	0	0	0	0	0	0	0	0	0	0	0
255057	147	45	4899	107	137	66	126	104	54	397	132	111	80	116	668	110	440	80	387	77	32	65	67	123	18	188	202	41	78	51	203	12	42	62	334	284	78	61	64	184	129	140	100	94	42	156	149	20	57
255052	1	0	6	0	0	0	0	0	0	1	0	0	0	1	0	0	1	0	0	0	0	0	0	0	0	0	0	0	0	0	0	0	0	0	0	0	0	0	0	0	0	0	0	0	0	0	0	0	0
587754	0	0	1	0	0	0	0	0	0	0	1	0	0	0	0	0	0	0	0	0	0	0	0	0	0	0	0	0	0	0	0	0	2	0	0	0	0	0	0	0	0	0	0	0	0	0	0	0	0
4370104	0	0	11	0	0	0	0	0	0	0	0	0	0	0	1	0	0	0	0	0	0	0	0	0	0	0	0	0	0	0	0	0	0	0	0	0	0	0	0	0	0	0	0	0	0	0	0	0	0
655387	14	3	281	2	6	9	2	1	2	21	5	11	3	13	55	7	33	8	22	2	4	5	3	11	1	13	19	1	2	4	2	0	2	7	19	13	4	3	4	4	1	6	4	1	2	11	1	0	0
1052451	0	0	3	0	0	1	0	0	0	2	0	2	0	0	0	1	0	0	0	0	0	0	0	0	0	0	0	0	0	0	0	0	0	0	0	0	0	0	0	0	0	0	0	0	0	0	0	0	0
4458581	8	1	114	7	1	5	4	2	7	11	0	1	3	6	16	5	15	0	5	3	1	3	3	6	0	35	17	1	11	7	17	4	1	6	34	32	2	4	2	11	11	21	5	2	4	18	14	3	5
252581	2	0	9	2	0	0	0	1	0	0	0	0	0	0	2	0	1	0	0	0	1	1	0	0	0	0	0	0	0	0	0	0	0	0	2	0	0	0	0	0	0	0	0	0	0	0	0	0	0
564690	3	3	127	6	1	3	6	4	2	17	11	6	2	5	20	4	12	3	13	1	1	0	3	0	2	14	21	2	9	7	17	5	7	8	23	22	9	11	12	8	22	11	13	6	4	17	17	3	6
827300	0	1	0	0	0	0	2	0	0	0	2	2	2	2	2	0	0	1	0	0	0	0	0	4	0	0	0	1	0	0	0	1	0	0	0	0	0	3	0	0	2	0	0	0	0	0	2	1	0
810148	0	0	2	0	0	2	0	0	0	1	2	0	0	0	1	1	2	0	0	0	0	0	0	0	0	0	0	0	0	0	0	0	0	0	0	0	0	0	0	0	0	0	0	0	0	0	0	0	0
640341	1	2	1	0	0	0	2	0	0	0	2	1	0	0	0	0	0	0	0	0	0	0	0	0	0	0	0	3	1	3	1	0	2	1	1	0	1	1	0	2	1	0	0	1	0	4	0	0	1
4389023	1	0	32	0	0	0	0	0	0	1	1	0	0	0	5	0	2	0	0	0	1	0	0	1	0	0	1	0	0	0	0	0	0	0	1	0	0	0	0	0	0	0	0	0	0	0	0	0	0
2685602	5	384	0	2	41	3	483	2	40	0	9	135	3	35	0	320	0	1	0	33	2	305	764	1	1	1	1	87	70	38	11	0	97	5	0	0	20	5	178	8	5	19	0	11	13	0	0	52	63
760641	0	0	1	0	0	2	0	0	0	0	0	0	0	0	0	0	0	0	0	0	0	0	0	0	0	0	0	0	0	0	0	0	0	0	0	0	0	0	0	0	0	0	0	0	0	0	0	0	0
648118	0	0	7	0	0	0	0	0	0	1	1	0	3	0	2	1	1	0	1	0	0	0	0	0	0	0	0	0	0	0	1	0	2	0	0	0	0	0	0	0	2	2	0	1	0	4	0	0	1
157614	19	31	3	7	18	21	15	21	24	0	20	13	13	19	0	20	0	12	0	6	15	13	18	14	1	0	0	5	0	2	0	47	10	11	0	0	0	4	21	0	13	2	3	0	6	0	0	10	3
1145673	0	0	2	0	0	0	0	0	0	0	0	0	0	0	0	0	0	0	0	0	0	0	0	0	0	0	0	0	0	0	0	0	0	0	1	2	2	1	0	0	0	0	0	0	0	0	1	0	0
209437	0	0	10	1	0	0	0	0	0	0	1	0	1	0	1	0	4	0	3	0	0	0	1	0	0	1	0	0	0	0	0	0	0	0	0	0	0	0	0	0	0	0	0	0	0	0	1	0	0
4417158	1	0	0	0	0	0	0	0	0	0	0	0	1	0	0	0	0	0	0	0	0	0	0	0	0	0	0	0	0	0	0	0	0	0	0	0	0	0	0	0	0	0	0	0	0	0	0	0	0
209870	4	2	159	3	8	10	5	0	2	23	9	3	10	15	57	8	15	12	7	6	3	2	2	3	0	5	7	6	2	2	3	1	3	1	13	1	0	2	1	2	5	4	6	3	1	10	4	0	1
243365	0	0	2	0	0	0	0	0	0	0	0	0	0	0	2	0	0	0	0	0	0	0	0	0	0	0	0	0	0	0	0	0	0	0	0	0	0	0	0	0	0	0	0	0	0	0	0	0	0
334386	0	0	0	0	0	0	0	0	0	0	8	0	0	0	0	0	0	0	0	0	0	0	0	0	0	0	0	0	0	2	4	8	0	4	0	0	2	4	0	9	5	2	5	0	0	0	6	41	0
248851	0	0	3	0	0	0	0	0	0	1	0	0	0	0	0	1	0	0	0	0	0	0	0	0	0	0	0	0	0	0	0	0	0	0	0	0	0	0	0	0	0	0	0	0	0	0	0	0	0
317632	0	0	3	0	0	0	0	1	0	1	0	0	0	0	1	0	0	0	0	0	0	0	0	0	0	0	1	0	0	0	2	0	0	0	0	0	0	0	0	0	0	0	0	0	0	0	0	1	0
555926	0	0	2	0	0	0	0	0	0	0	2	0	0	0	1	1	0	0	0	0	0	0	0	0	0	6	4	4	5	12	14	4	11	13	31	5	11	6	7	5	4	8	6	7	8	13	6	5	11
769696	95	19	2550	19	127	37	47	39	14	478	124	73	71	120	649	52	312	50	230	53	28	51	47	42	9	515	470	222	253	174	527	99	259	270	866	601	465	381	146	665	598	899	386	279	258	609	413	67	271
4348936	0	0	10	0	0	0	0	0	0	0	0	0	3	1	5	1	4	0	1	0	0	1	0	1	0	0	2	1	0	0	0	0	0	2	4	0	0	0	0	1	0	0	1	0	1	5	1	0	0
536893	0	0	3	0	0	0	0	0	0	0	0	0	0	0	0	0	0	0	0	2	0	0	0	0	0	0	0	0	0	0	1	0	0	0	1	2	0	0	1	0	0	0	0	0	0	2	1	0	0
242184	2	0	7	1	1	0	0	0	0	0	0	0	2	0	0	5	0	0	0	0	0	3	0	2	0	0	0	1	0	1	0	0	0	0	2	0	0	1	2	0	1	0	0	0	0	0	6	0	0
775560	0	0	17	0	0	2	1	0	0	0	0	0	0	1	1	1	0	0	0	0	1	0	0	1	0	5	1	1	1	0	1	0	0	1	1	3	3	2	2	0	0	0	2	0	0	3	0	0	0
4215713	0	0	3	0	0	0	0	0	0	0	0	0	0	0	0	0	0	0	0	0	0	0	0	0	0	0	0	0	0	0	0	0	0	0	0	0	0	0	0	0	0	0	0	0	0	0	0	0	0
585537	0	0	2	0	0	0	0	0	0	1	0	0	0	0	0	0	0	0	0	0	0	0	0	0	0	0	1	0	0	0	0	0	0	0	0	0	1	0	0	0	0	1	0	0	0	0	0	0	0
4380399	37	9	2932	17	46	31	29	41	24	145	27	38	21	23	330	49	153	23	135	39	9	7	23	40	3	71	71	8	19	15	73	9	11	15	179	165	36	16	25	59	43	33	33	34	18	70	62	3	5
637421	0	0	2	0	0	0	0	0	0	0	0	0	0	0	1	0	0	0	0	0	0	0	0	0	0	0	3	0	0	1	0	0	0	1	0	3	0	0	0	0	0	0	0	0	0	2	1	0	0
4380422	0	0	2	0	0	0	0	0	0	0	0	0	0	0	0	0	0	0	0	0	0	0	0	0	0	0	0	0	0	0	0	0	0	0	0	0	0	0	0	0	0	0	0	0	0	0	0	0	0
238704	46	8	1041	12	17	13	14	41	13	93	36	17	13	11	132	30	129	21	57	18	4	6	4	15	2	1	0	0	0	0	0	0	1	1	3	0	0	0	0	0	2	1	2	0	0	2	0	0	0
4385617	4	0	24	10	4	7	1	1	1	6	2	10	1	4	4	5	1	1	2	2	0	7	3	2	0	0	5	9	27	7	4	1	7	4	0	1	7	2	0	4	4	5	2	0	2	5	3	3	1
4444914	0	0	8	0	0	0	0	0	0	0	0	0	0	0	0	0	0	0	0	0	0	0	0	0	0	0	0	0	0	0	0	0	0	0	0	0	0	0	0	0	0	0	0	0	0	0	0	0	0
4336253	0	0	9	0	0	0	0	0	0	0	0	0	0	0	0	1	0	0	1	0	0	0	0	0	0	0	0	0	0	0	0	0	0	0	1	3	0	2	0	0	0	1	0	0	0	0	0	0	0
242989	0	0	0	0	0	0	0	0	0	0	0	0	0	0	2	0	0	0	0	0	0	0	0	0	0	0	0	0	0	0	0	0	0	0	0	0	0	0	0	0	0	0	0	0	0	0	0	0	0
628393	1	0	29	0	2	0	0	0	0	1	0	2	0	0	4	1	3	0	4	0	0	0	0	0	0	0	0	0	0	0	0	0	0	0	2	0	0	0	0	0	0	0	0	0	0	0	0	0	0
779654	1	0	6	0	0	0	0	0	0	0	1	0	2	0	1	0	1	0	0	0	0	0	0	0	0	1	4	0	1	1	0	2	0	1	0	3	0	1	0	1	1	2	0	0	0	1	1	0	0
720503	0	0	2	0	0	0	0	0	0	0	0	0	0	0	0	0	0	0	0	0	0	0	0	0	0	0	0	0	0	0	0	0	0	0	0	0	0	0	0	0	0	0	0	0	0	0	0	0	0
4344815	1	0	7	0	1	0	0	0	0	0	0	0	1	0	2	0	1	0	0	0	0	0	0	1	0	0	1	0	0	0	0	0	0	2	0	0	1	1	0	0	0	0	0	0	0	0	0	0	0
4428032	0	0	1	0	0	0	0	0	0	0	0	1	0	0	0	0	0	0	0	0	0	0	0	0	0	0	0	0	0	0	0	0	0	0	0	0	0	0	0	0	0	0	0	0	0	0	0	0	0
4402381	8	3	88	0	5	2	3	0	1	14	2	1	1	5	10	3	4	0	3	1	2	0	1	3	0	0	0	1	0	0	0	0	0	0	0	2	0	0	1	3	0	0	0	0	0	0	0	0	0
4298513	16	1	336	4	3	6	13	6	7	43	4	5	2	10	48	6	16	5	41	2	3	9	6	8	0	139	160	17	82	73	96	13	33	37	110	169	32	33	46	168	114	77	43	40	37	151	187	24	49
661838	5	0	0	14	1	2	2	7	10	0	21	1	3	5	0	1	0	3	0	1	0	1	1	6	0	0	0	12	8	18	7	6	22	6	0	0	0	4	4	0	3	7	5	1	1	0	4	15	46
252723	139	23	90	115	191	259	88	272	62	7	637	74	72	436	16	105	4	120	5	46	51	43	68	125	10	1	9	144	290	466	566	348	112	513	4	5	131	495	406	347	928	491	432	154	118	23	556	321	194
547319	8	6	247	2	9	10	1	6	3	33	17	6	10	30	44	6	34	7	12	6	5	1	8	7	0	0	6	1	2	0	0	0	1	1	4	1	1	3	0	0	0	4	0	0	0	0	4	0	2
156878	0	0	4	0	0	0	0	0	0	0	0	0	0	0	0	0	0	0	0	0	0	0	0	0	0	0	0	0	0	0	0	0	0	0	1	2	0	0	0	1	0	0	0	0	0	1	0	0	0
541256	0	0	5	1	2	0	0	2	0	0	0	0	0	0	2	0	0	0	1	0	0	1	0	0	0	0	0	0	0	0	0	0	0	1	3	0	2	0	2	3	0	0	1	1	0	0	0	0	1
968261	9	0	281	6	9	2	4	4	0	40	1	13	3	8	52	5	14	4	19	1	0	4	3	7	3	5	22	4	8	16	23	9	14	9	16	38	16	6	15	10	12	11	15	7	6	24	21	4	7
573270	0	0	0	0	0	0	0	1	0	0	0	0	0	0	1	0	0	0	0	0	0	0	0	0	0	0	0	0	1	0	2	10	0	12	0	0	5	13	4	1	0	2	3	2	0	0	0	39	3
111748	126	53	1483	138	148	115	80	130	94	108	186	250	60	125	263	258	75	127	48	76	79	245	90	181	17	52	71	141	166	232	237	103	84	159	161	110	150	102	41	155	202	126	154	44	141	105	219	54	103
4468097	6	6	209	2	20	4	7	5	1	27	7	9	2	3	37	4	33	6	21	1	3	5	4	9	0	15	12	3	4	2	8	1	3	2	15	12	8	3	3	7	2	5	6	0	2	15	4	0	2
4468095	0	0	5	0	0	0	0	0	0	1	0	0	0	1	1	0	0	0	0	0	0	0	0	0	0	5	0	0	1	1	6	1	0	4	4	5	1	1	0	0	1	0	1	0	2	8	9	0	1
2371693	0	0	0	0	0	0	0	0	0	0	1	0	0	0	0	0	0	0	0	0	0	0	0	1	0	0	0	0	0	0	0	0	0	0	0	0	0	0	0	0	0	0	0	0	0	0	0	0	0
509212	0	0	1	5	0	3	0	3	0	0	1	1	2	9	0	0	0	2	0	0	0	0	0	3	0	0	0	1	0	5	3	3	4	12	0	0	10	6	6	0	2	0	1	3	3	0	1	5	10
1722698	10	5	179	3	9	3	5	3	4	17	14	8	10	13	63	11	33	7	7	5	4	5	6	6	0	67	75	22	16	7	28	7	29	28	93	77	44	25	21	58	48	43	41	39	25	58	55	6	12
787350	0	0	1	0	0	0	0	0	0	0	0	1	0	0	1	0	0	0	0	0	1	1	0	0	0	1	2	1	1	0	0	0	4	0	2	0	0	0	0	0	1	2	2	0	0	0	0	0	0
1062966	0	0	13	0	0	0	0	0	0	1	0	0	0	0	1	0	0	0	1	0	0	0	1	0	0	0	0	0	0	1	0	0	0	0	0	3	0	0	0	0	3	0	1	0	0	0	1	0	2
637367	0	0	9	0	0	0	0	0	0	0	0	0	0	0	0	0	0	0	0	0	0	0	0	0	0	0	0	0	0	0	2	0	0	0	2	0	0	0	0	0	0	0	0	0	1	0	0	0	0
554420	0	2	15	0	1	0	0	0	0	0	3	0	1	1	7	2	0	0	3	2	0	2	0	3	0	0	2	5	9	4	7	7	4	16	0	4	5	13	0	9	18	9	2	0	0	2	3	4	6
279203	5	6	42	1	12	3	1	3	0	7	5	3	3	6	13	7	4	1	0	3	2	5	5	0	2	4	4	3	1	3	1	0	0	1	8	8	1	0	0	4	5	3	0	4	2	2	1	1	0
409932	0	0	1	0	0	0	0	0	0	0	0	0	0	0	1	0	0	0	0	0	0	0	0	0	0	0	0	0	0	0	0	0	0	0	0	0	0	0	0	0	0	0	0	0	0	0	0	0	0
279206	0	1	90	7	4	0	7	0	1	8	2	1	1	4	18	7	10	0	2	9	0	11	2	1	0	5	4	3	6	8	8	5	0	0	8	8	4	4	5	2	3	1	2	1	8	7	7	0	6
4104836	0	0	0	0	0	1	0	0	0	0	0	0	0	0	1	0	0	0	0	0	0	0	0	2	0	0	0	1	0	0	0	0	0	0	0	0	0	0	0	0	0	1	0	0	0	0	0	0	0
12776	1	0	57	0	4	4	0	1	0	2	2	0	0	3	14	3	2	1	3	0	2	0	2	1	0	0	1	1	0	1	3	3	0	1	0	1	2	1	7	2	7	0	2	0	2	7	9	0	0
673712	262	83	10714	192	176	151	205	219	109	769	204	133	103	263	1289	176	675	143	827	175	79	171	187	204	14	88	98	18	33	28	58	3	19	32	144	172	56	12	36	62	62	49	14	22	44	88	62	14	15
535605	2	1	107	1	2	1	4	6	0	6	6	3	0	0	11	7	1	0	2	0	0	2	1	3	0	3	5	4	10	6	2	3	3	0	0	8	4	2	3	0	4	7	1	3	2	6	2	0	2
4441987	0	0	0	0	0	0	0	0	0	0	0	0	0	0	2	0	0	0	0	0	0	0	0	0	0	0	0	0	0	0	0	0	0	0	0	0	0	0	0	0	0	0	0	0	0	0	2	0	0
711023	3	2	14	8	7	12	1	7	1	2	2	6	6	6	0	5	0	7	3	0	11	0	0	4	0	4	13	16	4	18	5	3	9	14	12	16	4	9	41	6	12	3	5	6	18	7	21	10	7
1141923	0	0	14	0	1	0	0	1	0	0	0	2	1	0	1	0	2	0	2	0	0	1	0	0	0	0	0	0	0	0	0	0	0	0	0	1	0	0	0	1	0	2	0	0	0	0	0	0	0
2478837	0	1	13	0	1	0	0	0	0	0	0	1	0	0	0	0	0	0	0	0	0	0	0	0	0	0	3	0	2	0	4	0	0	0	1	0	1	1	2	4	3	0	0	1	0	0	0	0	1
697361	18	7	349	2	15	7	12	5	2	36	9	7	7	21	77	13	40	8	19	4	0	3	7	13	1	10	13	8	7	7	13	1	5	7	5	10	5	4	1	4	8	15	9	0	3	19	14	4	3
250348	0	0	1	0	0	0	2	0	0	0	0	2	0	2	0	0	0	1	0	0	0	3	1	0	0	33	34	101	139	202	88	79	72	180	62	50	87	65	94	62	79	71	60	37	83	59	131	83	65
592689	0	0	5	0	0	0	0	0	0	0	0	0	0	0	0	0	0	0	0	0	0	0	0	0	0	1	2	0	0	0	3	0	0	0	4	3	0	0	0	2	0	0	0	2	0	0	0	0	0
386554	0	0	14	0	1	0	0	0	0	3	0	0	0	1	1	2	2	0	2	1	0	0	0	1	0	1	0	4	1	0	0	3	5	5	3	4	4	10	4	2	1	3	2	1	3	2	7	0	6
592682	0	0	5	0	0	0	0	0	0	0	0	3	0	1	2	2	0	0	0	0	0	0	0	0	0	0	0	0	0	0	0	0	0	0	0	0	0	2	0	0	0	0	0	0	0	0	0	0	0
209595	0	0	0	0	0	0	0	0	0	0	0	0	0	0	0	0	0	0	0	0	0	0	0	2	0	0	0	0	0	0	0	0	0	0	0	0	0	0	0	0	0	0	0	0	0	0	0	0	0
205434	0	0	8	0	0	1	0	0	0	0	0	0	0	0	5	0	2	0	0	0	0	0	0	0	0	27	26	4	9	9	24	7	7	7	25	45	5	7	9	11	8	15	17	2	7	26	21	1	8
205391	20	2	425	13	8	4	4	8	7	26	13	0	3	12	54	10	45	6	33	14	11	6	5	8	0	56	63	6	24	19	32	3	6	16	88	155	15	11	11	37	20	25	27	16	11	75	56	14	17
1143876	19	16	144	7	10	6	11	19	6	10	12	26	3	14	14	30	16	54	9	19	5	4	9	20	0	0	0	1	0	0	0	0	1	1	0	4	2	0	4	0	1	3	0	0	1	0	2	0	2
4405717	1	0	73	0	0	0	0	3	0	7	0	0	2	0	4	0	9	0	6	0	0	0	2	0	0	0	0	0	0	0	0	0	0	0	0	0	0	0	0	0	0	0	0	0	0	0	0	0	0
4405718	2	0	8	0	0	0	0	2	0	1	2	1	0	3	0	3	0	0	1	0	0	0	0	1	0	0	0	0	0	0	0	0	0	0	0	0	0	0	0	0	0	0	0	0	0	0	0	0	0
3012993	0	0	4	0	0	0	0	0	0	0	0	0	0	0	0	0	0	0	0	0	0	0	0	0	0	0	0	2	0	0	0	0	0	0	0	0	0	0	0	0	0	0	0	0	0	0	0	0	0
249408	0	0	5	2	0	0	0	0	0	0	0	0	2	0	3	0	0	0	0	0	0	0	0	0	0	1	0	0	0	0	0	0	0	0	1	3	0	0	0	0	0	1	1	0	1	3	1	0	0
1107716	10	3	5	27	25	20	2	1	6	0	10	0	15	3	1	4	1	2	0	2	0	5	2	2	1	0	0	12	0	12	29	3	17	8	0	0	62	11	4	5	17	5	34	24	27	1	5	0	16
106297	15	14	637	8	10	27	3	14	5	70	7	9	2	15	167	9	33	6	37	9	12	11	17	7	1	27	37	2	17	7	23	0	8	3	14	15	14	1	8	6	6	13	4	7	4	20	12	3	5
719106	0	0	2	0	0	0	0	0	0	0	0	0	0	0	0	0	0	0	0	0	0	0	0	0	0	0	0	0	0	0	0	0	0	0	0	0	0	0	0	0	0	0	0	0	0	0	0	0	0
510282	0	0	0	1	1	0	0	0	0	0	0	0	0	0	0	0	0	0	0	0	0	1	0	0	0	0	0	0	0	0	0	0	0	0	0	0	0	0	0	0	0	0	0	0	0	0	0	0	0
4336536	87	38	1338	38	48	48	36	39	9	122	48	38	20	61	211	41	107	31	98	32	14	41	25	31	11	2	4	0	2	1	2	0	0	0	6	5	2	3	0	3	2	0	0	0	1	5	0	0	3
4451937	1	0	13	0	1	0	1	0	1	1	0	0	0	0	5	0	0	0	0	0	0	0	0	2	0	56	25	21	22	38	39	8	17	49	64	40	29	21	21	23	35	29	19	15	30	57	43	11	21
856343	2	0	0	1	5	0	0	2	1	0	1	1	1	1	0	2	0	0	0	0	0	2	1	1	0	0	0	0	0	0	0	0	0	0	0	0	1	0	1	0	1	0	0	0	0	0	2	1	0
70071	0	0	0	3	3	0	0	3	0	0	0	0	0	0	0	0	0	1	0	1	0	1	1	1	0	0	0	0	0	0	0	0	0	0	0	0	0	0	0	0	0	0	0	0	0	0	0	0	0
4482374	0	0	4	0	8	7	0	0	0	0	0	0	3	2	0	1	2	6	0	1	1	0	2	3	0	0	0	0	0	0	0	0	0	3	0	0	0	0	0	0	0	2	0	0	0	0	0	0	0
4328544	0	0	8	0	1	0	0	0	0	5	0	0	0	0	3	0	1	0	0	0	0	0	0	0	0	0	0	0	0	0	0	0	0	0	0	0	0	0	0	0	0	0	0	0	0	0	0	0	0
1130318	0	0	0	0	0	1	0	0	0	1	0	0	0	0	0	0	0	1	0	0	0	0	0	0	0	0	0	0	0	1	0	0	0	0	0	0	0	0	1	0	1	0	0	0	0	0	0	1	0
4346058	8	0	110	0	6	0	0	3	3	19	6	4	6	2	25	5	22	3	12	1	0	0	2	2	0	4	3	1	0	1	3	1	0	0	6	3	0	1	0	4	0	4	3	0	1	2	2	0	0
1078808	0	0	0	0	0	0	0	0	0	1	0	0	3	0	0	0	0	0	0	0	0	0	0	0	0	0	0	0	0	0	0	0	0	0	0	0	0	0	0	0	0	0	0	0	0	0	0	0	0
3105433	1	5	39	0	2	5	0	1	0	0	6	3	6	5	29	1	8	0	4	1	2	3	0	0	0	4	2	0	0	2	1	1	0	0	1	2	3	4	0	1	1	2	1	0	2	6	2	2	0
250967	0	0	3	0	0	0	0	0	0	0	0	0	0	0	0	1	0	0	0	0	0	0	0	0	0	0	0	0	0	0	0	0	0	0	0	0	0	0	0	0	0	0	0	0	0	0	0	0	0
4315164	0	0	4	0	2	0	0	0	1	0	0	0	2	0	0	1	0	0	0	0	0	0	0	0	0	0	0	0	0	0	1	0	0	0	1	2	0	0	0	0	0	1	0	0	0	0	0	3	0
236776	0	0	0	0	0	0	0	0	0	0	2	0	2	0	0	1	0	0	0	0	0	0	0	0	0	0	0	0	0	0	0	0	0	0	0	0	0	0	0	0	0	0	0	0	0	0	0	0	0
794280	23	9	373	27	34	23	30	17	4	26	31	25	13	19	64	37	35	10	30	14	6	22	20	33	7	201	191	51	172	145	154	39	101	119	194	145	115	54	70	190	183	149	114	36	55	187	257	68	93
1133464	1	5	39	9	3	3	2	0	0	0	1	2	2	2	1	12	1	2	0	2	0	2	1	1	1	4	23	11	2	17	6	3	8	12	1	4	0	18	32	27	6	9	9	3	4	4	39	9	9
1110083	0	0	2	0	0	1	0	0	0	0	0	0	0	0	0	0	3	0	1	0	0	0	0	0	0	0	0	0	0	0	0	0	0	0	0	0	0	0	0	0	0	0	0	0	0	0	0	0	0
707956	2	0	18	0	1	0	0	1	0	4	1	0	3	0	1	0	0	0	2	0	0	1	0	0	0	7	5	4	6	1	13	4	9	7	15	1	8	4	1	1	3	7	7	4	1	8	8	1	5
254041	12	5	315	6	4	3	7	7	2	41	6	11	5	4	68	4	27	6	26	3	2	5	4	5	0	24	10	0	4	1	8	1	6	5	45	10	2	2	0	16	4	17	5	6	1	19	10	2	2
2017429	11	4	77	1	0	0	0	1	2	7	4	6	6	7	19	4	9	7	1	3	0	8	3	5	1	0	0	0	0	0	0	0	0	0	0	0	0	0	0	0	0	0	0	0	0	0	0	0	0
254514	1	0	17	0	0	0	0	1	0	1	0	0	0	0	2	0	1	0	2	0	0	0	0	0	0	0	1	0	0	1	1	0	0	0	0	0	0	0	0	0	0	0	1	0	0	0	0	0	0
113767	0	0	2	0	0	0	0	0	0	0	2	0	0	0	0	0	0	0	0	1	0	0	0	0	0	0	0	0	0	0	0	0	0	0	1	0	0	0	0	0	0	0	0	0	0	0	1	0	0
113760	0	0	2	0	0	0	0	0	0	0	0	0	0	0	0	0	0	0	0	0	0	0	1	0	0	0	0	0	0	0	0	0	0	0	0	0	1	0	0	0	0	0	1	0	0	0	0	0	0
589500	3	0	104	5	7	2	5	0	1	6	2	3	0	4	18	1	4	0	8	1	0	6	1	4	0	33	45	47	47	54	59	18	38	47	55	50	41	23	23	47	59	58	37	11	30	49	65	31	30
18609	0	0	1	0	0	0	0	1	0	0	0	0	0	0	0	0	0	0	1	0	0	0	0	0	0	2	0	3	5	6	1	0	1	0	7	9	3	3	9	5	4	5	3	1	4	5	6	5	4
1022659	0	0	6	0	0	0	0	2	0	5	0	0	0	0	4	0	0	0	1	0	0	0	0	0	0	3	0	0	1	0	2	0	0	1	0	8	0	0	2	0	0	1	2	0	0	1	1	0	0
824845	0	0	33	0	1	0	6	1	0	4	6	1	3	2	19	0	3	4	2	0	0	2	0	1	0	0	3	0	2	0	3	3	0	2	2	2	4	2	2	4	0	1	0	8	0	4	3	0	1
223989	24	3	32	6	8	3	11	10	7	5	28	6	12	20	23	11	4	15	6	12	6	7	8	8	0	2	6	5	5	14	14	2	4	16	2	3	4	7	10	12	4	29	11	6	7	8	8	1	9
4457891	0	0	0	1	0	0	0	0	0	0	0	0	0	1	2	0	0	0	0	0	0	0	0	0	0	0	0	0	0	0	1	0	0	0	0	2	0	0	1	0	0	0	0	0	0	0	0	0	0
1124030	20	5	133	11	16	19	11	22	14	10	18	12	8	8	17	17	17	20	2	9	9	16	17	25	3	1	3	11	7	4	4	2	10	2	1	3	2	10	8	6	1	3	0	0	4	3	10	3	0
4457893	0	0	3	0	0	0	0	0	0	0	0	0	0	0	0	0	0	0	1	0	0	0	0	0	0	0	1	0	0	0	0	0	0	0	2	3	0	0	0	2	1	0	0	0	0	0	0	0	0
4360923	0	0	3	0	4	0	0	3	1	0	3	0	5	10	0	0	0	1	2	0	0	0	0	2	0	0	0	0	0	2	1	0	2	10	0	0	1	13	0	0	4	6	4	0	1	0	0	0	9
1113341	9	5	285	1	5	7	4	8	7	18	8	4	9	7	101	9	31	4	29	6	11	6	9	3	1	17	17	0	7	5	16	3	4	5	9	20	3	0	5	15	10	9	6	6	2	23	6	1	3
4351392	0	0	0	0	1	0	0	0	0	0	0	0	0	0	0	0	0	0	0	0	0	0	0	1	0	0	0	1	0	0	0	0	0	0	0	0	6	0	0	0	0	0	2	0	0	0	0	0	0
213944	4	5	135	1	4	1	3	2	3	14	3	3	0	3	16	3	14	1	4	2	0	1	0	5	1	1	4	0	0	0	0	0	0	0	7	3	0	0	0	1	0	0	2	0	1	0	0	0	0
4473154	1	0	54	4	3	3	0	0	0	1	1	2	2	2	9	5	6	1	6	5	1	2	1	1	0	3	5	1	6	2	4	3	2	4	13	8	1	5	6	4	0	6	2	1	2	4	1	4	0
820161	2	4	70	7	1	3	5	6	0	8	5	6	6	11	15	8	12	3	3	5	3	0	4	2	0	34	38	1	10	9	36	4	8	9	21	31	10	10	11	19	16	13	13	6	14	26	25	5	6
321753	0	0	0	0	0	0	0	0	0	0	0	0	0	0	0	0	0	0	0	2	0	0	0	0	0	0	0	0	0	0	0	0	0	0	0	0	0	0	0	0	0	0	0	0	0	0	0	0	0
253373	1	0	2	0	0	0	0	1	0	0	0	1	0	0	3	0	1	0	0	0	0	0	0	0	0	0	0	0	0	0	1	0	0	0	0	0	1	0	0	0	0	0	0	0	0	0	0	0	0
164371	2	0	40	0	0	0	0	0	0	4	2	0	2	0	2	0	3	2	2	0	0	0	1	1	0	1	0	0	0	0	0	0	0	0	0	0	0	0	0	0	0	0	0	0	0	0	0	0	0
1105652	9	8	424	8	13	14	8	4	7	58	7	9	8	4	64	10	34	8	30	9	5	17	7	14	0	11	11	0	4	1	3	1	7	2	14	6	4	1	0	7	3	5	4	4	3	10	4	0	2
12978	50	64	15	47	68	63	48	112	43	4	126	73	42	120	0	100	0	6	2	11	34	103	51	94	1	0	0	1	0	6	0	0	0	6	0	0	0	0	8	4	2	2	0	0	0	0	1	3	0
213804	0	0	6	0	0	0	0	0	0	0	0	0	0	0	3	0	2	0	0	0	0	0	0	1	0	2	2	0	3	0	0	0	0	0	0	0	0	1	0	1	0	0	3	0	0	3	2	1	0
763448	45	20	779	14	30	25	14	15	10	70	35	22	18	23	152	14	64	15	62	15	10	34	39	22	2	27	27	14	36	20	21	12	20	18	49	42	20	10	10	14	6	17	31	15	13	30	16	3	22
630306	0	0	4	0	0	1	0	0	1	0	0	1	0	0	3	0	0	0	0	0	0	0	0	0	0	3	1	1	1	1	1	0	0	1	1	9	1	0	2	0	4	2	2	0	0	3	2	0	2
4452118	12	19	156	40	79	60	38	37	7	3	36	6	81	40	42	36	3	42	3	14	8	23	48	13	1	24	26	778	1202	1995	633	396	833	783	72	29	391	284	166	144	422	387	337	76	515	95	474	433	608
226487	1	0	4	0	0	1	1	0	0	1	0	0	0	0	0	0	1	0	0	0	0	0	0	0	0	3	3	1	1	4	1	4	0	2	1	0	7	1	2	2	2	1	3	1	0	1	2	0	5
3259009	2	2	6	6	5	6	3	5	0	0	3	2	0	3	11	2	1	5	2	1	6	2	8	1	0	1	1	1	2	2	0	0	0	0	0	0	0	2	0	1	0	3	3	0	0	0	1	0	0
4322237	0	0	4	0	0	0	0	0	0	0	0	0	0	0	0	0	0	0	0	0	0	0	0	0	0	0	0	0	0	0	0	0	1	0	3	0	4	0	0	0	0	0	0	2	0	0	0	0	0
2727517	0	0	3	0	0	0	0	0	0	0	0	0	0	0	0	0	0	0	0	0	0	0	0	0	0	0	0	0	0	0	0	0	0	0	0	0	0	0	0	0	0	0	0	0	0	0	0	0	0
2629538	13	2	339	2	5	1	1	3	0	16	6	2	4	6	70	10	28	4	11	2	3	1	3	1	0	34	39	7	14	8	27	5	12	4	31	64	16	8	13	13	21	10	22	7	11	37	18	3	11
4369693	35	10	756	28	23	23	10	14	4	110	25	14	14	14	141	15	63	15	54	8	2	19	8	8	0	38	38	9	19	22	31	2	12	20	51	65	18	10	13	32	16	22	39	7	22	64	39	5	14
4309481	0	0	1	0	1	0	0	0	1	1	0	0	0	1	1	0	0	0	1	0	0	1	0	0	0	0	0	0	0	0	0	0	0	0	0	0	0	0	0	0	0	0	0	0	0	0	0	0	0
983307	7	0	58	4	4	0	3	5	2	4	3	9	1	6	4	8	3	8	4	3	0	5	2	4	0	0	0	0	0	0	0	0	0	0	0	0	0	0	0	0	0	0	0	0	0	0	0	0	0
206277	0	0	1	0	0	0	0	0	0	0	0	0	0	0	1	0	0	0	0	0	0	0	0	0	0	0	0	0	0	0	0	0	0	0	0	0	0	0	0	0	0	0	0	0	0	0	0	0	0
206278	2	1	101	0	9	1	5	0	0	15	1	3	2	5	16	2	6	3	5	2	2	0	1	0	0	32	24	4	4	4	7	2	6	12	32	10	17	7	6	18	18	23	15	10	12	26	13	3	4
548679	0	0	0	0	0	0	0	0	0	0	0	0	0	0	2	0	0	0	0	0	0	0	0	0	0	0	0	0	0	0	0	0	0	0	0	0	0	0	0	0	0	0	0	0	0	0	0	0	0
221219	0	0	25	0	0	1	0	0	0	1	0	0	0	0	1	0	1	0	2	0	0	0	0	0	0	0	0	0	0	0	0	0	0	0	0	0	0	0	0	0	0	0	0	0	0	0	0	0	0
4335672	1	0	4	1	0	0	1	2	0	0	0	2	0	1	5	0	0	1	2	4	1	0	0	2	0	0	0	0	2	9	3	8	3	21	0	0	17	3	10	2	1	1	5	2	11	1	1	5	8
804798	0	0	8	0	0	0	0	0	0	0	0	0	0	0	1	0	0	0	0	0	0	0	1	0	0	0	0	0	0	0	0	0	0	0	0	0	0	0	0	0	0	0	0	0	0	0	0	0	0
217325	2	0	24	0	2	0	1	1	0	2	4	0	2	5	9	1	1	3	3	2	1	0	3	0	0	0	0	0	0	0	0	0	0	0	1	0	0	0	0	0	0	0	0	0	0	0	0	0	0
246425	0	0	0	0	0	0	1	0	0	0	0	0	0	0	0	0	0	0	0	0	0	0	0	1	0	0	0	0	0	0	0	0	0	0	0	0	0	0	0	0	0	0	0	0	0	0	0	0	0
217328	0	0	140	2	2	0	0	4	0	26	4	1	0	2	30	3	4	0	11	3	2	0	0	2	0	0	0	5	6	16	7	4	7	13	12	0	6	5	1	19	9	12	5	1	9	0	32	9	3
593659	0	1	17	0	0	0	0	0	0	1	0	0	0	2	2	0	0	0	0	0	0	0	0	4	0	0	0	0	1	0	1	0	0	0	0	0	0	0	0	0	0	1	0	0	0	0	0	0	0
585070	1	0	0	1	0	2	0	0	0	0	0	0	0	0	0	0	0	1	0	0	0	0	0	0	0	0	0	0	0	0	1	1	0	0	0	0	0	0	0	0	0	0	0	0	1	0	0	0	2
241078	53	31	1941	18	27	42	40	30	11	314	41	23	51	64	224	33	243	34	167	26	15	33	30	35	10	100	48	10	27	23	43	8	23	20	173	70	24	14	17	50	39	51	23	16	17	60	54	1	25
143212	0	0	15	0	0	0	0	0	0	0	0	0	0	2	9	0	0	0	2	0	0	0	0	0	0	11	15	3	9	6	12	1	2	6	19	22	12	4	10	11	7	6	12	6	5	15	9	4	6
214676	22	4	600	12	32	14	16	12	5	42	27	18	7	9	113	20	40	12	25	8	12	21	23	16	2	28	31	3	12	10	21	3	12	6	44	55	18	8	4	25	17	22	9	5	8	48	24	8	14
333922	0	0	2	0	0	0	0	0	0	0	0	0	0	0	0	0	0	0	0	0	0	0	0	0	0	0	0	2	0	0	1	0	0	1	0	0	0	0	0	0	0	0	0	0	0	0	3	0	0
2951283	0	0	3	0	0	0	0	0	0	0	1	0	0	1	1	0	0	0	0	0	0	0	0	0	0	1	1	4	0	0	0	2	1	0	7	4	2	0	0	0	0	1	1	0	0	2	0	0	0
40401	0	0	0	0	1	0	0	0	0	0	1	0	1	0	0	0	0	0	0	2	3	0	0	0	0	0	0	0	0	0	0	0	0	0	1	0	0	0	0	7	5	2	0	3	0	0	3	0	0
4332155	0	0	11	0	0	0	0	0	0	0	0	0	0	0	0	0	0	0	0	0	0	0	0	0	0	13	51	1	2	3	5	0	0	1	12	20	1	0	4	6	5	1	2	0	3	6	7	1	2
1128021	0	1	33	2	1	4	2	0	1	5	7	2	0	4	7	16	2	4	2	0	2	1	8	10	0	0	0	0	1	2	1	0	3	0	3	0	0	4	0	1	2	1	2	0	0	0	1	0	1
822212	0	0	2	0	0	0	0	0	0	0	0	0	0	0	0	0	0	0	0	0	0	0	0	0	0	0	0	0	0	0	0	0	0	0	0	0	0	0	0	0	0	0	0	0	0	0	0	0	0
151136	0	0	0	0	0	0	1	0	9	0	0	0	0	0	0	0	0	0	0	0	0	0	0	1	0	0	0	0	0	0	0	0	0	0	0	0	0	0	0	0	0	0	0	0	0	0	3	0	0
580642	0	0	2	0	4	7	0	2	0	0	4	0	1	1	0	0	0	0	0	0	2	1	0	0	0	0	0	3	0	5	2	4	2	3	0	0	1	0	6	2	2	0	4	3	0	0	3	1	3
2044253	0	0	25	0	0	1	1	0	1	0	0	0	0	2	1	0	2	0	0	2	0	0	0	2	0	0	0	0	0	0	0	2	0	0	0	0	0	0	0	0	0	0	0	0	0	0	0	0	0
728677	0	0	4	0	0	0	0	0	0	0	0	0	0	0	0	0	0	0	0	0	0	0	0	0	0	0	0	0	0	0	0	0	0	0	0	0	0	0	0	0	0	0	0	0	0	0	0	0	0
946250	1	4	37	2	2	1	0	0	0	4	2	3	0	5	6	1	3	2	0	1	0	0	1	3	0	5	10	1	2	0	1	0	1	1	8	1	4	0	2	5	2	1	5	0	2	2	3	0	0
229483	2	0	1	0	0	0	0	0	0	0	0	0	0	0	0	0	1	0	0	0	0	0	0	0	0	0	0	0	0	0	0	0	0	0	0	0	0	0	0	0	0	0	0	0	0	0	0	0	0
1006382	0	0	15	0	0	0	0	0	1	1	0	9	3	0	1	0	1	7	0	0	0	1	0	0	0	18	16	327	436	277	690	14	314	12	19	0	16	441	7	404	1357	785	144	208	879	10	545	79	16
359924	0	0	2	0	0	1	0	0	0	0	0	0	0	0	0	0	0	1	0	0	0	0	1	0	0	0	0	1	0	0	0	0	0	0	0	0	0	0	0	1	0	0	0	0	0	0	0	0	0
553387	0	0	3	0	0	1	1	0	0	0	0	0	0	0	5	1	0	0	2	0	0	0	0	0	0	2	0	0	0	0	0	0	0	0	0	3	0	0	1	2	0	1	1	0	0	2	0	0	0
208959	0	0	1	3	3	5	1	0	0	0	2	2	0	3	0	0	0	0	0	2	5	0	2	0	0	0	0	9	1	1	0	0	3	1	1	0	0	2	0	1	1	0	3	0	0	2	0	2	1
1124017	0	1	0	0	0	2	0	1	0	0	1	1	0	0	0	0	0	0	0	0	0	0	1	0	0	0	0	0	0	0	0	1	0	0	0	0	0	0	0	0	0	0	1	0	0	0	0	0	0
318609	3	0	12	3	10	9	7	4	2	0	18	2	26	11	1	10	0	4	0	0	3	2	6	5	1	0	1	0	1	2	1	14	2	0	1	1	0	4	1	1	32	9	4	0	0	0	5	3	0
4387263	0	0	52	2	1	4	2	3	0	2	1	2	0	0	6	4	3	6	2	0	0	1	1	3	0	4	6	0	1	2	2	2	1	2	0	0	3	0	1	1	0	1	1	0	0	2	2	1	0
241214	3	0	11	2	0	6	7	0	0	2	0	4	1	1	1	1	2	3	0	4	0	0	1	9	0	2	4	6	6	20	3	10	10	20	3	2	2	6	24	17	9	24	0	1	1	3	22	20	1
213922	0	0	22	0	2	0	0	0	0	0	2	2	0	2	8	0	1	0	0	1	1	0	6	0	0	3	6	0	4	1	8	0	0	2	11	12	4	3	1	0	6	7	0	0	3	9	3	0	1
165771	0	0	7	0	0	1	2	3	0	0	0	2	2	3	9	2	0	0	0	0	0	0	0	0	0	0	0	0	0	0	0	0	2	0	2	0	2	0	0	0	1	0	0	0	0	0	0	0	0
258158	0	0	4	0	0	0	0	0	0	0	0	0	0	1	0	0	0	0	0	0	0	0	0	0	0	3	0	4	0	0	0	0	0	0	2	1	0	0	0	0	0	2	0	0	0	1	0	0	3
4400735	0	0	0	0	48	0	0	0	0	0	0	0	0	0	0	0	0	0	0	0	0	1	0	0	0	0	0	0	0	0	0	0	0	0	0	0	0	0	0	0	0	0	0	0	0	0	0	0	0
835361	0	0	0	0	6	0	0	2	0	0	0	3	0	0	1	0	0	0	0	0	0	0	0	0	0	0	0	2	0	0	0	0	0	1	0	0	0	0	0	0	0	0	0	0	0	0	0	0	0
4379833	78	29	8	27	28	37	48	42	80	0	11	64	1	29	1	178	0	25	0	15	0	32	35	149	2	0	0	1	0	1	1	6	0	0	0	0	0	6	2	2	0	23	0	0	0	0	10	8	2
4379835	0	0	1	0	0	0	0	0	0	0	0	0	0	0	1	0	0	0	0	0	0	0	0	0	0	0	0	0	0	0	0	0	0	0	0	0	0	0	0	0	0	0	0	0	0	0	0	0	0
686219	0	0	9	0	0	0	0	0	0	1	0	2	0	0	0	0	0	0	0	4	1	0	0	0	0	5	6	1	0	6	4	0	0	7	5	2	5	2	4	4	2	5	0	0	2	5	2	3	2
4358509	2	0	44	3	0	2	1	2	0	7	2	2	4	2	10	0	6	0	5	1	0	4	0	1	0	7	9	0	4	0	2	0	2	4	6	3	0	0	2	9	0	1	1	0	1	3	3	0	0
4401025	6	0	9	2	6	2	3	5	0	1	3	2	7	5	7	4	2	4	1	3	0	7	4	0	0	2	2	6	2	6	13	2	5	6	13	2	2	2	5	11	8	12	11	3	3	3	6	7	4
554390	184	42	90	452	311	248	128	183	77	6	247	59	164	90	23	88	7	97	1	38	44	170	137	82	10	4	3	169	50	238	62	54	124	165	2	5	107	56	26	33	123	19	146	71	49	1	15	63	296
562206	0	0	0	0	2	0	0	0	0	0	0	0	0	0	0	0	0	0	0	0	0	0	0	0	0	0	0	0	0	0	0	0	0	0	0	0	0	0	0	0	0	0	0	0	0	0	0	0	0
383023	0	0	0	0	0	0	0	0	0	0	0	0	0	0	0	1	0	0	0	0	1	0	0	0	0	0	0	0	0	0	0	0	0	0	0	0	0	0	0	0	0	0	0	0	0	0	0	0	0
2476144	0	0	0	0	0	0	0	0	7	0	0	0	1	0	2	0	0	0	0	0	0	81	3	0	0	0	0	4	0	0	0	0	20	0	0	0	0	7	0	3	0	0	0	0	2	0	0	0	0
2476146	0	0	0	4	1	2	2	0	5	0	2	0	8	2	0	6	0	0	0	0	3	4	3	10	0	0	0	0	0	0	0	0	0	0	0	0	0	0	0	0	0	1	0	0	1	0	0	0	0
830254	1	0	5	0	0	2	0	2	0	1	0	0	0	0	0	0	0	0	0	0	0	0	0	0	0	0	0	0	0	0	0	0	0	0	0	0	0	0	0	0	0	0	0	0	0	0	0	0	0
4392018	0	0	1	0	0	6	0	1	0	0	0	0	0	0	0	0	0	0	0	0	0	1	0	0	0	4	0	0	0	5	2	2	3	0	2	1	0	0	2	0	0	0	1	0	0	7	1	0	0
812396	2	0	2	0	0	0	0	0	0	1	0	0	0	0	0	0	0	0	0	0	0	0	0	0	0	0	0	0	0	0	0	0	0	0	0	0	0	0	0	0	0	0	0	0	0	0	0	0	0
4396041	1	0	17	0	0	3	0	0	0	2	2	0	0	0	1	0	0	0	0	0	0	0	0	0	0	0	1	0	1	0	0	0	0	0	0	0	1	0	0	0	0	0	0	0	0	0	1	0	0
4396040	0	0	2	0	0	0	1	0	0	1	0	0	0	0	2	0	0	0	0	0	0	0	0	0	0	1	0	0	0	0	0	0	0	0	0	0	0	0	0	2	0	1	0	0	0	0	0	0	0
4308913	6	13	190	3	13	18	4	13	4	33	28	19	14	11	53	11	23	13	24	6	14	12	12	5	5	8	22	5	10	1	7	4	5	1	5	13	3	3	4	10	8	6	5	3	6	6	9	2	2
838066	0	0	1	0	2	0	0	0	0	0	0	0	0	0	0	0	0	0	0	0	0	0	0	0	0	0	0	0	0	3	0	0	0	0	0	0	0	0	0	0	2	0	2	0	0	0	0	0	0
897411	0	0	3	0	0	0	0	0	0	0	0	0	0	0	0	0	0	0	0	0	0	0	0	0	0	0	0	0	0	0	0	0	0	0	0	1	0	2	0	0	0	0	0	0	0	0	0	0	0
136227	0	0	3	0	0	0	0	0	0	0	0	0	0	0	0	0	0	0	0	0	0	0	0	0	0	2	0	0	1	0	0	0	0	0	0	0	0	0	0	0	0	0	0	0	0	0	0	0	0
4295043	89	303	6	1021	236	57	270	49	55	0	84	259	468	300	1	36	0	681	0	163	105	270	394	448	5	0	0	20	5	0	0	0	0	5	0	0	2	210	1	7	23	0	0	14	39	0	0	29	70
25116	0	0	6	0	0	0	0	0	0	0	0	0	0	0	0	0	0	0	0	0	0	0	0	0	0	0	0	0	1	0	0	1	0	0	1	0	1	1	0	0	0	0	0	0	0	2	0	0	0
244063	27	3	1344	21	42	23	15	17	1	95	30	32	15	45	247	21	100	14	67	12	9	23	16	20	2	68	93	57	64	67	132	40	49	76	120	123	117	80	63	100	108	94	93	51	38	98	128	20	57
298120	0	0	0	0	0	0	0	0	0	0	5	0	0	0	0	0	0	1	0	0	0	0	0	0	0	0	0	0	0	0	0	0	0	0	0	0	0	0	0	0	0	0	0	0	0	0	0	0	0
243353	1	0	17	0	0	0	0	0	0	0	0	2	3	2	4	1	4	0	1	0	1	2	0	1	0	2	1	1	2	0	1	0	0	0	1	2	0	1	0	0	0	0	2	0	1	1	3	0	0
340614	0	0	2	0	0	0	0	0	0	0	0	0	0	0	0	0	2	0	0	0	0	0	0	0	0	0	0	0	0	0	0	0	0	0	0	0	0	0	0	0	0	0	0	0	0	0	0	0	0
345227	0	0	1	0	0	0	0	0	0	0	0	0	0	0	1	0	0	0	0	0	0	0	0	0	0	0	0	1	0	0	0	0	0	0	1	0	0	0	0	1	0	0	0	0	0	1	0	0	0
4443378	1	0	12	1	5	1	0	0	0	0	0	0	1	3	2	0	2	1	3	1	0	0	0	0	0	0	2	0	1	0	0	0	0	0	1	0	0	0	0	0	0	0	0	0	0	2	1	0	0
225294	1	0	20	0	0	0	0	0	0	2	0	0	0	2	4	1	1	0	2	1	0	2	1	0	0	4	3	0	3	4	0	0	3	0	2	1	1	0	2	3	1	0	0	0	0	6	0	0	2
205609	0	4	88	1	3	0	2	1	2	6	1	0	0	0	13	0	8	0	1	1	0	0	3	1	0	3	0	0	0	3	0	0	0	0	1	0	0	0	0	0	0	0	0	0	0	0	0	0	0
873747	0	0	0	0	9	0	0	0	0	0	0	2	0	0	0	0	0	0	0	0	0	0	0	0	0	1	1	5	13	16	35	33	5	10	0	0	4	15	4	57	349	65	31	12	7	0	79	21	0
348570	3	0	23	5	1	2	2	1	1	1	2	0	1	3	5	0	3	2	3	0	0	2	2	3	0	0	2	1	1	0	2	2	5	0	5	0	1	2	1	1	4	3	1	0	0	1	0	1	4
203769	0	0	15	0	1	0	0	4	0	1	2	0	0	0	2	0	5	0	2	0	0	0	0	0	0	3	0	0	0	0	0	0	0	0	0	1	0	0	2	0	0	0	0	0	0	2	1	0	0
558048	0	0	0	0	0	0	0	0	0	0	0	0	0	0	0	0	6	0	0	0	0	0	0	0	0	0	0	0	0	0	0	0	0	0	0	0	0	0	0	0	0	0	0	0	0	0	0	0	0
2534143	0	0	2	0	0	0	0	0	0	0	0	0	0	0	0	0	0	0	0	0	0	0	1	0	0	0	0	0	0	0	0	0	0	0	0	0	0	0	0	0	0	0	0	0	0	0	0	0	0
766109	0	0	0	2	0	0	0	0	0	1	0	0	0	0	2	0	0	0	0	0	0	0	0	0	0	0	0	0	0	0	0	0	0	0	0	0	0	0	0	0	0	0	0	0	0	0	0	3	0
325238	0	0	12	0	0	0	0	0	0	2	0	0	0	0	0	0	0	0	1	0	0	0	0	0	0	0	0	0	0	0	0	0	0	0	2	0	1	1	0	3	0	0	0	0	0	0	0	0	1
2760486	3	0	118	1	0	5	0	3	0	4	0	1	0	0	7	1	5	0	5	0	2	0	3	4	0	1	0	0	1	0	1	0	0	0	1	7	0	0	0	1	1	0	1	0	0	2	0	0	0
4359270	0	0	10	0	0	0	1	0	0	0	0	0	0	0	1	0	0	0	0	1	0	0	0	2	0	1	14	2	0	5	1	0	6	0	2	2	6	8	8	6	6	2	1	0	1	3	3	1	4
4357881	0	0	8	0	0	0	0	0	0	2	0	0	0	1	0	0	0	0	0	0	0	0	0	0	0	0	3	0	0	0	0	0	0	0	2	0	0	0	0	0	0	0	0	0	0	0	0	0	0
1004666	2	0	3	0	0	0	0	0	0	2	1	0	0	0	1	0	2	0	0	0	0	0	0	0	0	13	3	2	20	11	4	2	1	1	7	4	4	3	2	5	5	4	1	0	4	5	8	0	2
4440462	0	0	2	0	0	0	0	0	0	0	0	0	0	0	0	0	0	0	0	0	0	0	0	0	0	0	1	0	0	0	1	0	0	0	0	1	0	0	2	0	0	0	0	0	1	1	0	2	0
519412	0	0	9	0	0	0	2	0	0	5	0	0	0	0	6	0	0	0	0	2	0	0	1	0	0	0	0	0	0	0	0	1	0	0	0	0	1	1	0	0	0	0	0	0	0	0	0	0	0
726955	4	0	35	0	0	0	0	3	4	4	1	7	0	6	16	6	9	0	2	5	4	1	1	4	0	0	0	6	5	5	15	3	4	23	2	1	24	30	10	7	10	8	9	2	6	2	6	5	15
137881	15	27	155	50	40	79	10	35	15	30	38	19	38	25	32	35	11	26	10	14	22	28	17	30	1	3	4	73	19	66	34	23	96	71	30	13	59	30	36	24	31	21	45	25	24	21	31	16	48
2793782	0	0	17	0	0	0	0	0	0	1	1	0	0	0	8	0	3	0	1	0	0	0	1	0	0	0	0	0	0	0	0	0	0	0	0	0	0	0	0	0	0	0	0	0	0	0	0	0	0
543327	27	50	20	13	20	16	20	17	6	0	12	75	99	6	6	57	0	52	1	24	15	12	9	32	5	1	0	18	197	23	20	12	19	91	0	0	14	6	10	66	13	63	29	7	28	1	22	38	53
4374001	0	0	9	1	0	0	0	0	0	0	0	0	0	0	3	0	1	0	0	0	0	0	0	0	0	1	5	1	0	3	6	0	0	0	4	4	0	0	1	0	2	1	1	1	2	3	2	0	0
279355	10	5	116	6	3	0	5	8	1	17	7	10	3	11	28	6	11	3	0	1	0	0	4	3	0	1	0	0	0	0	0	0	0	0	0	1	0	1	0	0	0	0	0	0	0	0	0	0	0
113404	0	0	3	0	0	0	0	0	0	0	1	0	0	0	0	0	0	0	0	0	0	2	0	0	0	0	0	0	0	0	0	0	1	0	0	0	0	0	0	0	0	0	0	0	0	0	0	0	0
113950	0	0	3	0	1	1	0	0	1	0	0	1	0	1	0	0	0	0	0	0	0	0	0	2	0	2	3	0	4	0	2	1	1	0	2	9	2	1	3	0	1	1	1	1	2	2	0	2	0
3642506	0	1	0	0	0	0	0	7	0	0	0	1	0	0	0	0	0	0	0	0	0	0	0	15	0	0	0	0	0	0	0	0	0	0	0	0	0	0	0	0	0	0	0	0	0	0	0	0	0
582528	0	0	1	0	0	0	0	0	0	0	0	0	0	0	1	0	0	0	0	0	0	0	0	0	0	1	1	0	0	0	0	0	0	0	0	0	0	1	1	0	0	0	0	0	1	0	0	0	0
841487	0	0	1	0	0	0	0	1	0	0	0	0	0	0	0	0	0	0	3	0	0	0	0	0	0	0	0	0	0	0	0	0	0	0	0	0	2	0	0	0	0	0	0	0	0	0	0	0	0
1104452	1	0	18	0	0	0	0	0	0	1	0	1	0	0	4	0	1	3	4	0	0	0	0	0	0	0	1	0	0	0	0	0	0	0	2	0	0	1	0	0	0	0	0	0	0	0	1	0	0
4389007	8	6	27	5	24	16	3	5	12	0	4	0	18	7	11	5	6	13	3	7	1	3	3	10	2	0	1	17	10	11	49	2	12	8	0	0	32	15	9	70	48	191	42	11	42	0	41	15	11
810167	0	0	2	0	1	0	0	0	1	0	0	0	0	0	0	0	0	0	0	0	0	0	0	0	0	0	0	0	1	0	0	0	0	0	0	0	1	0	1	0	1	2	0	0	0	0	0	0	0
1624	128	73	3344	54	174	156	66	60	19	380	109	140	158	144	570	92	315	86	178	57	63	109	79	54	26	526	470	201	268	201	307	77	204	207	473	552	325	202	97	212	270	399	414	194	202	532	234	64	189
569321	1	0	33	1	0	0	1	0	0	1	0	0	0	1	10	1	5	0	2	2	0	0	1	0	0	0	0	0	0	0	0	0	0	0	0	0	0	0	0	0	0	0	0	0	0	0	0	0	0
605206	0	0	2	0	0	0	0	0	0	0	0	0	0	0	0	0	0	0	0	0	0	0	0	0	0	0	2	0	1	0	0	0	0	0	0	1	0	0	0	0	0	0	0	0	0	0	0	0	0
201687	0	0	4	0	2	0	0	0	0	0	0	0	0	0	0	0	0	0	1	0	0	0	0	0	0	0	0	0	0	0	1	0	0	0	1	0	0	0	0	0	0	0	0	1	0	1	0	0	0
4418930	0	0	7	0	0	0	0	0	0	0	0	0	0	0	3	0	2	0	0	0	0	0	0	0	0	0	0	0	0	0	0	0	0	0	0	0	0	0	0	0	0	0	0	0	0	0	0	0	0
811148	6	2	136	2	0	1	1	3	1	8	0	2	1	1	25	2	19	1	14	0	0	0	0	2	0	7	3	0	1	4	11	4	2	7	2	4	10	3	9	3	3	6	2	3	2	4	3	2	1
685739	0	0	4	1	1	0	0	0	2	0	0	0	0	0	0	0	0	0	0	1	0	1	1	0	0	0	1	0	0	3	0	0	0	0	0	0	0	0	0	0	0	1	0	0	2	2	0	0	1
2922079	0	0	6	0	0	1	0	0	0	0	0	0	0	0	0	0	0	0	0	0	0	0	0	0	0	0	0	0	0	0	0	0	0	0	0	0	0	0	0	0	0	0	0	0	0	0	0	0	0
4401488	0	0	36	0	0	3	0	2	0	1	0	0	0	3	3	2	0	0	4	1	0	0	2	1	0	6	0	4	0	0	0	0	0	0	0	2	0	0	0	0	0	0	0	0	0	2	2	0	0
3984866	1	0	10	0	2	1	0	2	0	0	1	0	0	2	4	0	0	0	0	3	0	0	1	0	0	0	2	2	0	0	1	0	2	0	0	2	3	0	1	0	0	1	0	1	1	3	0	0	0
207042	2	0	21	1	1	0	1	0	0	4	0	4	0	0	1	2	1	0	5	2	0	1	4	0	0	1	1	0	1	0	1	0	3	0	1	4	0	0	1	0	0	3	0	1	0	0	1	0	0
569498	0	1	11	0	0	2	0	0	0	1	0	0	0	0	2	0	2	1	1	2	0	0	0	0	1	0	1	1	0	0	0	0	0	1	2	0	0	0	0	0	2	0	0	0	0	2	0	0	0
419180	0	0	41	2	4	1	0	2	0	5	4	0	2	1	10	0	5	0	3	0	0	2	0	0	0	0	0	0	0	1	3	0	0	0	0	0	1	0	1	0	0	0	0	0	0	0	0	0	0
751973	0	3	0	12	10	3	4	8	7	0	1	3	8	1	0	2	0	2	0	2	1	6	1	0	0	0	0	0	4	23	1	0	0	0	0	0	11	0	0	0	1	1	0	2	10	0	0	0	0
263519	0	1	45	5	0	0	1	0	0	0	0	0	0	0	1	0	3	0	0	0	0	0	0	0	0	1	3	0	0	0	0	0	0	1	0	1	2	0	1	0	0	0	0	0	0	0	0	0	0
758764	0	0	1	0	0	0	0	0	0	0	1	0	0	0	0	0	2	0	0	0	0	0	0	0	0	0	0	0	0	0	0	0	0	0	1	0	0	0	0	0	0	0	0	0	0	0	0	0	0
4178573	2	0	7	0	0	0	0	0	0	0	0	0	0	0	5	0	0	1	0	0	0	1	0	0	0	0	2	0	0	0	0	0	0	0	0	0	0	0	0	0	0	0	0	0	0	0	0	0	0
3319380	0	0	0	0	1	0	0	0	1	0	0	0	0	0	0	0	0	1	0	0	1	3	1	0	0	0	0	2	0	0	0	0	0	0	0	0	0	0	0	0	0	0	0	0	0	0	0	0	0
114313	3	39	27	13	16	2	13	8	8	10	16	9	25	12	9	18	3	14	2	4	11	21	5	12	0	17	20	172	126	218	77	59	86	196	14	19	182	50	35	69	96	75	53	51	86	15	71	66	240
892323	0	0	3	0	0	0	0	0	0	0	0	0	0	0	1	1	0	0	0	0	0	0	0	0	0	0	4	0	0	2	7	0	2	4	2	2	8	0	2	0	1	2	0	1	1	0	1	0	6
89763	0	0	6	0	0	0	0	0	0	1	0	0	0	1	0	0	0	0	0	0	0	0	0	1	0	0	1	2	1	0	0	0	2	4	0	1	2	0	3	0	2	0	0	0	0	0	2	0	0
254854	0	0	0	0	1	0	0	0	0	0	0	0	0	0	0	0	0	0	1	0	0	0	0	0	0	0	0	0	0	0	0	0	0	0	0	0	0	0	0	0	0	0	0	0	0	0	0	0	0
254852	0	0	2	0	0	0	0	0	0	0	0	0	0	0	0	0	0	0	3	0	0	0	0	0	0	0	1	0	1	0	1	0	0	0	4	1	0	0	0	0	0	0	0	0	0	0	0	0	0
4434910	0	0	9	0	0	1	0	0	0	0	0	0	0	0	2	0	1	0	2	0	0	0	0	0	0	0	0	0	0	1	0	0	0	0	0	0	1	0	0	2	0	1	0	1	0	0	0	0	1
556144	1	0	53	0	3	2	0	0	0	5	5	1	0	3	11	0	1	0	2	0	0	0	0	1	0	2	3	2	0	0	0	0	0	0	1	2	3	0	0	1	4	1	2	0	0	6	0	0	0
4377062	0	0	2	0	0	0	0	0	0	0	0	0	0	1	0	0	0	0	0	0	0	0	0	0	0	0	0	1	0	5	2	2	1	4	0	0	8	0	6	1	4	0	1	1	0	0	0	0	20
225279	9	17	1	51	45	58	19	6	4	0	13	13	26	15	1	13	0	18	0	3	14	6	12	5	3	0	0	2	0	1	0	5	2	7	0	0	0	1	12	4	5	6	4	0	0	0	20	3	17
156816	0	0	5	0	0	0	0	1	0	0	0	0	0	0	0	0	0	0	0	0	0	0	1	0	0	0	0	0	0	0	0	0	0	0	0	0	0	0	0	0	0	0	0	0	0	0	0	0	0
883548	0	0	4	0	0	0	0	0	0	0	0	0	0	0	1	0	0	0	0	0	0	0	2	1	0	0	0	0	0	0	1	0	0	0	0	0	0	0	0	0	0	1	0	0	0	2	2	0	0
4305672	0	0	1	0	15	0	0	0	8	1	4	1	0	3	6	10	0	0	0	0	1	0	3	0	0	6	12	2	0	1	18	1	0	4	0	3	34	47	3	1	7	1	26	18	8	4	1	0	3
2693226	8	1	5	36	10	17	9	37	4	14	23	6	15	82	12	3	3	13	0	4	9	11	6	6	2	0	0	21	7	43	39	8	36	45	3	0	19	52	17	18	5	4	49	19	18	4	13	5	41
212760	0	0	3	0	0	0	0	0	0	0	0	0	0	0	0	1	2	1	0	0	0	1	0	0	0	1	0	0	0	0	1	1	0	0	0	0	0	0	0	0	0	0	1	0	0	2	0	0	0
590513	0	2	0	0	0	0	0	0	0	0	0	0	0	0	0	0	0	0	0	0	0	0	0	0	0	0	0	0	0	0	0	0	0	0	0	0	0	0	0	0	0	0	0	0	0	0	0	0	0
4369502	0	0	1	0	0	0	0	0	0	0	0	0	3	0	0	0	2	0	0	0	0	0	0	0	0	0	1	0	1	0	0	0	0	0	0	0	0	0	0	0	0	0	0	0	0	0	0	0	0
1637546	0	0	2	0	0	0	0	0	0	0	0	0	0	0	0	0	0	0	0	0	0	0	0	0	0	0	0	0	0	0	0	0	0	0	0	0	0	0	0	0	0	0	0	0	0	0	0	0	0
707389	0	3	5	0	0	0	2	0	0	0	0	1	0	0	0	0	0	0	0	0	0	4	0	0	0	3	1	5	2	4	9	1	2	5	1	1	21	2	2	0	3	3	6	6	7	7	2	0	19
4369508	2	3	8	0	2	1	5	0	5	0	0	3	0	0	0	0	0	2	0	0	2	0	2	1	0	0	0	0	0	0	0	0	0	0	0	0	0	0	0	0	0	0	0	0	0	0	0	0	0
727953	0	0	0	0	0	0	0	0	0	2	0	0	0	0	0	0	0	0	0	0	0	0	0	0	0	0	0	0	0	0	0	0	0	0	0	0	0	0	0	0	0	0	0	0	0	0	0	0	0
1637549	228	230	926	375	681	676	228	251	142	56	303	502	164	394	103	538	71	396	32	171	325	517	219	365	16	82	114	37	31	108	30	10	75	72	71	101	11	137	207	64	88	73	13	18	24	48	156	31	27
136025	228	25	65	205	817	154	76	585	133	2	305	26	155	226	10	105	7	209	1	115	20	34	127	119	14	0	0	0	1	1	1	0	0	0	1	0	0	0	1	0	0	0	1	0	0	0	1	0	2
816867	0	0	7	0	0	0	0	0	0	0	0	0	0	1	0	0	0	0	0	0	0	0	0	0	0	0	0	0	1	0	0	0	1	3	0	3	0	0	0	0	0	0	1	0	0	2	4	0	0
935574	2	1	0	0	1	2	0	0	0	0	0	1	1	0	0	0	0	0	0	0	0	0	0	0	0	2	0	1	1	0	0	3	0	0	0	0	0	0	0	0	2	1	0	0	0	0	0	0	0
4306897	0	0	5	0	0	0	0	0	0	0	0	0	0	0	0	0	3	0	1	0	0	0	0	0	0	0	0	1	0	0	0	0	0	0	0	0	0	0	0	0	0	0	0	0	0	0	0	0	0
1110625	6	0	179	4	3	2	0	1	0	21	1	6	2	9	30	3	18	1	19	3	0	4	3	3	0	6	23	5	12	4	15	1	6	6	9	20	21	2	11	13	15	4	8	4	12	11	14	5	5
2834426	22	9	1540	11	18	12	13	13	3	30	26	15	11	12	159	21	62	14	58	14	3	7	13	17	0	17	53	13	8	35	52	6	21	27	23	40	22	12	63	51	20	37	13	17	9	32	44	12	8
4433512	3	1	106	0	7	2	2	1	1	11	9	3	0	7	16	2	10	0	10	0	1	0	0	6	0	19	3	7	5	4	11	6	9	7	35	10	7	10	5	5	15	19	9	2	0	6	2	0	8
4310019	1	0	15	2	0	3	0	0	0	0	0	0	0	1	10	4	1	0	2	0	0	1	1	2	0	13	6	4	4	4	4	5	8	2	14	19	12	3	9	5	14	3	5	4	7	10	2	0	5
4461703	1	0	5	0	0	0	0	0	0	0	0	0	0	0	0	0	0	0	0	0	0	0	0	0	0	0	0	0	0	0	0	0	0	0	0	0	0	0	0	0	0	0	0	0	0	0	0	0	0
325594	0	0	11	0	1	0	1	0	0	0	0	0	0	0	1	0	2	0	0	0	0	1	0	0	0	0	0	0	0	0	0	0	0	0	0	0	0	0	0	0	0	0	0	0	0	0	0	0	0
4418595	6	2	107	10	3	3	1	0	0	14	0	1	6	3	16	6	20	2	19	3	1	1	2	4	0	9	5	2	0	0	4	0	1	2	2	6	2	1	2	1	0	5	2	0	0	3	8	2	0
206390	67	18	2418	55	44	30	57	50	41	150	49	32	51	37	330	54	146	45	154	62	8	40	33	79	6	129	53	13	30	49	50	10	12	30	107	79	45	30	30	51	62	47	32	24	38	100	152	17	15
4310013	0	0	40	0	0	0	0	2	1	5	0	0	0	0	11	0	1	4	2	0	0	2	0	0	0	14	14	1	3	1	10	2	3	9	19	12	3	0	4	9	11	6	1	3	4	17	3	2	6
1140475	0	0	1	0	0	0	0	0	0	0	0	0	0	0	1	0	0	0	1	0	0	1	0	0	0	0	0	0	0	0	0	0	0	0	0	1	1	0	0	2	0	0	0	0	0	1	0	0	0
2641600	0	0	0	0	2	0	0	0	0	0	0	0	0	1	0	0	0	0	0	0	0	0	0	0	0	0	0	0	0	0	0	0	0	0	0	0	0	0	0	0	0	0	0	0	0	0	0	0	0
4386675	1	1	3	0	0	0	0	0	0	0	0	0	0	0	0	0	0	0	0	0	0	0	0	0	0	3	4	2	0	2	6	2	1	2	2	2	5	0	1	4	2	0	3	2	0	10	3	0	2
217684	0	0	81	1	1	1	0	0	0	8	1	0	3	3	9	2	0	0	9	2	0	0	0	0	0	0	4	0	0	0	0	0	1	0	3	3	0	0	0	0	0	0	0	0	1	0	0	0	1
151894	1	2	90	10	8	25	3	12	3	25	9	7	14	5	53	4	12	14	7	9	22	19	16	37	0	2	2	58	17	98	52	72	38	124	103	1	167	42	105	31	43	25	24	23	32	35	24	25	116
3116364	5	0	49	3	3	2	3	2	2	6	2	1	1	6	9	0	1	3	5	0	2	1	1	3	0	11	29	6	20	23	29	6	8	18	21	18	13	14	23	37	19	24	17	19	21	24	18	5	14
1110996	0	0	8	0	0	0	0	0	0	1	0	0	0	0	0	0	1	1	0	0	0	0	0	0	0	0	0	0	0	0	0	0	0	0	0	0	0	0	0	0	0	0	0	0	0	0	0	0	0
225894	15	6	183	7	4	6	3	8	4	19	9	22	13	3	33	67	20	3	12	7	5	19	3	3	0	0	3	0	3	1	4	1	1	0	2	3	1	0	0	0	1	3	0	0	1	2	1	0	2
4402900	14	1	366	12	17	8	7	8	2	30	6	8	10	14	70	12	16	12	19	8	2	2	7	5	0	21	19	1	12	5	15	4	7	4	26	42	10	10	6	13	11	18	5	4	3	12	25	8	14
544772	43	113	4	99	165	199	99	58	46	0	92	141	68	101	1	135	3	81	0	16	65	204	138	139	5	0	0	34	33	66	6	31	48	158	0	0	28	58	232	38	50	39	21	7	50	0	65	123	32
511192	4	0	38	0	1	7	0	0	0	0	9	3	2	2	10	4	1	3	0	3	0	2	5	0	2	0	1	0	0	0	0	0	2	0	0	0	0	0	0	0	0	1	0	0	0	0	3	0	0
279993	3	5	77	0	7	5	1	1	3	14	2	0	4	3	11	2	11	2	3	0	2	0	4	3	0	3	2	0	0	0	0	0	0	0	1	3	0	1	0	0	3	0	3	0	0	0	0	0	0
929544	0	0	4	0	0	0	0	0	0	1	0	0	0	0	2	0	0	0	1	0	0	0	0	0	0	0	0	0	3	0	0	0	0	0	0	0	0	0	0	0	0	0	0	0	0	0	0	0	0
733046	0	0	0	0	1	0	0	0	0	0	0	0	0	0	2	0	0	0	0	0	0	0	0	0	0	2	3	0	0	0	0	0	0	2	3	3	2	0	0	0	0	0	1	0	0	1	0	0	0
4035950	0	0	1	0	0	3	0	0	0	0	0	0	0	0	0	0	0	0	0	0	0	0	0	0	0	0	1	0	0	0	0	0	2	0	0	0	0	0	0	0	0	0	0	0	0	0	0	0	0
574659	0	0	0	0	0	0	0	0	0	0	1	0	0	0	0	0	0	0	1	0	0	0	0	0	0	0	0	0	0	0	0	0	0	0	0	0	0	0	0	0	0	0	0	0	0	0	0	0	0
168209	0	0	7	0	0	0	0	0	0	0	0	0	0	0	0	2	1	0	0	0	0	0	0	0	0	0	0	0	0	0	0	0	0	0	0	0	0	0	0	0	0	0	0	0	0	0	0	0	0
19369	0	0	0	0	0	3	0	0	0	0	1	1	2	2	0	0	1	0	0	0	2	0	0	0	0	0	0	0	0	1	1	0	0	0	0	0	0	0	1	0	0	0	0	0	0	0	0	0	1
323858	0	0	0	0	0	0	0	0	0	0	0	0	0	2	0	0	0	0	0	0	0	0	0	0	0	2	0	2	0	0	0	0	2	0	0	0	0	0	1	0	0	0	0	0	0	0	0	0	0
1857060	1	0	5	0	2	0	0	2	0	0	2	0	0	0	0	2	0	0	0	0	0	0	0	1	0	0	2	0	5	0	0	0	0	0	0	0	0	1	0	0	1	0	0	0	0	0	0	0	0
4331429	0	0	9	0	1	0	0	0	0	0	0	0	0	0	0	0	0	0	0	0	0	0	0	0	0	0	2	0	0	1	1	0	0	0	1	0	0	0	0	0	0	0	0	1	0	2	0	0	1
1107346	12	12	182	7	15	7	5	4	0	16	18	12	8	13	72	14	29	13	8	13	8	11	4	9	3	4	0	1	1	0	7	0	3	1	11	2	5	6	3	2	2	7	4	2	3	7	4	0	3
537883	2	1	1	1	3	3	0	0	0	0	1	0	2	0	0	0	0	0	0	0	0	0	1	0	0	0	0	52	24	59	7	67	42	111	6	3	88	21	38	6	26	6	19	22	16	1	15	29	88
588343	0	0	16	1	0	0	1	0	0	5	2	0	0	3	3	0	4	0	3	2	3	0	1	2	0	0	1	0	0	0	1	0	0	0	0	0	0	0	0	2	0	3	0	0	0	1	1	0	0
227534	3	4	28	0	0	1	0	2	2	5	1	6	0	3	6	3	3	1	2	0	0	4	3	0	0	8	5	1	3	7	11	4	3	5	10	14	11	7	0	8	12	14	10	5	3	10	7	0	5
4317542	11	3	320	4	14	6	6	16	0	41	18	15	9	14	108	3	48	12	34	3	3	11	9	6	0	10	43	7	3	11	12	2	5	16	14	17	6	9	3	7	7	21	9	9	3	19	7	2	6
221791	10	19	450	18	40	27	21	21	12	60	51	18	12	29	95	26	92	22	21	8	14	18	16	25	3	153	64	19	43	30	75	21	30	29	159	96	57	34	33	72	43	61	49	42	21	92	63	13	17
2845471	10	26	6	32	23	121	38	12	14	0	16	47	19	21	1	31	0	45	1	5	85	112	57	41	4	2	0	20	4	33	5	65	17	37	2	0	4	2	54	8	54	3	4	0	2	1	19	12	9
253948	7	0	206	3	7	2	9	4	4	25	1	1	0	6	44	12	20	4	16	6	0	13	7	9	0	178	138	40	138	86	161	46	72	82	204	249	145	45	59	108	100	87	100	61	66	314	167	16	64
816643	0	1	116	0	0	0	1	0	0	3	0	1	0	0	7	2	3	1	8	0	0	0	0	0	0	0	13	0	0	0	0	0	0	0	0	3	0	0	0	0	0	0	0	0	0	0	0	0	0
593358	3	4	39	10	15	4	4	9	3	7	4	10	3	12	3	11	1	6	1	5	1	6	9	10	0	0	0	0	0	0	0	0	0	0	0	0	0	1	1	0	0	0	0	1	0	0	1	0	0
150766	0	0	4	0	0	0	0	0	0	2	0	0	0	1	0	0	0	0	0	0	0	0	0	0	0	0	1	0	0	0	0	0	0	0	0	0	0	0	0	0	0	0	0	0	0	0	0	0	0
821362	0	0	12	0	0	0	0	0	0	1	0	0	0	0	2	0	0	0	0	0	0	0	0	0	0	0	0	0	0	0	0	0	0	0	0	0	0	0	0	0	0	0	0	0	0	0	0	0	0
567236	0	0	0	0	0	0	0	11	3	0	2	0	0	0	0	0	0	0	0	2	1	0	0	0	0	0	0	0	0	0	0	0	0	0	0	0	0	0	0	0	0	0	0	0	0	0	0	0	0
204899	1	1	9	0	0	2	0	0	0	3	0	0	0	4	10	6	0	0	3	7	1	1	3	2	0	2	0	0	0	0	0	1	0	0	1	1	0	0	0	0	0	1	0	1	0	0	0	0	0
669776	97	60	2694	57	94	51	84	77	29	354	117	72	67	79	364	51	327	48	191	66	24	69	57	70	15	146	69	12	32	18	80	9	40	14	242	115	36	24	23	73	52	88	46	43	37	83	52	4	20
4396454	138	123	29	31	201	43	81	154	111	2	117	29	26	150	3	117	0	26	0	211	29	41	97	151	5	0	0	3	1	0	0	0	0	10	0	0	0	2	6	2	5	4	10	0	0	0	1	9	0
872600	0	0	5	0	0	0	0	0	0	1	0	0	2	0	2	0	0	0	0	0	0	0	0	0	0	0	0	0	0	0	0	0	0	0	0	0	0	0	0	0	0	0	0	0	0	0	0	0	0
807538	51	19	658	19	39	30	21	36	9	83	31	39	28	31	139	34	51	30	36	23	12	18	18	24	4	47	50	22	13	14	34	7	20	12	90	36	21	22	21	35	23	32	31	26	13	37	18	3	11
801276	0	0	0	0	2	0	0	0	0	0	0	0	0	0	0	0	0	0	0	0	0	0	0	0	0	0	0	0	0	0	0	0	0	0	0	0	0	0	0	0	0	0	0	0	0	0	0	0	0
4348382	2	4	0	69	49	9	15	33	6	0	65	14	65	1	0	24	1	20	0	12	0	27	1	20	1	0	0	15	4	12	6	13	2	4	0	0	4	20	23	1	7	2	1	10	0	0	5	11	40
4389637	0	0	3	0	0	0	0	0	0	0	0	0	0	0	0	0	0	0	0	0	0	0	0	0	0	8	17	0	3	6	6	10	5	8	18	5	10	2	8	10	3	7	9	4	1	11	12	4	4
4342972	0	0	37	0	0	0	0	0	0	3	0	1	1	3	9	0	7	0	3	1	0	1	1	1	0	3	1	0	2	2	3	0	0	0	2	2	2	1	1	0	1	1	2	0	0	2	0	0	0
211309	0	0	8	0	1	0	0	1	1	1	0	0	1	0	3	0	1	0	0	0	0	1	0	0	0	4	5	1	0	1	0	0	0	0	0	5	0	0	0	0	0	0	2	0	1	1	0	1	0
4827	1	8	7	17	28	35	7	14	3	0	8	14	21	18	1	14	0	14	0	0	9	10	13	6	0	0	0	6	0	0	0	3	1	0	0	0	0	81	0	0	1	1	1	0	0	0	0	0	8
944420	0	0	9	0	0	0	0	0	0	0	0	0	0	0	1	0	0	0	0	0	0	0	0	0	0	0	0	0	0	0	0	0	0	0	0	0	0	0	0	0	0	2	0	0	0	0	0	0	0
3029735	5	1	408	6	13	11	4	22	6	32	5	6	2	8	61	6	32	8	31	1	2	5	6	18	1	0	0	4	13	13	8	2	5	10	0	2	5	0	11	8	1	9	3	2	6	1	7	6	9
11621	0	0	3	0	0	0	0	1	0	0	0	0	0	0	1	0	1	0	0	0	0	0	0	0	0	1	5	0	0	0	2	3	0	0	3	0	1	3	3	0	4	1	3	0	0	2	3	2	1
1130713	0	0	13	1	0	0	1	1	0	2	0	1	0	1	2	0	0	1	4	0	0	0	2	0	0	0	0	0	0	0	0	0	0	0	0	0	0	0	0	0	0	0	0	0	0	0	0	0	0
582066	8	0	247	6	10	5	3	4	2	15	3	4	0	3	27	3	15	3	15	5	0	4	11	5	4	17	19	2	1	1	8	4	3	4	24	19	4	3	11	5	5	6	3	3	2	13	4	1	0
1042519	0	1	51	0	0	0	0	0	0	2	0	0	0	2	11	0	4	0	7	0	0	0	0	0	0	0	4	0	0	0	2	0	0	0	2	1	2	0	4	3	0	2	0	0	0	1	0	0	0
745224	0	0	0	0	0	0	0	0	0	0	1	0	0	0	4	0	0	0	0	0	0	0	0	0	0	8	0	0	0	0	2	0	0	0	2	1	0	0	0	0	1	1	1	0	0	0	1	0	2
1137819	0	0	0	0	0	0	0	0	0	0	0	0	0	0	0	0	0	0	0	0	0	2	0	1	0	0	0	0	0	0	0	2	2	5	0	0	4	0	1	22	0	0	0	0	2	0	0	0	0
4396611	0	0	0	0	0	0	0	0	0	0	1	0	0	0	0	3	0	0	0	0	2	6	0	1	0	0	0	0	0	0	0	0	0	0	0	0	0	0	1	7	0	0	2	0	0	0	0	0	0
4458460	3	0	6	0	1	1	0	0	0	0	0	1	0	0	1	0	0	0	1	0	1	0	1	4	0	0	0	0	0	0	0	0	0	0	0	0	0	0	0	0	0	0	0	0	0	0	0	0	0
890805	1	1	19	1	5	4	1	0	0	0	1	2	3	2	1	2	0	4	0	1	1	2	1	1	0	0	2	0	5	0	1	1	3	6	1	2	1	0	0	0	1	5	1	0	2	1	0	1	0
153239	9	2	292	2	7	6	21	8	5	11	4	4	3	4	39	8	27	7	33	4	5	6	4	7	2	17	22	1	17	5	34	2	3	10	46	27	12	7	16	13	10	29	10	7	7	19	14	3	6
3329863	11	4	25	3	5	0	5	0	0	4	6	12	1	3	4	11	3	3	3	1	3	5	4	3	0	0	0	0	0	0	0	0	0	0	0	0	0	0	0	0	0	0	0	0	0	0	0	0	0
1933407	0	0	7	0	0	0	0	0	0	0	0	0	0	0	0	0	0	0	0	0	0	2	0	0	0	3	2	0	0	0	0	0	1	2	1	0	0	0	0	1	0	1	0	0	0	0	2	0	0
4484193	0	0	0	0	0	0	0	2	0	0	0	0	0	0	1	0	0	0	0	0	0	0	0	2	0	0	0	0	0	0	0	0	0	1	0	0	0	0	0	1	0	1	0	0	0	0	0	0	1
252937	3	1	78	1	0	0	3	4	2	7	0	2	0	2	6	3	5	0	11	1	2	0	1	0	0	7	1	2	3	0	5	0	2	2	13	9	1	2	0	1	3	10	0	0	2	2	0	0	0
572890	1	0	40	1	3	4	0	2	0	7	0	7	3	5	9	0	11	0	1	0	1	4	1	0	0	12	8	2	17	7	8	2	7	4	17	14	2	6	4	17	9	7	11	2	5	13	8	0	6
1098634	0	0	0	0	0	0	0	0	0	0	0	0	0	0	0	3	0	0	0	0	0	0	0	0	0	1	0	0	0	0	0	0	0	0	0	0	0	0	0	0	1	0	0	0	0	0	1	1	0
547148	3	9	172	9	11	5	6	5	2	18	10	7	11	10	37	24	11	9	10	8	2	17	7	9	0	162	202	38	84	74	152	23	56	43	214	282	108	39	33	136	103	86	69	32	57	188	185	28	46
4318815	106	77	11	108	185	46	60	171	57	2	105	76	113	218	1	95	0	46	0	34	47	38	43	43	15	0	0	137	44	47	82	81	125	208	1	0	218	56	284	95	162	30	107	30	43	0	130	357	132
243171	1	0	53	0	0	0	1	2	2	3	2	0	0	6	3	2	9	2	3	1	1	1	0	3	1	0	0	0	0	0	0	0	0	0	0	0	0	0	0	0	0	0	0	0	0	0	0	0	0
1897510	1	2	29	3	0	1	0	2	4	2	0	1	0	0	14	3	2	0	1	2	1	0	0	0	0	0	0	2	4	0	3	0	0	2	0	4	2	3	1	0	3	0	0	0	0	0	3	0	0
1071513	0	0	2	0	0	0	0	0	0	0	0	0	0	0	0	0	0	0	0	0	0	0	0	0	0	0	0	0	0	0	0	0	0	0	0	0	0	0	0	0	0	0	0	0	0	0	0	0	0
1003668	1	0	1	0	0	1	0	0	0	0	0	0	1	0	0	0	0	0	0	1	0	0	0	1	2	0	0	0	1	1	2	0	0	0	3	0	1	0	0	0	1	0	0	0	0	0	0	0	0
695452	0	1	4	0	0	0	0	0	0	0	0	0	0	1	0	0	0	0	0	0	0	1	0	0	0	0	0	1	1	2	0	0	0	0	0	0	0	1	0	0	0	0	0	0	0	0	0	2	2
4356931	0	0	13	0	0	0	1	2	0	0	2	1	0	0	1	0	1	0	0	0	0	0	0	0	0	0	0	0	0	0	0	0	0	0	0	0	0	0	0	0	0	0	0	0	0	0	0	0	0
691349	53	126	7	86	172	181	150	47	89	0	108	289	48	37	0	207	1	82	0	18	110	590	132	165	6	0	0	1	8	3	3	2	4	2	0	0	0	2	4	4	7	3	0	0	1	0	7	4	0
1106988	0	0	2	0	0	0	0	0	0	0	1	0	0	0	1	0	1	0	1	0	0	0	0	0	0	0	0	0	0	0	0	0	0	0	0	0	0	0	0	0	0	0	0	0	0	0	0	0	0
1052559	3	1	37	2	8	11	4	2	3	1	3	7	3	8	10	4	1	6	0	1	3	11	1	5	0	0	1	1	1	2	0	2	4	4	0	2	11	4	5	2	3	3	2	2	1	2	0	0	3
3875675	0	0	5	0	0	0	2	2	0	0	0	0	0	0	0	0	0	0	1	0	0	0	0	1	0	0	0	3	1	9	10	2	1	0	0	0	5	0	1	0	0	1	5	0	0	0	3	0	25
233724	7	2	40	1	6	4	7	0	4	2	3	1	3	0	5	2	1	2	6	3	2	3	0	0	0	7	3	0	1	1	2	3	2	2	4	1	0	1	6	3	0	5	0	0	0	4	5	2	3
4183282	0	0	0	0	0	0	0	0	0	0	1	2	0	2	2	0	0	0	0	0	0	0	0	0	0	0	0	0	0	3	0	0	0	0	0	0	0	0	0	0	0	0	0	0	0	0	0	0	2
184325	2	3	67	1	8	6	1	0	0	14	4	1	8	0	10	1	6	7	5	2	0	0	3	3	0	15	17	133	71	154	99	24	83	65	61	66	190	44	30	32	73	45	44	28	57	60	65	35	275
1106053	0	0	8	0	0	0	0	3	0	0	0	0	0	0	0	0	1	0	0	0	0	0	0	0	0	0	0	0	0	0	0	0	0	0	0	0	0	0	0	0	0	0	0	0	0	0	0	0	0
546764	0	0	0	0	2	0	0	0	0	0	0	0	0	0	0	0	0	0	0	0	0	0	0	0	0	0	0	0	0	0	0	0	0	0	0	0	0	0	0	0	0	0	0	0	0	0	0	0	0
583002	0	0	2	0	0	0	0	0	0	0	0	0	0	0	0	0	0	0	0	0	0	0	0	0	0	0	0	0	0	0	0	0	0	0	0	0	0	0	0	0	0	0	0	0	0	0	0	0	0
1126475	0	2	0	0	0	0	0	8	67	0	2	2	0	0	0	8	0	0	0	1	0	0	7	0	0	0	0	19	0	0	0	1	0	0	0	0	0	20	0	0	32	0	0	0	5	0	0	75	0
1115576	0	0	0	0	0	0	0	0	0	0	0	0	0	0	2	0	0	0	0	0	0	0	0	0	0	0	0	0	0	0	0	0	0	0	0	0	0	0	0	0	0	0	0	0	0	0	0	0	0
4329074	0	0	4	0	1	0	2	0	0	0	0	1	0	1	0	0	0	0	0	0	0	0	0	0	1	2	2	0	2	0	3	1	0	2	0	0	0	0	1	0	0	0	0	1	0	2	1	0	0
4329073	0	0	2	0	0	0	0	0	0	0	0	0	0	0	0	0	0	0	0	0	0	0	0	0	0	0	0	0	0	0	0	0	0	0	0	0	0	0	0	0	0	0	0	0	0	0	0	0	0
4480240	0	0	9	0	0	0	4	0	0	0	0	0	0	0	2	2	0	0	0	0	0	0	2	0	0	0	3	0	0	0	1	0	0	2	0	0	2	0	0	0	0	0	0	0	4	3	0	0	0
529216	0	0	1	0	0	0	0	0	0	0	0	0	0	0	0	0	2	0	0	0	0	0	0	0	0	0	0	0	0	0	1	0	0	0	0	0	0	0	0	0	0	0	1	0	0	0	0	0	0
146917	0	0	0	0	0	0	0	0	0	0	0	0	0	0	0	0	0	0	0	0	0	0	2	0	0	0	1	21	11	40	7	32	25	41	4	0	187	11	18	1	22	3	5	21	6	3	7	11	77
955671	0	5	0	0	0	2	2	5	0	0	0	4	0	6	0	1	0	6	0	3	1	2	1	1	0	0	0	0	0	0	0	0	0	0	0	0	0	1	0	0	0	0	0	0	0	0	0	0	1
3749019	0	1	1	0	0	0	0	0	0	0	0	0	3	0	0	0	0	0	0	0	0	0	0	1	0	3	0	0	0	0	0	0	0	0	1	2	0	0	0	1	1	2	0	2	0	1	1	0	0
136613	2	4	110	2	2	1	4	4	3	14	6	1	7	0	11	2	7	2	9	1	0	7	3	2	2	8	6	1	0	4	0	0	2	3	4	5	1	0	4	5	0	6	1	2	0	5	6	0	4
1118192	0	8	3	1	2	4	4	0	0	1	3	7	4	2	0	9	1	6	0	2	5	10	4	4	0	0	0	0	0	0	0	0	0	0	0	0	0	0	0	0	1	0	0	0	0	0	1	0	1
217303	2	2	72	3	0	1	0	5	3	2	2	5	2	0	8	2	3	0	8	2	0	2	1	2	0	3	5	0	0	2	6	0	2	1	3	2	1	0	0	1	1	1	1	0	4	2	4	1	0
370124	10	3	7	73	62	57	6	1	2	0	43	9	44	1	0	12	0	19	0	2	31	41	1	6	1	0	1	36	4	83	1	73	36	86	2	0	67	25	29	15	89	4	144	266	13	1	1	0	54
1864542	0	0	61	2	4	3	5	0	1	8	3	1	3	8	14	0	9	2	5	2	4	1	0	4	1	20	13	15	13	18	18	9	13	8	24	13	29	12	9	23	13	8	26	12	17	23	14	1	12
4439991	1	5	52	1	6	2	1	0	0	9	2	2	0	8	11	0	4	0	2	3	0	0	1	1	0	4	4	0	0	1	0	0	0	1	14	3	1	0	4	3	1	0	0	0	1	4	7	1	0
585097	0	0	5	0	1	2	0	0	1	1	1	0	1	0	3	2	1	0	0	1	0	0	0	1	0	1	0	0	0	0	0	0	0	0	0	1	0	0	0	0	0	0	0	0	0	0	0	0	0
88820	0	0	32	0	3	6	3	0	0	4	1	1	0	6	9	2	4	2	2	1	2	3	0	0	1	3	4	0	3	1	3	1	2	3	3	3	3	4	2	6	1	3	1	0	0	4	3	0	1
40429	0	0	2	0	0	0	0	0	0	0	0	0	0	0	0	0	0	0	0	0	0	0	0	0	0	1	0	1	0	0	0	0	0	0	0	0	1	0	0	0	0	0	0	0	0	0	0	0	0
822275	0	1	0	0	2	0	0	0	0	0	0	0	0	0	0	0	0	0	0	0	0	0	0	0	0	0	0	0	0	0	0	0	0	0	0	0	0	0	0	0	0	0	0	0	0	0	0	0	0
1108340	0	0	66	0	0	0	2	2	0	7	1	0	2	0	10	0	7	0	3	0	0	1	1	1	0	17	4	3	5	0	5	1	3	0	35	17	3	3	1	14	11	3	3	0	1	27	1	0	2
516569	0	0	0	3	1	0	1	0	23	0	0	1	6	0	0	0	0	0	0	0	3	1	0	1	0	4	1	56	597	4	11	0	27	0	2	1	6	10	6	26	6	194	0	1	2	0	10	6	2
934094	0	0	3	0	1	1	0	0	0	0	0	0	0	0	0	0	0	0	0	0	2	0	0	0	0	0	0	0	0	0	0	0	0	0	1	0	0	0	0	0	0	1	0	0	0	0	0	0	0
4477202	4	46	0	26	171	123	20	2	213	0	216	47	1	0	0	50	0	0	0	15	0	0	121	2	189	0	0	0	2	0	0	243	6	3	0	0	2	14	0	0	0	0	0	0	8	0	0	0	0
353532	0	0	0	0	0	1	0	1	0	0	0	0	0	0	0	0	0	1	0	0	0	0	0	0	0	0	0	0	1	5	3	2	1	2	0	0	0	2	3	1	4	1	0	1	1	0	1	1	0
309755	0	0	0	0	2	0	0	0	0	0	0	0	0	1	1	0	0	0	0	0	0	0	0	0	0	0	0	0	0	0	0	0	0	1	1	0	0	0	0	0	0	0	0	0	0	0	0	0	0
551250	0	0	1	0	0	0	0	0	0	0	0	0	0	0	0	0	0	0	0	0	0	0	0	3	0	0	0	0	0	0	0	0	0	0	0	0	0	0	0	0	0	0	0	0	0	0	0	0	0
355275	0	0	5	0	1	0	0	0	0	0	0	0	0	0	0	0	0	0	0	1	0	0	0	0	0	0	2	0	0	2	0	0	0	0	1	1	0	2	0	0	1	0	1	0	0	0	2	0	0
934235	0	0	3	0	0	0	0	0	0	0	0	0	0	0	0	0	0	0	0	0	0	0	0	0	0	0	0	0	0	0	0	0	0	0	0	0	0	0	0	0	0	0	0	0	0	0	0	0	0
228859	0	0	2	0	0	0	0	0	0	0	0	0	0	0	0	0	0	0	0	0	0	0	0	0	0	0	0	0	0	0	0	0	0	0	0	0	0	0	0	0	0	0	0	0	0	0	0	0	0
2115777	0	0	0	0	0	1	0	0	0	0	1	0	1	0	0	0	0	0	2	0	0	0	0	0	0	0	2	0	3	0	5	1	1	1	0	2	0	4	9	1	1	1	0	0	0	0	1	0	0
241123	8	5	102	14	7	11	4	10	9	29	5	4	9	25	15	15	11	7	11	12	3	9	5	7	1	0	0	0	0	2	0	0	4	0	0	2	0	0	0	0	2	0	0	0	0	1	0	0	0
452324	15	6	57	5	9	5	6	8	14	7	9	9	4	10	9	17	10	4	0	6	0	4	5	10	3	1	0	0	0	0	0	0	0	0	0	0	0	0	0	2	2	0	0	0	0	0	0	0	0
103366	1	3	0	5	0	4	0	0	1	0	0	11	2	3	0	0	3	0	0	0	2	3	1	0	0	0	0	20	2	5	2	14	8	8	7	1	19	4	6	7	12	8	5	10	12	0	1	6	11
1127356	0	0	1	0	0	0	0	0	0	0	0	0	0	0	0	0	2	0	0	0	0	0	0	0	0	0	0	0	0	0	0	0	0	0	1	0	0	0	0	0	0	0	1	2	0	0	3	0	0
299176	0	0	1	0	0	0	0	0	0	0	0	0	0	1	0	0	0	0	0	0	0	0	0	0	0	0	0	0	0	0	0	0	0	0	0	0	0	0	0	0	0	0	0	0	0	0	0	0	0
592589	0	0	0	0	4	0	0	0	0	0	0	0	0	0	0	0	0	0	0	0	0	1	0	0	0	0	0	0	0	0	0	0	0	3	0	0	1	0	0	0	0	0	0	0	0	0	0	0	0
832652	0	0	1	0	0	0	0	0	0	0	1	0	0	0	0	2	0	0	0	0	0	0	0	0	0	1	1	1	1	0	1	2	0	1	0	2	0	0	5	1	0	0	1	0	0	0	0	0	4
1027400	1	0	196	5	3	5	6	5	3	17	1	1	0	5	43	2	9	0	17	1	0	3	5	5	0	6	15	5	8	12	1	6	1	1	18	17	8	6	5	9	4	3	3	3	5	15	11	2	1
590727	18	8	850	16	7	17	24	24	17	68	17	13	12	9	219	25	77	4	77	18	6	15	11	22	0	171	130	24	56	52	112	20	40	53	226	308	78	40	42	97	51	107	46	52	37	206	91	20	29
4424785	25	11	419	11	25	13	16	14	4	62	21	17	23	22	124	29	63	13	25	7	3	6	24	14	3	44	35	2	5	4	15	0	16	8	60	32	10	8	19	14	8	20	10	17	9	41	17	1	4
1554686	0	0	1	0	0	0	0	0	0	0	1	0	0	0	0	0	0	0	0	0	0	0	0	0	0	0	0	0	0	0	0	0	0	0	0	0	0	0	0	0	0	0	0	0	0	0	0	0	0
542136	0	0	1	0	0	0	0	0	0	0	1	0	0	0	0	0	0	0	0	0	0	0	0	0	0	0	0	0	1	0	0	0	2	2	0	0	1	1	0	2	1	1	0	0	0	0	2	0	0
364805	1	0	85	0	2	3	0	1	3	1	2	1	0	4	32	3	2	1	6	1	3	3	0	1	0	2	8	0	1	2	5	0	3	1	2	4	2	0	0	1	3	0	1	0	2	2	1	0	2
661442	1	2	4	2	8	5	3	2	4	0	6	12	4	4	1	3	0	1	0	1	4	8	3	7	2	0	0	4	0	1	4	2	3	0	1	1	1	2	0	3	5	2	0	0	0	0	3	0	2
65677	0	0	19	0	0	0	0	0	0	4	0	0	0	1	10	0	5	0	2	3	1	0	0	1	0	0	0	0	0	0	0	0	0	0	0	0	0	0	0	0	0	0	0	0	0	0	0	0	0
253712	0	0	24	0	0	1	1	0	0	0	2	0	0	0	2	0	0	1	1	0	0	4	3	1	0	1	1	0	1	1	1	1	1	4	1	5	2	3	2	0	0	3	1	0	1	3	1	0	0
547960	0	0	2	0	0	0	0	0	0	0	0	0	0	0	0	0	0	0	0	0	0	0	0	0	0	0	0	0	0	0	0	0	0	0	0	0	0	0	0	0	0	0	0	0	0	0	0	0	0
821802	8	2	2	2	0	2	3	5	2	0	1	5	1	29	0	15	0	13	0	0	0	5	0	2	1	0	0	0	0	0	2	0	0	0	0	0	0	0	1	1	0	0	0	0	0	0	0	0	4
215748	2	0	32	0	0	0	0	1	1	7	0	0	0	0	5	0	1	0	2	1	0	2	2	1	0	0	0	0	0	0	0	0	0	0	0	0	0	0	0	0	0	0	0	0	0	0	0	0	0
235293	2	0	13	0	3	0	1	0	0	1	0	1	0	1	1	0	0	0	1	0	0	0	0	0	0	1	3	1	0	1	3	6	0	1	0	6	7	0	1	4	1	2	2	0	4	3	1	1	1
36221	0	1	5	0	0	0	0	0	0	0	0	0	0	0	6	0	0	2	0	0	0	2	0	0	0	0	0	1	2	0	2	0	0	1	0	1	0	0	0	0	0	1	0	0	0	0	0	0	0
589772	0	0	0	0	0	0	0	0	0	0	3	0	0	0	0	0	0	0	0	0	0	0	0	0	0	0	0	1	4	0	3	0	0	0	0	0	0	0	0	0	0	0	0	0	0	0	0	0	2
1102642	6	1	27	2	0	1	3	0	1	1	2	2	2	3	7	0	3	4	5	2	1	2	2	1	0	0	0	0	0	2	0	0	0	0	0	0	0	0	0	0	0	0	0	0	0	0	0	0	1
171887	0	0	5	0	0	0	0	0	0	0	0	0	0	0	0	0	0	0	1	0	0	0	0	0	0	0	2	0	0	0	0	0	0	0	0	0	0	0	0	0	0	0	0	0	1	0	0	0	0
734203	1	0	22	0	0	0	0	0	0	1	0	0	0	0	2	3	0	0	1	0	0	0	0	0	0	0	0	0	0	0	0	0	0	0	0	0	0	0	0	0	0	0	0	0	0	0	0	0	0
193558	0	0	13	0	0	0	0	0	0	0	0	0	0	0	0	0	1	0	0	0	0	1	0	0	0	0	0	0	0	0	0	0	0	0	0	0	0	0	0	0	0	0	0	0	0	0	0	0	0
788779	0	0	16	0	0	1	0	0	0	4	0	0	0	0	3	1	3	0	1	0	0	0	0	1	0	0	0	0	0	0	0	0	0	0	0	0	0	0	0	0	0	0	0	0	0	0	0	0	0
4276843	19	22	85	20	28	49	9	18	13	16	59	86	29	9	42	61	8	20	1	10	28	31	26	12	4	4	6	22	21	6	6	1	17	1	0	0	5	4	3	7	3	33	8	2	2	4	11	0	10
4451011	0	1	0	1	0	0	0	1	2	1	0	0	0	0	0	0	0	0	0	0	0	0	0	0	0	0	0	0	55	1	0	0	0	0	0	0	3	0	0	0	0	0	3	0	0	0	0	0	0
766120	33	53	7	299	169	507	99	107	57	1	78	121	168	271	1	181	0	184	0	31	223	146	141	178	7	0	0	18	0	1	0	0	0	17	0	0	0	1	0	2	0	0	0	0	0	0	4	0	20
1014513	4	0	55	0	0	3	2	0	0	8	2	0	2	3	26	0	4	0	1	1	0	2	2	2	0	7	2	6	1	3	2	2	3	1	2	4	2	1	1	4	2	3	6	0	0	7	1	0	3
937848	0	0	0	0	0	0	0	0	0	0	0	0	0	2	0	0	0	0	0	0	0	0	0	0	0	0	0	0	0	0	2	0	0	9	0	0	1	1	1	3	1	1	1	3	1	0	3	0	0
4462710	0	0	0	0	0	0	0	0	0	0	1	1	0	0	0	0	0	1	0	0	0	0	0	0	0	0	0	1	5	0	0	2	0	1	1	0	9	80	1	0	1	3	0	1	0	0	0	0	0
2595164	7	1	31	2	12	3	3	6	4	5	15	6	9	17	14	7	2	0	0	4	2	4	5	2	1	0	1	3	3	5	9	1	2	3	1	2	6	6	6	1	0	0	4	3	1	0	0	0	8
297615	0	0	6	0	0	0	0	0	0	0	0	0	0	0	0	0	3	1	0	0	0	0	0	0	0	1	0	0	0	0	1	0	0	0	0	0	0	0	0	0	0	0	3	0	0	0	0	0	0
510320	48	41	10	129	85	156	43	52	36	0	56	59	64	98	2	39	1	36	0	21	69	68	61	30	10	1	1	153	127	169	52	94	89	290	9	4	128	73	181	52	66	98	109	43	56	1	65	146	139
1130747	0	0	1	1	0	0	0	0	0	0	0	0	0	0	0	0	0	0	0	0	0	0	0	0	0	0	0	0	0	0	0	0	0	0	0	0	0	0	0	0	0	0	0	0	0	0	0	0	0
571709	0	0	2	0	0	0	1	0	0	0	0	0	0	0	1	0	1	1	0	0	0	0	0	0	0	0	0	0	0	0	0	1	0	0	2	1	0	1	0	0	0	0	0	0	0	0	0	0	0
571700	20	13	1252	8	38	31	13	20	9	67	35	32	15	13	217	14	69	13	79	14	10	12	13	23	5	92	79	17	24	22	56	12	16	15	77	116	28	13	27	41	39	38	44	26	24	83	47	4	28
523662	0	0	2	0	0	0	0	0	0	0	0	0	0	0	0	0	0	0	0	0	0	0	0	0	0	0	0	0	0	0	0	0	2	0	0	0	0	0	0	0	1	0	0	0	0	2	0	0	0
247794	2	0	13	0	0	0	2	0	0	4	0	1	1	0	7	1	0	0	2	0	0	1	0	2	0	4	2	0	0	0	3	1	0	0	0	3	0	2	0	0	0	0	0	1	0	3	0	0	0
1009482	0	0	2	0	0	0	0	0	0	0	0	0	0	0	0	0	0	0	0	0	0	0	0	0	0	0	0	0	0	0	0	0	0	0	0	0	0	0	0	0	0	0	0	0	0	0	0	0	0
4426256	0	1	1	2	2	0	0	2	0	1	0	0	0	0	0	2	0	0	0	0	1	0	0	1	0	0	0	1	1	2	5	1	2	0	0	4	0	0	0	1	3	7	2	0	3	3	2	4	0
4412017	0	1	31	4	2	0	0	1	0	8	1	2	0	6	2	2	3	0	1	0	0	0	0	2	0	1	6	2	1	2	5	4	3	7	6	14	10	2	0	7	12	4	11	4	12	14	4	3	2
1130121	0	0	0	0	0	0	0	0	0	0	0	0	228	0	0	0	0	0	0	0	0	2	0	0	0	0	0	1	0	29	0	0	1	0	0	0	101	0	0	0	1	28	1	8	0	0	0	0	12
235832	9	14	22	16	29	24	13	7	2	4	62	50	22	19	10	34	2	22	1	11	17	30	11	12	3	0	0	0	0	1	0	0	2	1	2	0	0	0	0	0	0	0	0	1	0	0	0	1	0
[truncated: 6,870 more rows]
[truncated: 7 more columns]

## Sheet: WS3
4479944
244336
973124
185100
11544
710414
929398
606189
308017
4455330
1085229
580916
900044
460604
1134668
608919
198952
1134664
149938
776288
697997
4450676
4260136
853114
732255
4433034
4433032
4335437
842284
4440262
514449
563240
259044
4315620
4378940
1909053
536612
113577
328081
149144
877952
2661150
1086554
821553
765676
203969
203611
334906
2650464
254670
4429835
578392
4438548
336057
331020
4423750
223441
810096
135965
1001908
698417
249506
211555
4358255
211222
4334383
3038080
204462
512727
4463771
804948
768560
112952
4477127
513055
237030
400524
1107721
256291
4304781
4304789
709657
112045
543472
4422405
256121
3963494
207283
826124
2651333
1072934
4435199
1105085
4480292
644798
1063088
216023
188500
242145
242142
803238
225788
3850831
4416537
519510
161616
178451
296086
2183687
4323374
207866
360124
3815760
532912
241999
984895
298835
740305
568391
151384
746436
834178
4330963
228207
543813
2801319
1119470
214791
546825
546824
1068936
1009419
240826
558911
1108912
978498
1800149
617340
3330580
4444622
350772
813522
249693
4400615
4327501
730661
807447
3922904
166838
4354842
4405640
4375014
4387303
3182958
551647
539866
4419154
4419153
539862
825112
4437903
246412
1020633
817606
215113
4093084
959195
543139
828752
4343394
4403421
810959
219034
4366199
944197
371783
718367
510937
1120344
812809
1013060
16939
4348417
12220
1138433
137984
564025
223787
810371
1117404
583130
1125832
1125837
334113
237992
143692
1091225
4381458
137180
4314035
546305
1128776
212027
4472782
584612
561452
502910
209935
331697
822874
4319440
1099157
1123984
207672
4484176
170130
1136762
640043
369289
813868
1821516
585473
31570
3897761
4337729
980525
1673321
2447176
625652
702015
143343
355695
143436
4354368
4306062
284168
225313
4353325
2457239
136325
434004
1126587
311035
3581990
214620
511320
253155
256432
1953633
819037
213519
1030247
1140286
819038
1618938
849092
760978
4402805
4402806
560820
540718
922724
536580
191331
65691
366176
4290381
4433019
586350
578951
912669
1111496
4337748
4393102
331993
4335676
1902952
1145470
235904
140859
4481908
1125136
2127554
818509
821570
320742
162343
1552835
1117097
1117094
255389
1137140
222768
4447049
4328195
14642
364155
513073
4300477
18546
513078
268617
637267
818170
13074
237058
1011380
1121340
254127
188942
113334
4304011
1145398
347553
895220
112066
1144378
132329
4434375
4309831
216002
218538
814244
511514
1064235
815596
795901
179877
1110514
368348
4091435
982582
941803
544014
3632764
513586
4324432
751138
1122584
283637
44910
4375291
123055
219667
217201
948191
226502
1785533
144364
1122633
593751
207092
4339772
663822
4339774
1108930
822489
1085522
843189
159560
1111645
4297239
770004
712798
2232179
218957
212583
527397
4472228
818777
4378777
241315
35667
209422
750263
555571
334666
558858
542475
1126249
2996642
625825
110215
1146264
145013
4302554
579497
4463996
4298129
3300262
4359889
4298123
4298124
141868
1059762
1024056
330923
328181
4314949
509728
251636
251145
248146
4364411
1009254
873887
4457439
4464847
509622
509624
4351683
4351681
248002
139075
1120366
4459146
236597
564004
4429158
7932
4459003
142105
301677
223764
1962755
1087496
119236
331322
4362819
2603275
219059
219058
1099050
4372859
864483
4363494
2203624
814055
202068
565750
568917
3905299
4434780
516306
554931
538573
207125
30355
4380522
332788
3189157
941498
145578
843663
1144585
589946
825452
767890
4334908
1116424
4309683
143418
111976
1081231
4478053
1517344
540510
4297391
882023
4317089
244992
4479671
244994
3427116
1106379
1040091
1144637
812595
729349
359365
511659
1701846
552186
1110709
256413
3072386
206296
785765
3072388
1066569
760955
915265
311130
4423977
4402862
4465419
4302627
831585
196123
4339349
903377
4393740
220676
19930
741531
4316289
4476287
214169
1688707
532139
131339
131337
127549
215343
1061145
4475573
1146180
3655114
154102
4018589
236694
1088939
153594
134305
4299195
649722
4384526
4398656
1009440
163090
4423793
794417
208595
1089898
4447717
4447718
244739
338840
113532
753378
662983
4396579
4343459
4337833
587313
936752
1568317
112916
4370361
4325163
4402369
611528
4388776
3384225
232597
999870
795096
254103
885830
820713
146122
136847
146126
612951
142732
695392
222350
655650
4425792
325708
927574
565567
795321
4323865
4408112
4329804
727008
553939
314567
204108
4363683
847358
621278
4349002
4421238
564610
940662
673969
250050
2916842
841979
4321717
174178
1705765
550937
4305211
4442093
4442090
4481528
225292
529888
4480121
1110391
209920
243855
123077
1108483
360692
279390
271621
4225240
262096
257611
221334
1060246
217883
242454
463546
610807
3847357
245451
1081178
144380
4306296
154822
811257
1569897
534735
3936762
216930
1722703
3658133
562759
628318
207355
521073
218456
812696
239128
4401307
927367
114406
4762
282561
4365307
89212
4441015
1102044
4441019
5808
4326152
897662
276959
4345857
4109984
240687
904631
499851
4338800
209250
241487
809921
4465887
4471067
710917
4368880
3951713
1126651
346586
185636
766424
247169
1105824
260335
1143745
210052
4260702
4440638
745642
105132
1692229
850137
558300
4462613
3802893
984280
531378
4474780
759916
588630
548961
532831
113272
113279
338969
3239984
223743
211678
133467
903187
542933
3603301
4362878
856940
688363
1053775
538089
68657
543083
142384
4320381
4462876
555684
814032
1067268
2669173
221811
1136721
1042351
212287
4446106
3471578
208629
48487
1064689
1046117
208621
2808550
207104
345614
591387
540750
1126015
110756
4333206
907407
143386
4301525
4413511
606431
216549
212427
4477959
4445104
4316910
581335
968340
1069413
213088
3292593
774047
1075811
807299
4453710
952130
200907
1143021
1015017
1023165
4436954
541155
282480
681669
318134
1081618
545909
331956
4479035
215363
1146658
186887
4294646
618882
4319936
219818
551141
1142378
4370738
666883
678759
856135
1077505
97534
578882
806650
105790
808967
301377
130002
204483
891898
536678
990234
974797
1131272
1105513
246713
549954
4051670
4051676
4304054
146148
4304056
4304723
1096572
768729
254690
278884
128183
4469039
826144
1140830
1105141
4378791
3843951
798097
4465276
4332798
869850
29704
265330
321618
269875
4374733
4374731
529067
4377284
808033
647292
691284
365796
1085916
4397941
3952124
171478
4407334
982540
147541
142247
4434889
4350694
333628
4444621
3334374
3334375
1122011
257631
243874
1116069
574749
963825
4432482
518990
1104771
3823564
219626
816208
131185
3801733
238766
4420564
224494
154804
1025830
570086
4453470
73544
513989
114170
361234
312655
4307495
1131914
4301261
4301260
4341330
4349209
4203522
4307148
56625
589123
151819
562367
181641
340065
165611
830392
205058
214555
155317
877742
253326
633998
763169
802097
915764
1139932
12798
12799
4440613
578500
4431353
362845
4451407
322919
558364
1117661
4371756
1120320
4253641
1101476
358664
951794
250850
141288
535402
754410
141531
676787
222559
223724
249975
346056
1125320
765406
4458222
204010
211380
4464809
820104
856926
509881
4425615
4398173
226395
4391489
1071596
246387
2432921
4416927
818016
1138326
567628
237139
564093
1054903
1777154
208645
4391730
144956
585904
971170
655207
4304551
217388
4412910
530434
4412914
4412915
913264
729167
332471
143458
4457032
4385422
208779
1000876
129622
696860
23209
4361763
631363
529296
256454
4316930
206560
12408
206565
113092
1019914
560846
631107
2195532
100270
740154
829266
4393701
338517
4319571
4043609
4307825
1059885
955577
214128
4483077
4483076
591358
154141
580992
765189
257322
760914
915958
807728
4475022
4460790
305278
877265
926370
810810
878765
1117675
208009
669387
4370713
4325519
209238
114614
312841
1136913
579049
4396025
641189
1127804
1053100
4395599
4312851
153084
222701
131516
139887
3854083
370090
547471
113068
576653
2058264
133716
104795
822776
101320
256215
4395041
1694797
4395046
1024739
1083949
547714
811458
4457555
102799
303607
731546
218269
1106926
589483
4415049
253754
351849
948119
698236
316541
4363537
156308
290401
2329278
159617
202787
4419795
4329518
661494
1116937
584629
565524
1017063
847644
113935
113932
113939
226704
333608
142261
341831
252012
143021
1124975
822979
2471299
814489
1075351
548715
212653
1078167
808071
353729
4388003
4466549
817942
4336218
862489
1126197
1126195
239168
3334351
4373725
3167757
3557405
164404
4384753
220025
696181
1131937
241110
214718
3868361
215449
1111883
215999
90674
314857
369447
2399451
705844
563447
205038
544711
4387163
2863166
4008562
215669
4437187
4362615
4382604
4382605
4433409
731730
512952
14659
4203053
4337622
389616
4346541
362822
4396926
515635
562922
937434
531332
809485
3780777
535429
818468
4395692
870223
666967
4302936
4302937
4302931
113232
113237
513193
1065585
223701
734945
1089939
534597
1812611
4383213
868555
4398400
736813
4306726
1062012
1046664
1000512
4328366
530861
1132826
247758
4346961
291692
900949
1118355
1131157
805485
805487
247756
906396
591699
248395
216368
4419473
591340
591693
1113302
729145
336824
242829
217365
242534
4361561
606965
591521
4274068
4342460
855333
1110760
328912
360530
673266
221251
1889199
520530
239407
225930
4306132
863942
20266
249280
109391
224519
1059857
4297482
342790
642447
632692
978208
1051469
816438
912372
669019
759250
114587
1000148
1111413
4455978
952171
819400
728271
217132
4307265
551103
3267604
4384853
247956
4359497
4359499
1144000
281742
106310
806611
4474907
204816
332256
4439606
113004
608867
1671561
1109867
128235
200278
349776
204198
828127
218246
1140997
1140995
1113158
1140993
278511
4425840
865748
563192
329664
799987
947308
621748
1725586
4457287
4457283
623920
1130140
693799
3270462
2929705
543366
564674
331752
759415
115374
512382
827675
331282
113913
3691868
1896092
226762
4438613
694688
571867
955576
553058
169737
211171
655011
273429
4418338
713738
156857
156580
1104733
541859
4425152
811187
4311892
212676
217822
566810
788519
207082
810126
206066
4417311
538512
556100
717396
4322041
4344786
4298530
801831
4382847
248363
143557
225238
222917
111659
4306723
4380621
541275
572063
4432550
4357800
1136270
3152260
790527
1144738
2902522
256823
214739
2984017
1081489
817119
240661
359069
4361041
3667535
563462
3667538
852162
733009
279266
4335779
1136895
354042
1066664
203879
4369158
310212
4409398
546268
4342317
701989
4393043
152581
539336
4465539
741010
583767
105699
4463044
745482
2405593
250328
518380
614944
250637
890516
1109633
321058
657718
254530
1143858
901183
790392
1106588
249425
522783
4328567
4463632
627435
1574255
4369843
4369842
71675
4416963
4416962
4416961
4416965
3863263
736520
113214
587540
113748
542199
1863794
364617
4481156
112169
844369
246078
4021894
4310803
252249
585940
339137
824867
278656
1967615
812972
4304512
243136
216345
4439482
540592
798646
213829
939457
939101
357896
803752
1069478
511388
563612
4445432
738779
729697
815724
4024062
4024061
241895
109707
4483428
676195
759624
2551965
226240
217349
214695
838596
259371
239396
829954
1119208
216839
2486835
209662
815236
151117
4386158
697152
4478413
245203
888357
1111437
81462
630818
4400712
677049
4448948
3412843
3412842
513929
680374
521208
551126
806581
951455
35411
575885
82424
104427
825011
565900
215649
581283
220368
3587027
581821
3793255
534969
547926
1106730
218162
4302748
4409236
4456936
810855
810852
614081
1024772
2708478
203744
4422734
1142867
303643
1105389
1106653
1105528
927060
210201
591157
722618
231395
772383
853316
323929
512148
915240
665877
332595
836331
107428
218592
367733
213225
4047524
4347269
4303163
255057
255052
587754
4370104
655387
1052451
4458581
252581
564690
827300
810148
640341
4389023
2685602
760641
648118
157614
1145673
209437
4417158
209870
243365
334386
248851
317632
555926
769696
4348936
536893
242184
775560
4215713
585537
4380399
637421
4380422
238704
4385617
4444914
4336253
242989
628393
779654
720503
4344815
4428032
4402381
4298513
661838
252723
547319
156878
541256
968261
573270
111748
4468097
4468095
2371693
509212
1722698
787350
1062966
637367
554420
279203
409932
279206
4104836
12776
673712
535605
4441987
711023
1141923
2478837
697361
250348
592689
386554
592682
209595
205434
205391
1143876
4405717
4405718
3012993
249408
1107716
106297
719106
510282
4336536
4451937
856343
70071
4482374
4328544
1130318
4346058
1078808
3105433
250967
4315164
236776
794280
1133464
1110083
707956
254041
2017429
254514
113767
113760
589500
18609
1022659
824845
223989
4457891
1124030
4457893
4360923
1113341
4351392
213944
4473154
820161
321753
253373
164371
1105652
12978
213804
763448
630306
4452118
226487
3259009
4322237
2727517
2629538
4369693
4309481
983307
206277
206278
548679
221219
4335672
804798
217325
246425
217328
593659
585070
241078
143212
214676
333922
2951283
40401
4332155
1128021
822212
151136
580642
2044253
728677
946250
229483
1006382
359924
553387
208959
1124017
318609
4387263
241214
213922
165771
258158
4400735
835361
4379833
4379835
686219
4358509
4401025
554390
562206
383023
2476144
2476146
830254
4392018
812396
4396041
4396040
4308913
838066
897411
136227
4295043
25116
244063
298120
243353
340614
345227
4443378
225294
205609
873747
348570
203769
558048
2534143
766109
325238
2760486
4359270
4357881
1004666
4440462
519412
726955
137881
2793782
543327
4374001
279355
113404
113950
3642506
582528
841487
1104452
4389007
810167
1624
569321
605206
201687
4418930
811148
685739
2922079
4401488
3984866
207042
569498
419180
751973
263519
758764
4178573
3319380
114313
892323
89763
254854
254852
4434910
556144
4377062
225279
156816
883548
4305672
2693226
212760
590513
4369502
1637546
707389
4369508
727953
1637549
136025
816867
935574
4306897
1110625
2834426
4433512
4310019
4461703
325594
4418595
206390
4310013
1140475
2641600
4386675
217684
151894
3116364
1110996
225894
4402900
544772
511192
279993
929544
733046
4035950
574659
168209
19369
323858
1857060
4331429
1107346
537883
588343
227534
4317542
221791
2845471
253948
816643
593358
150766
821362
567236
204899
669776
4396454
872600
807538
801276
4348382
4389637
4342972
211309
4827
944420
3029735
11621
1130713
582066
1042519
745224
1137819
4396611
4458460
890805
153239
3329863
1933407
4484193
252937
572890
1098634
547148
4318815
243171
1897510
1071513
1003668
695452
4356931
691349
1106988
1052559
3875675
233724
4183282
184325
1106053
546764
583002
1126475
1115576
4329074
4329073
4480240
529216
146917
955671
3749019
136613
1118192
217303
370124
1864542
4439991
585097
88820
40429
822275
1108340
516569
934094
4477202
353532
309755
551250
355275
934235
228859
2115777
241123
452324
103366
1127356
299176
592589
832652
1027400
590727
4424785
1554686
542136
364805
661442
65677
253712
547960
821802
215748
235293
36221
589772
1102642
171887
734203
193558
788779
4276843
4451011
766120
1014513
937848
4462710
2595164
297615
510320
1130747
571709
571700
523662
247794
1009482
4426256
4412017
1130121
235832
3053116
3902438
810987
849863
142009
543301
1818
142005
1142826
1086621
804142
114151
[truncated: 6,811 more rows]

## Sheet: WS4
# Constructed from biom file
#OTU ID	RHL1.quarry	Dema.tayport	Karat.tayport	Dema.quarry	Bulk.quarry	RHP1.quarry	RHL1.tayport	Bulk.tayport	RHP1.tayport	Karat.quarry
k__Archaea;p__Crenarchaeota	0.0123017	0.0248207	0.0278418	0.0181048	0.0569876	0.012606	0.011867	0.0903934	0.0216257	0.0166268
k__Archaea;p__Euryarchaeota	0	0.000173875	0.000217344	0	0.000239078	0	2.17344e-05	0.000478157	0.000108672	0
k__Archaea;p__[Parvarchaeota]	0	0	0	0	0	0	0	4.34688e-05	2.17344e-05	0
k__Bacteria;p__	0.000130406	0	0	0.000130406	0.000608563	0.000173875	0	0	2.17344e-05	0.000108672
k__Bacteria;p__AD3	4.34688e-05	0.000478157	0.000369485	0.000173875	0.00123886	4.34688e-05	4.34688e-05	0.00136927	6.52032e-05	0.000108672
k__Bacteria;p__Acidobacteria	0.0659857	0.0773745	0.0822213	0.096479	0.228689	0.0561617	0.0431211	0.176375	0.0552923	0.0778309
k__Bacteria;p__Actinobacteria	0.045251	0.0538361	0.0631819	0.0621387	0.0769398	0.0442512	0.0416649	0.054749	0.0399261	0.0577048
k__Bacteria;p__Armatimonadetes	0.00299935	0.00102152	0.00158661	0.00297761	0.00515105	0.00197783	0.000869376	0.0020865	0.00117366	0.00273854
k__Bacteria;p__BRC1	0.000304282	0.000217344	0.000108672	0.000608563	0.000456423	0.000434688	4.34688e-05	0.000130406	0.000239078	0.000478157
k__Bacteria;p__Bacteroidetes	0.233449	0.118192	0.101956	0.15514	0.0486851	0.160682	0.164269	0.0358183	0.10539	0.188372
k__Bacteria;p__Chlamydiae	2.17344e-05	0	0	0	2.17344e-05	0	4.34688e-05	4.34688e-05	0	0
k__Bacteria;p__Chlorobi	0.000369485	0.000260813	0.000108672	0.000565095	0.00184742	0.000412954	6.52032e-05	0.000456423	0.000239078	0.000695501
k__Bacteria;p__Chloroflexi	0.00906325	0.0375353	0.0361661	0.0134536	0.0454901	0.00786785	0.0165181	0.0680722	0.0259074	0.0105847
k__Bacteria;p__Cyanobacteria	0.00147794	0.00169528	0.00102152	0.000717235	0.00245599	0.00104325	0.000412954	0.00978048	0.00115192	0.000652032
k__Bacteria;p__Elusimicrobia	0.000565095	0.000478157	0.000456423	0.00034775	0.00219517	0.00034775	0.000173875	0.00115192	0.000260813	0.000478157
k__Bacteria;p__FBP	8.69376e-05	0.00034775	0.000282547	0.000130406	0.000108672	0.000173875	0.000217344	0.000239078	0.000282547	8.69376e-05
k__Bacteria;p__FCPU426	0.000239078	0.000652032	0.00130406	0.000304282	0.00243425	0.000108672	0.0013258	0.00910672	0.00113019	0.000130406
k__Bacteria;p__Fibrobacteres	0.00441208	0.000217344	0.00149967	0.00369485	8.69376e-05	0.00197783	0.00054336	8.69376e-05	0.000434688	0.00378179
k__Bacteria;p__Firmicutes	0.00406433	0.0281026	0.0129537	0.00489024	0.00234732	0.00975875	0.00875897	0.00769398	0.0142143	0.00632471
k__Bacteria;p__GAL15	0	0	0	2.17344e-05	2.17344e-05	0	0	4.34688e-05	0	0
k__Bacteria;p__GN02	0	0	0	0	0	0	2.17344e-05	0	0	0
k__Bacteria;p__GN04	0.000239078	4.34688e-05	0	0.000130406	0.000652032	2.17344e-05	0	0	0	0.000130406
k__Bacteria;p__Gemmatimonadetes	0.018496	0.0476418	0.0556401	0.0217996	0.073484	0.0144316	0.0202999	0.0963052	0.031667	0.0205173
k__Bacteria;p__MVP-21	0	4.34688e-05	0	0	0	0	2.17344e-05	8.69376e-05	0	0
k__Bacteria;p__NKB19	0	2.17344e-05	0.000108672	2.17344e-05	8.69376e-05	0	4.34688e-05	0.000108672	2.17344e-05	2.17344e-05
k__Bacteria;p__Nitrospirae	0.00704195	0.0173875	0.0181048	0.00771571	0.0301456	0.00478157	0.00652032	0.0362747	0.00925886	0.00619431
k__Bacteria;p__OD1	6.52032e-05	4.34688e-05	0.000173875	0	0.000217344	6.52032e-05	0.000217344	0.000456423	0.000173875	8.69376e-05
k__Bacteria;p__OP11	0	0	0	0	0	0	0	0	0	0
k__Bacteria;p__OP3	4.34688e-05	0	0	2.17344e-05	0.000586829	2.17344e-05	0	2.17344e-05	0	4.34688e-05
k__Bacteria;p__Planctomycetes	0.012845	0.0194088	0.0184525	0.0231471	0.0491198	0.0126712	0.00828081	0.0284286	0.0128233	0.0163008
k__Bacteria;p__Proteobacteria	0.535492	0.521061	0.529059	0.519105	0.252054	0.626712	0.645403	0.299848	0.638992	0.539318
k__Bacteria;p__Spirochaetes	6.52032e-05	8.69376e-05	0.000217344	0	0	0	0.000130406	0.000152141	0.00019561	0.000173875
k__Bacteria;p__TM6	8.69376e-05	0.000152141	0.000239078	8.69376e-05	0.000804173	0.00019561	0.000130406	0.000260813	8.69376e-05	8.69376e-05
k__Bacteria;p__TM7	2.17344e-05	4.34688e-05	8.69376e-05	4.34688e-05	0	6.52032e-05	0.00019561	8.69376e-05	0.000108672	8.69376e-05
k__Bacteria;p__Tenericutes	0	0	0	0	0	0	2.17344e-05	0	0	0
k__Bacteria;p__Verrucomicrobia	0.0383178	0.0411432	0.0389915	0.0595957	0.0889372	0.0382526	0.0251684	0.0646599	0.0351445	0.0431645
k__Bacteria;p__WPS-2	0	0	0	2.17344e-05	0	6.52032e-05	0	0	2.17344e-05	0
k__Bacteria;p__WS2	2.17344e-05	0	0	8.69376e-05	2.17344e-05	2.17344e-05	0	2.17344e-05	0	2.17344e-05
k__Bacteria;p__WS3	0.00604216	0.00673767	0.00710715	0.00786785	0.02782	0.00458596	0.00223864	0.0150837	0.00308629	0.00652032
k__Bacteria;p__WS4	0	0	0	0	0	0	0	2.17344e-05	0	0
k__Bacteria;p__[Thermi]	0.000456423	0.000782439	0.00054336	0.000478157	6.52032e-05	8.69376e-05	0.00134753	6.52032e-05	0.000934579	0.000630298

## Sheet: WS5
# Constructed from biom file
#OTU ID	Hv750	Hv758	Hv772	Hv767	Hv761	Hv769	Hv756	Hv754	Hv751	Hv774	Hv752	Hv760	Hv766	Hv763	Hv771	Hv753	Hv770	Hv768	Hv773	Hv764	Hv765	Hv757	Hv755	Hv759	Hv762	Hv1024	Hv1023	Hv1016	Hv1019	Hv1017	Hv1014	Hv1006	Hv1015	Hv1007	Hv1020	Hv1022	Hv1011	Hv1009	Hv1002	Hv1004	Hv1000	Hv1012	Hv1013	Hv1021	Hv1001	Hv1005	Hv1018	Hv1010	Hv1003
k__Archaea;p__Crenarchaeota	356	114	680	108	184	159	112	95	81	402	132	122	111	181	678	101	350	102	512	204	100	82	101	157	142	790	919	116	331	187	282	59	240	122	769	857	214	167	214	156	393	182	198	824	298	55	121	266	220
k__Archaea;p__Euryarchaeota	0	0	2	0	0	0	0	0	0	1	0	0	0	0	1	0	4	0	3	0	0	0	0	0	0	5	1	1	3	0	1	0	1	0	3	6	1	1	6	1	1	0	2	7	1	0	0	4	1
k__Archaea;p__[Parvarchaeota]	0	0	0	0	0	0	0	0	0	0	0	0	0	0	0	0	0	0	0	0	0	0	0	0	0	0	1	0	1	0	0	0	0	0	0	1	0	0	0	0	0	0	0	0	0	0	0	0	0
k__Bacteria;p__	0	1	5	0	3	1	1	2	2	5	1	1	2	1	3	0	10	2	5	1	3	1	1	2	0	0	0	0	0	0	0	0	0	0	0	0	0	0	0	0	0	0	0	0	0	0	1	0	0
k__Bacteria;p__AD3	2	2	9	0	2	0	0	0	0	15	1	1	1	2	11	2	5	1	17	3	0	0	0	0	0	10	11	0	2	1	5	1	0	0	13	16	7	0	3	8	4	3	2	13	2	1	0	5	0
k__Bacteria;p__Acidobacteria	1153	714	1967	412	816	406	649	543	392	2164	798	807	684	770	1976	695	2300	594	2115	1053	488	597	567	509	993	1847	1684	470	678	424	764	238	610	500	1674	1443	624	425	835	567	842	861	587	1467	865	158	362	724	674
k__Bacteria;p__Actinobacteria	568	259	717	397	642	534	452	488	340	663	730	470	417	1015	788	529	630	290	742	423	398	511	494	366	309	388	516	349	438	374	613	439	352	510	487	602	562	486	520	669	545	438	428	526	601	253	324	436	572
k__Bacteria;p__Armatimonadetes	33	36	50	20	16	11	21	16	16	54	19	31	17	20	34	42	53	21	46	50	22	21	26	34	20	20	17	8	16	12	10	7	9	9	24	13	11	8	21	9	7	7	12	22	29	5	9	7	7
k__Bacteria;p__BRC1	3	2	1	3	4	6	1	3	2	6	11	16	2	0	3	3	4	5	7	4	4	5	2	4	4	1	3	3	1	3	0	0	2	0	1	1	2	1	2	0	1	4	4	0	1	0	2	0	1
k__Bacteria;p__Bacteroidetes	1167	1873	501	1524	1579	1328	2087	2098	2170	428	1282	1722	1316	1215	464	1950	481	1424	366	1274	1801	2343	2246	2192	1348	255	339	1077	1208	889	676	1786	738	1326	353	419	1233	1391	1159	1189	669	903	1281	282	959	1938	937	1345	715
k__Bacteria;p__Chlamydiae	0	0	0	0	0	0	1	0	0	0	0	0	0	0	1	0	0	0	0	0	0	0	0	0	0	1	0	0	0	0	0	1	0	0	0	0	0	0	0	0	0	0	0	1	0	0	0	0	0
k__Bacteria;p__Chlorobi	7	3	21	4	3	2	4	3	9	17	9	4	4	3	16	4	21	5	10	14	4	1	6	3	2	9	2	5	4	0	3	1	1	1	4	1	1	1	2	1	1	0	6	5	0	0	1	2	1
k__Bacteria;p__Chloroflexi	178	111	348	50	98	66	82	61	46	491	106	107	67	134	461	96	402	87	391	171	92	67	85	72	109	672	595	170	396	162	371	158	254	178	629	632	356	161	425	304	389	372	258	604	297	30	210	370	249
k__Bacteria;p__Cyanobacteria	6	6	6	7	5	5	6	4	4	17	11	10	16	6	76	5	9	11	5	6	9	20	10	26	6	94	123	4	34	2	7	3	8	7	22	6	8	3	16	5	9	14	38	205	6	2	5	11	11
k__Bacteria;p__Elusimicrobia	4	5	24	2	1	3	9	6	3	17	4	7	4	4	21	5	15	5	24	4	2	2	6	4	0	12	8	2	6	3	3	1	1	3	10	14	1	2	4	2	0	4	5	9	10	2	0	9	5
k__Bacteria;p__FBP	0	1	1	1	0	2	0	1	1	0	0	3	3	1	1	2	1	2	2	2	0	0	1	2	0	0	1	1	6	2	9	3	2	1	2	0	3	0	3	2	1	0	4	8	5	1	2	0	2
k__Bacteria;p__FCPU426	4	6	22	1	1	0	1	1	0	33	0	2	3	1	15	1	21	1	21	7	0	1	1	2	3	107	99	17	5	16	13	0	7	15	101	66	0	5	13	9	2	12	4	46	18	15	7	1	18
k__Bacteria;p__Fibrobacteres	17	56	1	22	40	2	31	14	28	0	35	94	38	6	1	80	0	7	2	26	22	65	17	34	4	0	1	1	11	2	4	9	2	3	1	0	4	4	17	5	10	0	2	2	29	5	4	0	8
k__Bacteria;p__Firmicutes	85	106	21	108	84	133	37	46	79	23	69	11	110	33	23	12	20	67	21	42	31	15	19	10	55	65	100	183	86	103	211	78	147	130	43	37	312	72	88	126	159	255	179	109	50	62	135	336	173
k__Bacteria;p__GAL15	0	0	0	0	0	0	0	0	0	1	0	0	0	0	0	0	0	0	0	0	0	0	0	0	1	0	0	0	0	0	0	0	0	0	2	0	0	0	0	0	0	0	0	0	0	0	0	0	0
k__Bacteria;p__GN02	0	0	0	0	0	0	0	0	0	0	0	0	0	0	0	0	0	0	0	0	0	0	0	0	0	0	0	0	0	0	0	1	0	0	0	0	0	0	0	0	0	0	0	0	0	0	0	0	0
k__Bacteria;p__GN04	2	3	7	0	1	1	1	0	2	8	1	0	0	2	2	1	5	0	8	1	0	0	4	3	2	0	0	0	0	0	0	0	0	0	0	0	0	0	0	0	0	1	0	0	0	0	0	1	0
k__Bacteria;p__Gemmatimonadetes	229	118	753	162	182	103	193	151	147	628	193	209	149	163	634	224	622	136	744	289	114	188	158	194	160	781	891	194	414	333	594	149	276	250	940	986	424	229	545	471	440	410	400	833	576	111	240	364	528
k__Bacteria;p__MVP-21	0	0	0	0	0	0	0	0	0	0	0	0	0	0	0	0	0	0	0	0	0	0	0	0	0	1	3	0	0	0	1	0	0	1	0	0	0	0	0	0	0	0	1	0	0	0	0	0	0
k__Bacteria;p__NKB19	0	0	0	0	0	0	0	0	0	3	1	0	0	0	0	0	1	0	0	1	0	0	0	0	0	1	1	0	0	0	0	0	0	0	2	1	0	0	1	0	1	0	0	0	1	0	1	1	2
k__Bacteria;p__Nitrospirae	82	65	231	30	65	36	76	51	29	359	59	38	59	72	181	64	301	54	315	93	41	82	43	58	87	416	291	70	127	64	170	23	106	70	403	317	129	81	225	153	137	211	111	242	201	22	59	179	117
k__Bacteria;p__OD1	1	1	0	0	0	0	1	1	1	5	1	0	2	0	3	0	1	1	1	0	0	0	1	0	0	5	3	0	5	1	1	0	2	5	2	4	0	2	2	2	0	0	1	7	1	0	0	0	3
k__Bacteria;p__OP11	0	0	0	0	0	0	0	0	0	0	0	0	0	0	0	0	0	0	0	0	0	0	0	0	0	0	0	0	0	0	0	0	0	0	0	0	0	0	0	0	0	0	0	0	0	0	0	0	0
k__Bacteria;p__OP3	0	0	5	0	0	0	0	1	0	10	0	0	0	0	2	1	3	1	7	1	0	0	1	1	0	0	1	0	0	0	0	0	0	0	0	0	0	0	0	0	0	0	0	0	0	0	0	0	0
k__Bacteria;p__Planctomycetes	215	168	430	92	181	93	100	123	74	490	174	244	141	160	435	164	546	132	359	236	125	132	96	95	244	312	294	147	159	76	184	53	106	104	255	211	167	63	188	163	193	203	145	236	160	30	102	194	145
k__Bacteria;p__Proteobacteria	4471	4992	2411	5949	4809	5967	4940	5147	5448	2200	5113	4486	5569	4938	2381	4635	2202	5744	2403	4670	5606	4655	4986	5065	4981	2506	2574	6063	4738	6202	4829	6012	6028	5613	2720	2892	4771	5862	4418	5008	4935	4819	5105	3104	4601	6364	6369	4450	5380
k__Bacteria;p__Spirochaetes	0	3	0	0	0	0	0	0	7	0	1	0	0	0	0	0	0	0	0	0	0	0	0	0	0	2	2	0	6	3	1	0	0	1	3	0	1	0	5	2	0	2	0	0	3	4	0	0	0
k__Bacteria;p__TM6	2	2	10	1	1	2	1	1	1	5	0	0	1	0	7	0	9	5	6	3	0	0	1	0	0	2	2	1	0	1	1	0	2	2	2	5	3	3	1	2	6	1	1	1	2	0	0	1	0
k__Bacteria;p__TM7	1	0	0	0	0	0	0	3	0	0	0	0	2	1	0	0	0	1	0	1	0	0	1	0	0	0	1	1	0	2	0	3	0	0	1	1	1	0	0	0	2	0	1	1	2	5	2	0	0
k__Bacteria;p__Tenericutes	0	0	0	0	0	0	0	0	0	0	0	0	0	0	0	0	0	0	0	0	0	0	0	0	0	0	0	0	0	0	0	0	0	1	0	0	0	0	0	0	0	0	0	0	0	0	0	0	0
k__Bacteria;p__Verrucomicrobia	518	497	771	263	428	311	312	273	291	826	377	750	422	404	804	527	884	453	807	511	311	373	275	306	649	737	591	289	471	306	367	149	266	322	562	543	322	199	390	291	387	380	386	542	396	118	285	438	330
k__Bacteria;p__WPS-2	0	0	0	0	0	0	0	0	0	0	0	0	1	0	0	0	0	0	0	0	2	0	0	0	1	0	0	1	0	0	0	0	0	0	0	0	0	0	0	0	0	0	0	0	0	0	0	0	0
k__Bacteria;p__WS2	1	0	0	0	0	1	0	0	0	0	0	0	0	1	0	0	1	0	0	1	0	0	1	0	2	0	0	0	0	0	0	0	0	0	0	1	0	0	0	0	0	0	0	0	0	0	0	0	0
k__Bacteria;p__WS3	94	44	207	45	54	30	82	61	28	330	73	59	60	69	180	44	300	49	263	100	27	41	48	63	80	163	127	24	47	30	75	6	24	27	174	126	40	29	95	56	55	99	39	104	85	7	17	57	36
k__Bacteria;p__WS4	0	0	0	0	0	0	0	0	0	0	0	0	0	0	0	0	0	0	0	0	0	0	0	0	0	0	0	0	0	0	0	0	0	0	0	1	0	0	0	0	0	0	0	0	0	0	0	0	0
k__Bacteria;p__[Thermi]	3	14	1	1	3	0	2	9	1	1	1	8	1	0	0	15	1	2	0	11	0	0	5	0	0	0	1	5	9	4	7	22	18	1	0	0	5	7	4	1	13	21	2	2	3	14	7	1	4
[truncated: 1 more columns]

## Sheet: WS6
k__Archaea;p__Crenarchaeota	k__Archaea;p__Euryarchaeota	k__Archaea;p__[Parvarchaeota]	k__Bacteria;p__	k__Bacteria;p__AD3	k__Bacteria;p__Acidobacteria	k__Bacteria;p__Actinobacteria	k__Bacteria;p__Armatimonadetes	k__Bacteria;p__BRC1	k__Bacteria;p__Bacteroidetes	k__Bacteria;p__Chlamydiae	k__Bacteria;p__Chlorobi	k__Bacteria;p__Chloroflexi	k__Bacteria;p__Cyanobacteria	k__Bacteria;p__Elusimicrobia	k__Bacteria;p__FBP	k__Bacteria;p__FCPU426	k__Bacteria;p__Fibrobacteres	k__Bacteria;p__Firmicutes	k__Bacteria;p__GAL15	k__Bacteria;p__GN02	k__Bacteria;p__GN04	k__Bacteria;p__Gemmatimonadetes	k__Bacteria;p__MVP-21	k__Bacteria;p__NKB19	k__Bacteria;p__Nitrospirae	k__Bacteria;p__OD1	k__Bacteria;p__OP11	k__Bacteria;p__OP3	k__Bacteria;p__Planctomycetes	k__Bacteria;p__Proteobacteria	k__Bacteria;p__Spirochaetes	k__Bacteria;p__TM6	k__Bacteria;p__TM7	k__Bacteria;p__Tenericutes	k__Bacteria;p__Verrucomicrobia	k__Bacteria;p__WPS-2	k__Bacteria;p__WS2	k__Bacteria;p__WS3	k__Bacteria;p__WS4	k__Bacteria;p__[Thermi]
356	0	0	0	2	1153	568	33	3	1167	0	7	178	6	4	0	4	17	85	0	0	2	229	0	0	82	1	0	0	215	4471	0	2	1	0	518	0	1	94	0	3	Hv750	Rhizosphere
81	0	0	2	0	392	340	16	2	2170	0	9	46	4	3	1	0	28	79	0	0	2	147	0	0	29	1	0	0	74	5448	7	1	0	0	291	0	0	28	0	1	Hv751	Rhizosphere
132	0	0	1	1	798	730	19	11	1282	0	9	106	11	4	0	0	35	69	0	0	1	193	0	1	59	1	0	0	174	5113	1	0	0	0	377	0	0	73	0	1	Hv752	Rhizosphere
101	0	0	0	2	695	529	42	3	1950	0	4	96	5	5	2	1	80	12	0	0	1	224	0	0	64	0	0	1	164	4635	0	0	0	0	527	0	0	44	0	15	Hv753	Rhizosphere
95	0	0	2	0	543	488	16	3	2098	0	3	61	4	6	1	1	14	46	0	0	0	151	0	0	51	1	0	1	123	5147	0	1	3	0	273	0	0	61	0	9	Hv754	Rhizosphere
101	0	0	1	0	567	494	26	2	2246	0	6	85	10	6	1	1	17	19	0	0	4	158	0	0	43	1	0	1	96	4986	0	1	1	0	275	0	1	48	0	5	Hv755	Rhizosphere
112	0	0	1	0	649	452	21	1	2087	1	4	82	6	9	0	1	31	37	0	0	1	193	0	0	76	1	0	0	100	4940	0	1	0	0	312	0	0	82	0	2	Hv756	Rhizosphere
82	0	0	1	0	597	511	21	5	2343	0	1	67	20	2	0	1	65	15	0	0	0	188	0	0	82	0	0	0	132	4655	0	0	0	0	373	0	0	41	0	0	Hv757	Rhizosphere
114	0	0	1	2	714	259	36	2	1873	0	3	111	6	5	1	6	56	106	0	0	3	118	0	0	65	1	0	0	168	4992	3	2	0	0	497	0	0	44	0	14	Hv758	Rhizosphere
157	0	0	2	0	509	366	34	4	2192	0	3	72	26	4	2	2	34	10	0	0	3	194	0	0	58	0	0	1	95	5065	0	0	0	0	306	0	0	63	0	0	Hv759	Rhizosphere
122	0	0	1	1	807	470	31	16	1722	0	4	107	10	7	3	2	94	11	0	0	0	209	0	0	38	0	0	0	244	4486	0	0	0	0	750	0	0	59	0	8	Hv760	Rhizosphere
184	0	0	3	2	816	642	16	4	1579	0	3	98	5	1	0	1	40	84	0	0	1	182	0	0	65	0	0	0	181	4809	0	1	0	0	428	0	0	54	0	3	Hv761	Rhizosphere
142	0	0	0	0	993	309	20	4	1348	0	2	109	6	0	0	3	4	55	1	0	2	160	0	0	87	0	0	0	244	4981	0	0	0	0	649	1	2	80	0	0	Hv762	Rhizosphere
181	0	0	1	2	770	1015	20	0	1215	0	3	134	6	4	1	1	6	33	0	0	2	163	0	0	72	0	0	0	160	4938	0	0	1	0	404	0	1	69	0	0	Hv763	Rhizosphere
204	0	0	1	3	1053	423	50	4	1274	0	14	171	6	4	2	7	26	42	0	0	1	289	0	1	93	0	0	1	236	4670	0	3	1	0	511	0	1	100	0	11	Hv764	Rhizosphere
100	0	0	3	0	488	398	22	4	1801	0	4	92	9	2	0	0	22	31	0	0	0	114	0	0	41	0	0	0	125	5606	0	0	0	0	311	2	0	27	0	0	Hv765	Rhizosphere
111	0	0	2	1	684	417	17	2	1316	0	4	67	16	4	3	3	38	110	0	0	0	149	0	0	59	2	0	0	141	5569	0	1	2	0	422	1	0	60	0	1	Hv766	Rhizosphere
108	0	0	0	0	412	397	20	3	1524	0	4	50	7	2	1	1	22	108	0	0	0	162	0	0	30	0	0	0	92	5949	0	1	0	0	263	0	0	45	0	1	Hv767	Rhizosphere
102	0	0	2	1	594	290	21	5	1424	0	5	87	11	5	2	1	7	67	0	0	0	136	0	0	54	1	0	1	132	5744	0	5	1	0	453	0	0	49	0	2	Hv768	Rhizosphere
159	0	0	1	0	406	534	11	6	1328	0	2	66	5	3	2	0	2	133	0	0	1	103	0	0	36	0	0	0	93	5967	0	2	0	0	311	0	1	30	0	0	Hv769	Rhizosphere
350	4	0	10	5	2300	630	53	4	481	0	21	402	9	15	1	21	0	20	0	0	5	622	0	1	301	1	0	3	546	2202	0	9	0	0	884	0	1	300	0	1	Hv770	Soil
678	1	0	3	11	1976	788	34	3	464	1	16	461	76	21	1	15	1	23	0	0	2	634	0	0	181	3	0	2	435	2381	0	7	0	0	804	0	0	180	0	0	Hv771	Soil
680	2	0	5	9	1967	717	50	1	501	0	21	348	6	24	1	22	1	21	0	0	7	753	0	0	231	0	0	5	430	2411	0	10	0	0	771	0	0	207	0	1	Hv772	Soil
512	3	0	5	17	2115	742	46	7	366	0	10	391	5	24	2	21	2	21	0	0	8	744	0	0	315	1	0	7	359	2403	0	6	0	0	807	0	0	263	0	0	Hv773	Soil
402	1	0	5	15	2164	663	54	6	428	0	17	491	17	17	0	33	0	23	1	0	8	628	0	3	359	5	0	10	490	2200	0	5	0	0	826	0	0	330	0	1	Hv774	Soil
393	1	0	0	4	842	545	7	1	669	0	1	389	9	0	1	2	10	159	0	0	0	440	0	1	137	0	0	0	193	4935	0	6	2	0	387	0	0	55	0	13	Hv1000	Rhizosphere
298	1	0	0	2	865	601	29	1	959	0	0	297	6	10	5	18	29	50	0	0	0	576	0	1	201	1	0	0	160	4601	3	2	2	0	396	0	0	85	0	3	Hv1001	Rhizosphere
214	6	0	0	3	835	520	21	2	1159	0	2	425	16	4	3	13	17	88	0	0	0	545	0	1	225	2	0	0	188	4418	5	1	0	0	390	0	0	95	0	4	Hv1002	Rhizosphere
220	1	0	0	0	674	572	7	1	715	0	1	249	11	5	2	18	8	173	0	0	0	528	0	2	117	3	0	0	145	5380	0	0	0	0	330	0	0	36	0	4	Hv1003	Rhizosphere
156	1	0	0	8	567	669	9	0	1189	0	1	304	5	2	2	9	5	126	0	0	0	471	0	0	153	2	0	0	163	5008	2	2	0	0	291	0	0	56	0	1	Hv1004	Rhizosphere
55	0	0	0	1	158	253	5	0	1938	0	0	30	2	2	1	15	5	62	0	0	0	111	0	0	22	0	0	0	30	6364	4	0	5	0	118	0	0	7	0	14	Hv1005	Rhizosphere
59	0	0	0	1	238	439	7	0	1786	1	1	158	3	1	3	0	9	78	0	1	0	149	0	0	23	0	0	0	53	6012	0	0	3	0	149	0	0	6	0	22	Hv1006	Rhizosphere
122	0	0	0	0	500	510	9	0	1326	0	1	178	7	3	1	15	3	130	0	0	0	250	1	0	70	5	0	0	104	5613	1	2	0	1	322	0	0	27	0	1	Hv1007	Rhizosphere
143	0	0	0	0	663	229	11	1	1117	1	0	233	4	0	5	26	4	61	0	0	0	195	0	2	104	3	0	0	131	5844	1	1	1	0	370	0	0	34	0	18	Hv1008	Rhizosphere
167	1	0	0	0	425	486	8	1	1391	0	1	161	3	2	0	5	4	72	0	0	0	229	0	0	81	2	0	0	63	5862	0	3	0	0	199	0	0	29	0	7	Hv1009	Rhizosphere
266	4	0	0	5	724	436	7	0	1345	0	2	370	11	9	0	1	0	336	0	0	1	364	0	1	179	0	0	0	194	4450	0	1	0	0	438	0	0	57	0	1	Hv1010	Rhizosphere
214	1	0	0	7	624	562	11	2	1233	0	1	356	8	1	3	0	4	312	0	0	0	424	0	0	129	0	0	0	167	4771	1	3	1	0	322	0	0	40	0	5	Hv1011	Rhizosphere
182	0	0	0	3	861	438	7	4	903	0	0	372	14	4	0	12	0	255	0	0	1	410	0	0	211	0	0	0	203	4819	2	1	0	0	380	0	0	99	0	21	Hv1012	Rhizosphere
198	2	0	0	2	587	428	12	4	1281	0	6	258	38	5	4	4	2	179	0	0	0	400	1	0	111	1	0	0	145	5105	0	1	1	0	386	0	0	39	0	2	Hv1013	Rhizosphere
282	1	0	0	5	764	613	10	0	676	0	3	371	7	3	9	13	4	211	0	0	0	594	1	0	170	1	0	0	184	4829	1	1	0	0	367	0	0	75	0	7	Hv1014	Rhizosphere
240	1	0	0	0	610	352	9	2	738	0	1	254	8	1	2	7	2	147	0	0	0	276	0	0	106	2	0	0	106	6028	0	2	0	0	266	0	0	24	0	18	Hv1015	Rhizosphere
116	1	0	0	0	470	349	8	3	1077	0	5	170	4	2	1	17	1	183	0	0	0	194	0	0	70	0	0	0	147	6063	0	1	1	0	289	1	0	24	0	5	Hv1016	Rhizosphere
187	0	0	0	1	424	374	12	3	889	0	0	162	2	3	2	16	2	103	0	0	0	333	0	0	64	1	0	0	76	6202	3	1	2	0	306	0	0	30	0	4	Hv1017	Rhizosphere
121	0	0	1	0	362	324	9	2	937	0	1	210	5	0	2	7	4	135	0	0	0	240	0	1	59	0	0	0	102	6369	0	0	2	0	285	0	0	17	0	7	Hv1018	Rhizosphere
331	3	1	0	2	678	438	16	1	1208	0	4	396	34	6	6	5	11	86	0	0	0	414	0	0	127	5	0	0	159	4738	6	0	0	0	471	0	0	47	0	9	Hv1019	Rhizosphere
769	3	0	0	13	1674	487	24	1	353	0	4	629	22	10	2	101	1	43	2	0	0	940	0	2	403	2	0	0	255	2720	3	2	1	0	562	0	0	174	0	0	Hv1020	Soil
824	7	0	0	13	1467	526	22	0	282	1	5	604	205	9	8	46	2	109	0	0	0	833	0	0	242	7	0	0	236	3104	0	1	1	0	542	0	0	104	0	2	Hv1021	Soil
857	6	1	0	16	1443	602	13	1	419	0	1	632	6	14	0	66	0	37	0	0	0	986	0	1	317	4	0	0	211	2892	0	5	1	0	543	0	1	126	1	0	Hv1022	Soil
919	1	1	0	11	1684	516	17	3	339	0	2	595	123	8	1	99	1	100	0	0	0	891	3	1	291	3	0	1	294	2574	2	2	1	0	591	0	0	127	0	1	Hv1023	Soil
790	5	0	0	10	1847	388	20	1	255	1	9	672	94	12	0	107	0	65	0	0	0	781	1	1	416	5	0	0	312	2506	2	2	0	0	737	0	0	163	0	0	Hv1024	Soil

## Sheet: WS7
ancom_rhm_phyla$detected
1	k__Bacteria.p__AD3
2	k__Bacteria.p__Bacteroidetes
3	k__Bacteria.p__FCPU426
4	k__Bacteria.p__Fibrobacteres
5	k__Bacteria.p__Firmicutes
6	k__Bacteria.p__Proteobacteria
7	k__Bacteria.p__.Thermi.

## Sheet: WS8
OTU id	Kingdom	Phylum	Class	Order	Family	Genus	Species
4479944	k__Bacteria	p__Actinobacteria	c__MB-A2-108	o__0319-7L14	f__	g__	s__
244336	k__Bacteria	p__Firmicutes	c__Bacilli	o__Bacillales	f__Paenibacillaceae	g__Paenibacillus	s__
973124	k__Bacteria	p__Bacteroidetes	c__[Saprospirae]	o__[Saprospirales]	f__Chitinophagaceae	g__	s__
185100	k__Bacteria	p__Proteobacteria	c__Deltaproteobacteria	o__Bdellovibrionales	f__Bacteriovoracaceae	g__	s__
11544	k__Bacteria	p__Actinobacteria	c__Actinobacteria	o__Actinomycetales	f__Frankiaceae	g__Frankia	s__
710414	k__Bacteria	p__Actinobacteria	c__Thermoleophilia	o__Solirubrobacterales	f__Conexibacteraceae	g__	s__
929398	k__Bacteria	p__Bacteroidetes	c__[Saprospirae]	o__[Saprospirales]	f__Chitinophagaceae	g__	s__
606189	k__Bacteria	p__Actinobacteria	c__Actinobacteria	o__Actinomycetales	f__Nocardioidaceae	g__Nocardioides	s__
308017	k__Bacteria	p__Bacteroidetes	c__[Saprospirae]	o__[Saprospirales]	f__Chitinophagaceae	g__	s__
4455330	k__Bacteria	p__Proteobacteria	c__Betaproteobacteria	o__Burkholderiales	f__Oxalobacteraceae	g__	s__
1085229	k__Bacteria	p__Proteobacteria	c__Alphaproteobacteria	o__Sphingomonadales	f__Sphingomonadaceae	g__	s__
580916	k__Bacteria	p__Proteobacteria	c__Alphaproteobacteria	o__Sphingomonadales	f__Sphingomonadaceae	g__Novosphingobium	s__stygium
900044	k__Bacteria	p__Actinobacteria	c__Actinobacteria	o__Actinomycetales	f__Nocardioidaceae	g__	s__
460604	k__Bacteria	p__Proteobacteria	c__Alphaproteobacteria	o__Sphingomonadales	f__Erythrobacteraceae	g__	s__
1134668	k__Bacteria	p__Proteobacteria	c__Alphaproteobacteria	o__Rhodospirillales	f__Rhodospirillaceae	g__	s__
608919	k__Bacteria	p__Proteobacteria	c__Deltaproteobacteria	o__Myxococcales	f__	g__	s__
198952	k__Bacteria	p__Cyanobacteria	c__Nostocophycideae	o__Nostocales	f__Nostocaceae	g__	s__
1134664	k__Bacteria	p__Proteobacteria	c__Betaproteobacteria	o__Burkholderiales	f__Comamonadaceae	g__Methylibium	s__
149938	k__Bacteria	p__Proteobacteria	c__Alphaproteobacteria	o__Sphingomonadales	f__Sphingomonadaceae	g__Sphingomonas	s__wittichii
776288	k__Bacteria	p__Proteobacteria	c__Deltaproteobacteria	o__Syntrophobacterales	f__Syntrophobacteraceae	g__	s__
697997	k__Bacteria	p__Acidobacteria	c__[Chloracidobacteria]	o__RB41	f__	g__	s__
4450676	k__Bacteria	p__Proteobacteria	c__Alphaproteobacteria	o__Rhizobiales	f__Hyphomicrobiaceae	g__Rhodoplanes	s__
4260136	k__Bacteria	p__Proteobacteria	c__Deltaproteobacteria	o__Syntrophobacterales	f__Syntrophobacteraceae	g__	s__
853114	k__Bacteria	p__Bacteroidetes	c__[Saprospirae]	o__[Saprospirales]	f__Chitinophagaceae	g__	s__
732255	k__Bacteria	p__Bacteroidetes	c__Flavobacteriia	o__Flavobacteriales	f__Flavobacteriaceae	g__Flavobacterium	s__
4433034	k__Bacteria	p__Bacteroidetes	c__Cytophagia	o__Cytophagales	f__Cytophagaceae	g__	s__
4433032	k__Bacteria	p__Planctomycetes	c__Planctomycetia	o__Gemmatales	f__Gemmataceae	g__	s__
4335437	k__Bacteria	p__Actinobacteria	c__Thermoleophilia	o__Solirubrobacterales	f__Solirubrobacteraceae	g__	s__
842284	k__Bacteria	p__Proteobacteria	c__Gammaproteobacteria	o__Xanthomonadales	f__Xanthomonadaceae	g__Dyella	s__
4440262	k__Bacteria	p__Proteobacteria	c__Betaproteobacteria	o__MND1	f__	g__	s__
514449	k__Bacteria	p__Proteobacteria	c__Gammaproteobacteria	o__Legionellales	f__Coxiellaceae	g__	s__
563240	k__Bacteria	p__Proteobacteria	c__Alphaproteobacteria	o__Sphingomonadales	f__Erythrobacteraceae	g__Erythromicrobium	s__ramosum
259044	k__Bacteria	p__Proteobacteria	c__Deltaproteobacteria	o__Myxococcales	f__Myxococcaceae	g__Corallococcus	s__exiguus
4315620	k__Bacteria	p__Gemmatimonadetes	c__Gemm-5	o__	f__	g__	s__
4378940	k__Bacteria	p__Acidobacteria	c__Acidobacteria-6	o__iii1-15	f__	g__	s__
1909053	k__Bacteria	p__Acidobacteria	c__Solibacteres	o__Solibacterales	f__	g__	s__
536612	k__Bacteria	p__Actinobacteria	c__Actinobacteria	o__Actinomycetales	f__Nocardiaceae	g__Rhodococcus	s__
113577	k__Bacteria	p__Proteobacteria	c__Betaproteobacteria	o__Ellin6067	f__	g__	s__
328081	k__Bacteria	p__Actinobacteria	c__Actinobacteria	o__Actinomycetales	f__Nocardioidaceae	g__	s__
149144	k__Bacteria	p__Spirochaetes	c__Spirochaetes	o__Spirochaetales	f__Spirochaetaceae	g__	s__
877952	k__Bacteria	p__Acidobacteria	c__Acidobacteriia	o__Acidobacteriales	f__Koribacteraceae	g__Candidatus Koribacter	s__
2661150	k__Bacteria	p__Planctomycetes	c__Planctomycetia	o__Gemmatales	f__Gemmataceae	g__Gemmata	s__
1086554	k__Bacteria	p__Bacteroidetes	c__Sphingobacteriia	o__Sphingobacteriales	f__	g__	s__
821553	k__Bacteria	p__Proteobacteria	c__Deltaproteobacteria	o__MIZ46	f__	g__	s__
765676	k__Bacteria	p__Proteobacteria	c__Alphaproteobacteria	o__Rhizobiales	f__Rhodobiaceae	g__Afifella	s__
203969	k__Bacteria	p__Acidobacteria	c__DA052	o__Ellin6513	f__	g__	s__
203611	k__Bacteria	p__Proteobacteria	c__Alphaproteobacteria	o__Rhizobiales	f__Hyphomicrobiaceae	g__Pedomicrobium	s__
334906	k__Bacteria	p__Actinobacteria	c__Actinobacteria	o__Actinomycetales	f__Thermomonosporaceae	g__Actinoallomurus	s__
2650464	k__Bacteria	p__Proteobacteria	c__Alphaproteobacteria	o__Caulobacterales	f__Caulobacteraceae	g__	s__
254670	k__Bacteria	p__Proteobacteria	c__Deltaproteobacteria	o__[Entotheonellales]	f__[Entotheonellaceae]	g__	s__
4429835	k__Bacteria	p__Actinobacteria	c__Thermoleophilia	o__Solirubrobacterales	f__	g__	s__
578392	k__Bacteria	p__Proteobacteria	c__Deltaproteobacteria	o__Myxococcales	f__	g__	s__
4438548	k__Bacteria	p__Bacteroidetes	c__Flavobacteriia	o__Flavobacteriales	f__Flavobacteriaceae	g__Flavobacterium	s__
336057	k__Bacteria	p__Bacteroidetes	c__Sphingobacteriia	o__Sphingobacteriales	f__	g__	s__
331020	k__Bacteria	p__Proteobacteria	c__Deltaproteobacteria	o__Myxococcales	f__	g__	s__
4423750	k__Bacteria	p__Bacteroidetes	c__[Saprospirae]	o__[Saprospirales]	f__Chitinophagaceae	g__Sediminibacterium	s__
223441	k__Bacteria	p__Actinobacteria	c__Acidimicrobiia	o__Acidimicrobiales	f__	g__	s__
810096	k__Bacteria	p__Proteobacteria	c__Alphaproteobacteria	o__Sphingomonadales	f__Sphingomonadaceae	g__	s__
135965	k__Bacteria	p__Proteobacteria	c__Betaproteobacteria	o__Burkholderiales	f__Alcaligenaceae	g__Achromobacter	s__
1001908	k__Bacteria	p__Proteobacteria	c__Betaproteobacteria	o__Burkholderiales	f__Burkholderiaceae	g__Burkholderia	s__
698417	k__Bacteria	p__Acidobacteria	c__Acidobacteria-6	o__iii1-15	f__	g__	s__
249506	k__Bacteria	p__Planctomycetes	c__Planctomycetia	o__Gemmatales	f__Gemmataceae	g__Gemmata	s__
211555	k__Bacteria	p__Proteobacteria	c__Alphaproteobacteria	o__Ellin329	f__	g__	s__
4358255	k__Bacteria	p__Proteobacteria	c__Deltaproteobacteria	o__Myxococcales	f__	g__	s__
211222	k__Bacteria	p__Actinobacteria	c__Actinobacteria	o__Actinomycetales	f__Nocardioidaceae	g__	s__
4334383	k__Bacteria	p__Proteobacteria	c__Betaproteobacteria	o__Methylophilales	f__Methylophilaceae	g__	s__
3038080	k__Bacteria	p__Proteobacteria	c__Gammaproteobacteria	o__Alteromonadales	f__211ds20	g__	s__
204462	k__Bacteria	p__Acidobacteria	c__DA052	o__Ellin6513	f__	g__	s__
512727	k__Bacteria	p__Bacteroidetes	c__Sphingobacteriia	o__Sphingobacteriales	f__Sphingobacteriaceae	g__	s__
4463771	k__Bacteria	p__Proteobacteria	c__Gammaproteobacteria	o__Xanthomonadales	f__Xanthomonadaceae	g__	s__
804948	k__Bacteria	p__Proteobacteria	c__Gammaproteobacteria	o__Xanthomonadales	f__Sinobacteraceae	g__	s__
768560	k__Archaea	p__Euryarchaeota	c__Thermoplasmata	o__E2	f__[Methanomassiliicoccaceae]	g__	s__
112952	k__Bacteria	p__Chloroflexi	c__Ellin6529	o__	f__	g__	s__
4477127	k__Bacteria	p__Proteobacteria	c__Deltaproteobacteria	o__Bdellovibrionales	f__Bdellovibrionaceae	g__Bdellovibrio	s__
513055	k__Bacteria	p__Proteobacteria	c__Gammaproteobacteria	o__Xanthomonadales	f__Sinobacteraceae	g__Steroidobacter	s__
237030	k__Bacteria	p__Verrucomicrobia	c__[Pedosphaerae]	o__[Pedosphaerales]	f__OPB35	g__	s__
400524	k__Bacteria	p__Proteobacteria	c__Alphaproteobacteria	o__Sphingomonadales	f__Sphingomonadaceae	g__	s__
1107721	k__Bacteria	p__Bacteroidetes	c__Cytophagia	o__Cytophagales	f__Cytophagaceae	g__Sporocytophaga	s__
256291	k__Bacteria	p__Proteobacteria	c__Alphaproteobacteria	o__Rhodospirillales	f__Rhodospirillaceae	g__	s__
4304781	k__Bacteria	p__Proteobacteria	c__Alphaproteobacteria	o__Rhizobiales	f__Hyphomicrobiaceae	g__Rhodoplanes	s__
4304789	k__Bacteria	p__Actinobacteria	c__Thermoleophilia	o__Solirubrobacterales	f__	g__	s__
709657	k__Bacteria	p__Proteobacteria	c__Alphaproteobacteria	o__Rhodospirillales	f__Rhodospirillaceae	g__	s__
112045	k__Bacteria	p__Actinobacteria	c__Thermoleophilia	o__Solirubrobacterales	f__Solirubrobacteraceae	g__	s__
543472	k__Bacteria	p__Proteobacteria	c__Alphaproteobacteria	o__Rhizobiales	f__Bradyrhizobiaceae	g__	s__
4422405	k__Bacteria	p__Actinobacteria	c__Actinobacteria	o__Actinomycetales	f__Micrococcaceae	g__Micrococcus	s__
256121	k__Bacteria	p__Proteobacteria	c__Betaproteobacteria	o__Burkholderiales	f__Oxalobacteraceae	g__	s__
3963494	k__Bacteria	p__Bacteroidetes	c__[Saprospirae]	o__[Saprospirales]	f__Chitinophagaceae	g__	s__
207283	k__Bacteria	p__Actinobacteria	c__Thermoleophilia	o__Solirubrobacterales	f__	g__	s__
826124	k__Bacteria	p__Proteobacteria	c__Alphaproteobacteria	o__Caulobacterales	f__Caulobacteraceae	g__Phenylobacterium	s__
2651333	k__Bacteria	p__Actinobacteria	c__Actinobacteria	o__Actinomycetales	f__Mycobacteriaceae	g__Mycobacterium	s__
1072934	k__Bacteria	p__Proteobacteria	c__Alphaproteobacteria	o__Rhodospirillales	f__Acetobacteraceae	g__	s__
4435199	k__Bacteria	p__Proteobacteria	c__Alphaproteobacteria	o__Sphingomonadales	f__Erythrobacteraceae	g__	s__
1105085	k__Bacteria	p__Proteobacteria	c__Alphaproteobacteria	o__Caulobacterales	f__Caulobacteraceae	g__Asticcacaulis	s__biprosthecium
4480292	k__Bacteria	p__Verrucomicrobia	c__[Spartobacteria]	o__[Chthoniobacterales]	f__[Chthoniobacteraceae]	g__Ellin506	s__
644798	k__Bacteria	p__Proteobacteria	c__Betaproteobacteria	o__Burkholderiales	f__Comamonadaceae	g__Variovorax	s__paradoxus
1063088	k__Bacteria	p__Proteobacteria	c__Deltaproteobacteria	o__Myxococcales	f__	g__	s__
216023	k__Bacteria	p__Proteobacteria	c__Alphaproteobacteria	o__Rhodospirillales	f__Rhodospirillaceae	g__	s__
188500	k__Bacteria	p__Actinobacteria	c__Actinobacteria	o__Actinomycetales	f__Cellulomonadaceae	g__Demequina	s__
242145	k__Bacteria	p__Planctomycetes	c__Planctomycetia	o__Gemmatales	f__Gemmataceae	g__Gemmata	s__
242142	k__Bacteria	p__Proteobacteria	c__Deltaproteobacteria	o__Myxococcales	f__OM27	g__	s__
803238	k__Bacteria	p__Acidobacteria	c__[Chloracidobacteria]	o__RB41	f__	g__	s__
225788	k__Bacteria	p__Proteobacteria	c__Betaproteobacteria	o__	f__	g__	s__
3850831	k__Bacteria	p__Planctomycetes	c__Planctomycetia	o__Pirellulales	f__Pirellulaceae	g__	s__
4416537	k__Bacteria	p__Acidobacteria	c__Sva0725	o__Sva0725	f__	g__	s__
519510	k__Bacteria	p__Proteobacteria	c__Alphaproteobacteria	o__Sphingomonadales	f__	g__	s__
161616	k__Bacteria	p__Proteobacteria	c__Betaproteobacteria	o__Rhodocyclales	f__Rhodocyclaceae	g__	s__
178451	k__Bacteria	p__Proteobacteria	c__Deltaproteobacteria	o__Myxococcales	f__	g__	s__
296086	k__Bacteria	p__Actinobacteria	c__Thermoleophilia	o__Solirubrobacterales	f__	g__	s__
2183687	k__Bacteria	p__Proteobacteria	c__Betaproteobacteria	o__Ellin6067	f__	g__	s__
4323374	k__Bacteria	p__Firmicutes	c__Bacilli	o__Bacillales	f__Paenibacillaceae	g__Paenibacillus	s__
207866	k__Bacteria	p__Proteobacteria	c__Alphaproteobacteria	o__Rhizobiales	f__Hyphomicrobiaceae	g__Pedomicrobium	s__
360124	k__Bacteria	p__Bacteroidetes	c__[Saprospirae]	o__[Saprospirales]	f__Chitinophagaceae	g__	s__
3815760	k__Bacteria	p__Bacteroidetes	c__[Saprospirae]	o__[Saprospirales]	f__Chitinophagaceae	g__Flavisolibacter	s__
532912	k__Bacteria	p__Proteobacteria	c__Alphaproteobacteria	o__	f__	g__	s__
241999	k__Bacteria	p__Verrucomicrobia	c__[Pedosphaerae]	o__[Pedosphaerales]	f__	g__	s__
984895	k__Bacteria	p__Gemmatimonadetes	c__Gemmatimonadetes	o__Gemmatimonadales	f__Ellin5301	g__	s__
298835	k__Bacteria	p__Actinobacteria	c__Actinobacteria	o__Actinomycetales	f__	g__	s__
740305	k__Bacteria	p__Firmicutes	c__Bacilli	o__Bacillales	f__Planococcaceae	g__Rummeliibacillus	s__
568391	k__Bacteria	p__Planctomycetes	c__Phycisphaerae	o__WD2101	f__	g__	s__
151384	k__Bacteria	p__Proteobacteria	c__Betaproteobacteria	o__Burkholderiales	f__	g__	s__
746436	k__Bacteria	p__Proteobacteria	c__Alphaproteobacteria	o__Sphingomonadales	f__Sphingomonadaceae	g__Sphingomonas	s__
834178	k__Bacteria	p__Proteobacteria	c__Deltaproteobacteria	o__MIZ46	f__	g__	s__
4330963	k__Bacteria	p__Proteobacteria	c__Deltaproteobacteria	o__Myxococcales	f__	g__	s__
228207	k__Bacteria	p__Proteobacteria	c__Gammaproteobacteria	o__Pseudomonadales	f__Moraxellaceae	g__	s__
543813	k__Bacteria	p__Bacteroidetes	c__Sphingobacteriia	o__Sphingobacteriales	f__	g__	s__
2801319	k__Bacteria	p__Proteobacteria	c__Betaproteobacteria	o__Burkholderiales	f__Comamonadaceae	g__	s__
1119470	k__Bacteria	p__Actinobacteria	c__Acidimicrobiia	o__Acidimicrobiales	f__	g__	s__
214791	k__Bacteria	p__Proteobacteria	c__Alphaproteobacteria	o__Rhizobiales	f__Hyphomicrobiaceae	g__Rhodoplanes	s__
546825	k__Bacteria	p__Firmicutes	c__Bacilli	o__Bacillales	f__Bacillaceae	g__Bacillus	s__
546824	k__Bacteria	p__Acidobacteria	c__Solibacteres	o__Solibacterales	f__Solibacteraceae	g__Candidatus Solibacter	s__
1068936	k__Bacteria	p__Actinobacteria	c__Acidimicrobiia	o__Acidimicrobiales	f__	g__	s__
1009419	k__Bacteria	p__Bacteroidetes	c__[Saprospirae]	o__[Saprospirales]	f__Chitinophagaceae	g__	s__
240826	k__Bacteria	p__Firmicutes	c__Bacilli	o__Bacillales	f__	g__	s__
558911	k__Bacteria	p__Actinobacteria	c__Actinobacteria	o__Actinomycetales	f__Nocardioidaceae	g__Kribbella	s__
1108912	k__Bacteria	p__Gemmatimonadetes	c__Gemmatimonadetes	o__Ellin5290	f__	g__	s__
978498	k__Bacteria	p__Proteobacteria	c__Deltaproteobacteria	o__Myxococcales	f__	g__	s__
1800149	k__Bacteria	p__Planctomycetes	c__OM190	o__agg27	f__	g__	s__
617340	k__Bacteria	p__Proteobacteria	c__Betaproteobacteria	o__Burkholderiales	f__Oxalobacteraceae	g__	s__
3330580	k__Bacteria	p__Proteobacteria	c__Gammaproteobacteria	o__Xanthomonadales	f__Xanthomonadaceae	g__Stenotrophomonas	s__
4444622	k__Bacteria	p__Chloroflexi	c__S085	o__	f__	g__	s__
350772	k__Bacteria	p__Verrucomicrobia	c__Opitutae	o__Opitutales	f__Opitutaceae	g__Opitutus	s__
813522	k__Bacteria	p__Proteobacteria	c__Alphaproteobacteria	o__Rhodospirillales	f__Rhodospirillaceae	g__	s__
249693	k__Bacteria	p__Bacteroidetes	c__Cytophagia	o__Cytophagales	f__Cytophagaceae	g__	s__
4400615	k__Bacteria	p__Bacteroidetes	c__[Saprospirae]	o__[Saprospirales]	f__Chitinophagaceae	g__Flavisolibacter	s__
4327501	k__Bacteria	p__Proteobacteria	c__Gammaproteobacteria	o__Pseudomonadales	f__Pseudomonadaceae	g__Pseudomonas	s__
730661	k__Bacteria	p__Bacteroidetes	c__[Saprospirae]	o__[Saprospirales]	f__Chitinophagaceae	g__	s__
807447	k__Bacteria	p__Bacteroidetes	c__Flavobacteriia	o__Flavobacteriales	f__Cryomorphaceae	g__	s__
3922904	k__Bacteria	p__Acidobacteria	c__Acidobacteria-6	o__iii1-15	f__	g__	s__
166838	k__Bacteria	p__Proteobacteria	c__Betaproteobacteria	o__Burkholderiales	f__Comamonadaceae	g__Rubrivivax	s__
4354842	k__Bacteria	p__Acidobacteria	c__Acidobacteria-6	o__iii1-15	f__	g__	s__
4405640	k__Bacteria	p__Verrucomicrobia	c__[Pedosphaerae]	o__[Pedosphaerales]	f__Ellin517	g__	s__
4375014	k__Bacteria	p__Acidobacteria	c__Solibacteres	o__Solibacterales	f__Solibacteraceae	g__Candidatus Solibacter	s__
4387303	k__Bacteria	p__Actinobacteria	c__Actinobacteria	o__Actinomycetales	f__Streptomycetaceae	g__Streptomyces	s__
3182958	k__Bacteria	p__OP3	c__koll11	o__	f__	g__	s__
551647	k__Bacteria	p__Bacteroidetes	c__[Saprospirae]	o__[Saprospirales]	f__Chitinophagaceae	g__	s__
539866	k__Bacteria	p__Proteobacteria	c__Gammaproteobacteria	o__Thiotrichales	f__Piscirickettsiaceae	g__	s__
4419154	k__Bacteria	p__Acidobacteria	c__Acidobacteria-6	o__iii1-15	f__mb2424	g__	s__
4419153	k__Bacteria	p__Acidobacteria	c__Acidobacteria-6	o__iii1-15	f__	g__	s__
539862	k__Bacteria	p__Proteobacteria	c__Deltaproteobacteria	o__Myxococcales	f__	g__	s__
825112	k__Bacteria	p__Actinobacteria	c__Acidimicrobiia	o__Acidimicrobiales	f__C111	g__	s__
4437903	k__Bacteria	p__Proteobacteria	c__Gammaproteobacteria	o__Xanthomonadales	f__Sinobacteraceae	g__	s__
246412	k__Bacteria	p__Proteobacteria	c__Alphaproteobacteria	o__Rhizobiales	f__	g__	s__
1020633	k__Bacteria	p__Planctomycetes	c__Planctomycetia	o__Gemmatales	f__Isosphaeraceae	g__	s__
817606	k__Bacteria	p__Nitrospirae	c__Nitrospira	o__Nitrospirales	f__Nitrospiraceae	g__	s__
215113	k__Bacteria	p__Acidobacteria	c__Acidobacteriia	o__Acidobacteriales	f__Koribacteraceae	g__	s__
4093084	k__Bacteria	p__Actinobacteria	c__Acidimicrobiia	o__Acidimicrobiales	f__	g__	s__
959195	k__Bacteria	p__Gemmatimonadetes	c__Gemmatimonadetes	o__Gemmatimonadales	f__Ellin5301	g__	s__
543139	k__Bacteria	p__Proteobacteria	c__Alphaproteobacteria	o__Sphingomonadales	f__Sphingomonadaceae	g__Sphingomonas	s__wittichii
828752	k__Bacteria	p__Acidobacteria	c__[Chloracidobacteria]	o__PK29	f__	g__	s__
4343394	k__Bacteria	p__Proteobacteria	c__Alphaproteobacteria	o__Sphingomonadales	f__Erythrobacteraceae	g__	s__
4403421	k__Bacteria	p__Planctomycetes	c__Planctomycetia	o__Pirellulales	f__Pirellulaceae	g__	s__
810959	k__Bacteria	p__Actinobacteria	c__Actinobacteria	o__Actinomycetales	f__Intrasporangiaceae	g__Knoellia	s__
219034	k__Bacteria	p__Acidobacteria	c__Acidobacteria-6	o__iii1-15	f__	g__	s__
4366199	k__Bacteria	p__Proteobacteria	c__Alphaproteobacteria	o__Rhizobiales	f__	g__	s__
944197	k__Bacteria	p__Proteobacteria	c__Betaproteobacteria	o__Burkholderiales	f__Oxalobacteraceae	g__Herminiimonas	s__
371783	k__Bacteria	p__Actinobacteria	c__Thermoleophilia	o__Solirubrobacterales	f__Solirubrobacteraceae	g__	s__
718367	k__Bacteria	p__Bacteroidetes	c__Sphingobacteriia	o__Sphingobacteriales	f__Sphingobacteriaceae	g__	s__
510937	k__Bacteria	p__Proteobacteria	c__Deltaproteobacteria	o__Myxococcales	f__	g__	s__
1120344	k__Bacteria	p__Actinobacteria	c__MB-A2-108	o__0319-7L14	f__	g__	s__
812809	k__Bacteria	p__Acidobacteria	c__Acidobacteria-5	o__	f__	g__	s__
1013060	k__Bacteria	p__Actinobacteria	c__Acidimicrobiia	o__Acidimicrobiales	f__EB1017	g__	s__
16939	k__Bacteria	p__Proteobacteria	c__Deltaproteobacteria	o__Bdellovibrionales	f__Bdellovibrionaceae	g__Bdellovibrio	s__bacteriovorus
4348417	k__Bacteria	p__Acidobacteria	c__Acidobacteria-6	o__iii1-15	f__	g__	s__
12220	k__Bacteria	p__Actinobacteria	c__Actinobacteria	o__Actinomycetales	f__Microbacteriaceae	g__Microbacterium	s__
1138433	k__Bacteria	p__Acidobacteria	c__Acidobacteriia	o__Acidobacteriales	f__Acidobacteriaceae	g__	s__
137984	k__Bacteria	p__Proteobacteria	c__Deltaproteobacteria	o__Myxococcales	f__	g__	s__
564025	k__Bacteria	p__Actinobacteria	c__Actinobacteria	o__Actinomycetales	f__Micromonosporaceae	g__	s__
223787	k__Bacteria	p__Actinobacteria	c__Actinobacteria	o__Actinomycetales	f__Microbacteriaceae	g__	s__
810371	k__Bacteria	p__Planctomycetes	c__Phycisphaerae	o__WD2101	f__	g__	s__
1117404	k__Bacteria	p__Bacteroidetes	c__[Saprospirae]	o__[Saprospirales]	f__	g__	s__
583130	k__Bacteria	p__Proteobacteria	c__Alphaproteobacteria	o__Rhodospirillales	f__Acetobacteraceae	g__	s__
1125832	k__Bacteria	p__Proteobacteria	c__Alphaproteobacteria	o__Sphingomonadales	f__Sphingomonadaceae	g__Sphingobium	s__
1125837	k__Bacteria	p__Proteobacteria	c__Alphaproteobacteria	o__Rhizobiales	f__Hyphomicrobiaceae	g__Rhodoplanes	s__
334113	k__Bacteria	p__Acidobacteria	c__Acidobacteria-6	o__iii1-15	f__	g__	s__
237992	k__Bacteria	p__Proteobacteria	c__Betaproteobacteria	o__	f__	g__	s__
143692	k__Bacteria	p__Proteobacteria	c__Alphaproteobacteria	o__Rickettsiales	f__	g__	s__
1091225	k__Bacteria	p__Actinobacteria	c__Thermoleophilia	o__Solirubrobacterales	f__	g__	s__
4381458	k__Bacteria	p__Proteobacteria	c__Alphaproteobacteria	o__Rhodospirillales	f__Rhodospirillaceae	g__	s__
137180	k__Bacteria	p__Armatimonadetes	c__Armatimonadia	o__FW68	f__	g__	s__
4314035	k__Bacteria	p__Proteobacteria	c__Betaproteobacteria	o__Burkholderiales	f__Comamonadaceae	g__Variovorax	s__
546305	k__Bacteria	p__Proteobacteria	c__Alphaproteobacteria	o__Rhizobiales	f__Hyphomicrobiaceae	g__Rhodoplanes	s__
1128776	k__Bacteria	p__Proteobacteria	c__Alphaproteobacteria	o__Rhizobiales	f__	g__	s__
212027	k__Bacteria	p__Chloroflexi	c__Ellin6529	o__	f__	g__	s__
4472782	k__Bacteria	p__Proteobacteria	c__Deltaproteobacteria	o__Myxococcales	f__	g__	s__
584612	k__Bacteria	p__Cyanobacteria	c__4C0d-2	o__MLE1-12	f__	g__	s__
561452	k__Bacteria	p__Actinobacteria	c__Thermoleophilia	o__Gaiellales	f__Gaiellaceae	g__	s__
502910	k__Bacteria	p__Proteobacteria	c__Alphaproteobacteria	o__Sphingomonadales	f__Sphingomonadaceae	g__Sphingobium	s__
209935	k__Bacteria	p__Acidobacteria	c__Acidobacteriia	o__Acidobacteriales	f__Koribacteraceae	g__	s__
331697	k__Bacteria	p__Proteobacteria	c__Gammaproteobacteria	o__Enterobacteriales	f__Enterobacteriaceae	g__	s__
822874	k__Bacteria	p__Proteobacteria	c__Alphaproteobacteria	o__Rhizobiales	f__Hyphomicrobiaceae	g__	s__
4319440	k__Bacteria	p__Firmicutes	c__Clostridia	o__Clostridiales	f__Peptococcaceae	g__Desulfosporosinus	s__meridiei
1099157	k__Bacteria	p__Proteobacteria	c__Gammaproteobacteria	o__Legionellales	f__Coxiellaceae	g__Aquicella	s__
1123984	k__Bacteria	p__Acidobacteria	c__DA052	o__Ellin6513	f__	g__	s__
207672	k__Bacteria	p__Acidobacteria	c__iii1-8	o__DS-18	f__	g__	s__
4484176	k__Bacteria	p__Actinobacteria	c__Actinobacteria	o__Actinomycetales	f__Microbacteriaceae	g__	s__
170130	k__Bacteria	p__Proteobacteria	c__Betaproteobacteria	o__Burkholderiales	f__Comamonadaceae	g__	s__
1136762	k__Bacteria	p__Actinobacteria	c__Actinobacteria	o__Actinomycetales	f__Pseudonocardiaceae	g__Pseudonocardia	s__
640043	k__Bacteria	p__Actinobacteria	c__Thermoleophilia	o__Gaiellales	f__Gaiellaceae	g__	s__
369289	k__Bacteria	p__Actinobacteria	c__Actinobacteria	o__Actinomycetales	f__Micromonosporaceae	g__	s__
813868	k__Bacteria	p__Proteobacteria	c__Alphaproteobacteria	o__Rhizobiales	f__Beijerinckiaceae	g__	s__
1821516	k__Bacteria	p__Actinobacteria	c__Actinobacteria	o__Actinomycetales	f__Microbacteriaceae	g__Rathayibacter	s__caricis
585473	k__Bacteria	p__Proteobacteria	c__Deltaproteobacteria	o__Myxococcales	f__Nannocystaceae	g__Plesiocystis	s__
31570	k__Bacteria	p__Acidobacteria	c__Solibacteres	o__Solibacterales	f__	g__	s__
3897761	k__Bacteria	p__Planctomycetes	c__Pla4	o__	f__	g__	s__
4337729	k__Bacteria	p__Chloroflexi	c__TK17	o__mle1-48	f__	g__	s__
980525	k__Bacteria	p__Actinobacteria	c__Thermoleophilia	o__Solirubrobacterales	f__	g__	s__
1673321	k__Bacteria	p__Proteobacteria	c__Betaproteobacteria	o__Burkholderiales	f__Comamonadaceae	g__	s__
2447176	k__Bacteria	p__Acidobacteria	c__Acidobacteria-6	o__iii1-15	f__	g__	s__
625652	k__Bacteria	p__Proteobacteria	c__Alphaproteobacteria	o__Rhizobiales	f__	g__	s__
702015	k__Bacteria	p__Bacteroidetes	c__Sphingobacteriia	o__Sphingobacteriales	f__	g__	s__
143343	k__Bacteria	p__Bacteroidetes	c__[Saprospirae]	o__[Saprospirales]	f__Chitinophagaceae	g__	s__
355695	k__Bacteria	p__Firmicutes	c__Bacilli	o__Lactobacillales	f__Enterococcaceae	g__	s__
143436	k__Bacteria	p__Proteobacteria	c__Deltaproteobacteria	o__Myxococcales	f__Myxococcaceae	g__	s__
4354368	k__Bacteria	p__Bacteroidetes	c__Cytophagia	o__Cytophagales	f__Cytophagaceae	g__	s__
4306062	k__Bacteria	p__Acidobacteria	c__S035	o__	f__	g__	s__
284168	k__Bacteria	p__Verrucomicrobia	c__Opitutae	o__Opitutales	f__Opitutaceae	g__Opitutus	s__
225313	k__Bacteria	p__Verrucomicrobia	c__[Spartobacteria]	o__[Chthoniobacterales]	f__[Chthoniobacteraceae]	g__DA101	s__
4353325	k__Bacteria	p__Proteobacteria	c__Alphaproteobacteria	o__Sphingomonadales	f__Sphingomonadaceae	g__	s__
2457239	k__Bacteria	p__Bacteroidetes	c__Sphingobacteriia	o__Sphingobacteriales	f__	g__	s__
136325	k__Bacteria	p__Acidobacteria	c__[Chloracidobacteria]	o__PK29	f__	g__	s__
434004	k__Bacteria	p__Bacteroidetes	c__[Saprospirae]	o__[Saprospirales]	f__Chitinophagaceae	g__	s__
1126587	k__Bacteria	p__Actinobacteria	c__Actinobacteria	o__Actinomycetales	f__Actinosynnemataceae	g__	s__
311035	k__Bacteria	p__Actinobacteria	c__Thermoleophilia	o__Gaiellales	f__Gaiellaceae	g__	s__
3581990	k__Bacteria	p__Proteobacteria	c__Alphaproteobacteria	o__Rhizobiales	f__Bradyrhizobiaceae	g__	s__
214620	k__Bacteria	p__Planctomycetes	c__Pla4	o__	f__	g__	s__
511320	k__Bacteria	p__Bacteroidetes	c__[Saprospirae]	o__[Saprospirales]	f__Chitinophagaceae	g__	s__
253155	k__Bacteria	p__WS3	c__PRR-12	o__Sediment-1	f__	g__	s__
256432	k__Bacteria	p__Elusimicrobia	c__Elusimicrobia	o__FAC88	f__	g__	s__
1953633	k__Bacteria	p__Proteobacteria	c__Alphaproteobacteria	o__	f__	g__	s__
819037	k__Bacteria	p__Proteobacteria	c__Betaproteobacteria	o__Burkholderiales	f__Comamonadaceae	g__Variovorax	s__paradoxus
213519	k__Bacteria	p__Verrucomicrobia	c__[Spartobacteria]	o__[Chthoniobacterales]	f__[Chthoniobacteraceae]	g__DA101	s__
1030247	k__Bacteria	p__Bacteroidetes	c__[Saprospirae]	o__[Saprospirales]	f__Chitinophagaceae	g__Segetibacter	s__
1140286	k__Bacteria	p__Proteobacteria	c__Betaproteobacteria	o__Burkholderiales	f__Comamonadaceae	g__	s__
819038	k__Bacteria	p__Proteobacteria	c__Deltaproteobacteria	o__Myxococcales	f__Haliangiaceae	g__	s__
1618938	k__Bacteria	p__Cyanobacteria	c__4C0d-2	o__SM1D11	f__	g__	s__
849092	k__Bacteria	p__Bacteroidetes	c__Cytophagia	o__Cytophagales	f__Cytophagaceae	g__	s__
760978	k__Bacteria	p__Acidobacteria	c__Solibacteres	o__Solibacterales	f__Solibacteraceae	g__Candidatus Solibacter	s__
4402805	k__Bacteria	p__Gemmatimonadetes	c__Gemm-1	o__	f__	g__	s__
4402806	k__Bacteria	p__Proteobacteria	c__Deltaproteobacteria	o__Myxococcales	f__Cystobacterineae	g__	s__
560820	k__Bacteria	p__Bacteroidetes	c__[Saprospirae]	o__[Saprospirales]	f__Chitinophagaceae	g__	s__
540718	k__Bacteria	p__Proteobacteria	c__Alphaproteobacteria	o__Rhizobiales	f__	g__	s__
922724	k__Bacteria	p__Bacteroidetes	c__Flavobacteriia	o__Flavobacteriales	f__Flavobacteriaceae	g__Flavobacterium	s__
536580	k__Bacteria	p__Proteobacteria	c__Alphaproteobacteria	o__Rhizobiales	f__	g__	s__
191331	k__Bacteria	p__Proteobacteria	c__Deltaproteobacteria	o__Syntrophobacterales	f__Syntrophobacteraceae	g__	s__
65691	k__Bacteria	p__Chloroflexi	c__S085	o__	f__	g__	s__
366176	k__Bacteria	p__Proteobacteria	c__Alphaproteobacteria	o__	f__	g__	s__
4290381	k__Bacteria	p__Proteobacteria	c__Alphaproteobacteria	o__Rhodobacterales	f__Hyphomonadaceae	g__	s__
4433019	k__Bacteria	p__Proteobacteria	c__Gammaproteobacteria	o__Alteromonadales	f__Alteromonadaceae	g__Cellvibrio	s__
586350	k__Bacteria	p__Proteobacteria	c__Betaproteobacteria	o__Burkholderiales	f__Comamonadaceae	g__Comamonas	s__
578951	k__Bacteria	p__Gemmatimonadetes	c__Gemmatimonadetes	o__Gemmatimonadales	f__Gemmatimonadaceae	g__Gemmatimonas	s__
912669	k__Bacteria	p__Bacteroidetes	c__[Saprospirae]	o__[Saprospirales]	f__Chitinophagaceae	g__	s__
1111496	k__Bacteria	p__Acidobacteria	c__DA052	o__Ellin6513	f__	g__	s__
4337748	k__Bacteria	p__Proteobacteria	c__Alphaproteobacteria	o__Rhizobiales	f__Hyphomicrobiaceae	g__Rhodoplanes	s__
4393102	k__Bacteria	p__Gemmatimonadetes	c__Gemmatimonadetes	o__KD8-87	f__	g__	s__
331993	k__Bacteria	p__Planctomycetes	c__Phycisphaerae	o__Phycisphaerales	f__	g__	s__
4335676	k__Bacteria	p__Bacteroidetes	c__[Saprospirae]	o__[Saprospirales]	f__Chitinophagaceae	g__	s__
1902952	k__Bacteria	p__Acidobacteria	c__Acidobacteria-6	o__iii1-15	f__RB40	g__	s__
1145470	k__Bacteria	p__Proteobacteria	c__Betaproteobacteria	o__Burkholderiales	f__Comamonadaceae	g__Rubrivivax	s__
235904	k__Bacteria	p__Bacteroidetes	c__[Saprospirae]	o__[Saprospirales]	f__Chitinophagaceae	g__	s__
140859	k__Bacteria	p__Bacteroidetes	c__Flavobacteriia	o__Flavobacteriales	f__Flavobacteriaceae	g__Flavobacterium	s__
4481908	k__Bacteria	p__Proteobacteria	c__Gammaproteobacteria	o__Xanthomonadales	f__Xanthomonadaceae	g__Luteimonas	s__
1125136	k__Bacteria	p__Armatimonadetes	c__[Fimbriimonadia]	o__[Fimbriimonadales]	f__[Fimbriimonadaceae]	g__Fimbriimonas	s__
2127554	k__Bacteria	p__Acidobacteria	c__Acidobacteria-6	o__iii1-15	f__RB40	g__	s__
818509	k__Bacteria	p__Proteobacteria	c__Betaproteobacteria	o__Burkholderiales	f__Comamonadaceae	g__	s__
821570	k__Bacteria	p__Gemmatimonadetes	c__Gemm-1	o__	f__	g__	s__
320742	k__Bacteria	p__Bacteroidetes	c__[Saprospirae]	o__[Saprospirales]	f__	g__	s__
162343	k__Bacteria	p__Acidobacteria	c__Acidobacteria-6	o__iii1-15	f__	g__	s__
1552835	k__Bacteria	p__Cyanobacteria	c__Synechococcophycideae	o__Pseudanabaenales	f__	g__	s__
1117097	k__Bacteria	p__Proteobacteria	c__Alphaproteobacteria	o__Rhizobiales	f__	g__	s__
1117094	k__Bacteria	p__Bacteroidetes	c__[Saprospirae]	o__[Saprospirales]	f__Chitinophagaceae	g__	s__
255389	k__Bacteria	p__Acidobacteria	c__Acidobacteria-6	o__iii1-15	f__	g__	s__
1137140	k__Bacteria	p__Elusimicrobia	c__Elusimicrobia	o__IIb	f__	g__	s__
222768	k__Bacteria	p__Proteobacteria	c__Alphaproteobacteria	o__	f__	g__	s__
4447049	k__Bacteria	p__Acidobacteria	c__[Chloracidobacteria]	o__RB41	f__Ellin6075	g__	s__
4328195	k__Bacteria	p__Acidobacteria	c__Solibacteres	o__Solibacterales	f__PAUC26f	g__	s__
14642	k__Bacteria	p__Firmicutes	c__Bacilli	o__Bacillales	f__Bacillaceae	g__Bacillus	s__
364155	k__Bacteria	p__Proteobacteria	c__Alphaproteobacteria	o__Sphingomonadales	f__Sphingomonadaceae	g__Kaistobacter	s__
513073	k__Bacteria	p__Proteobacteria	c__Alphaproteobacteria	o__Rhizobiales	f__Hyphomicrobiaceae	g__Hyphomicrobium	s__
4300477	k__Bacteria	p__Chloroflexi	c__Ktedonobacteria	o__JG30-KF-AS9	f__	g__	s__
18546	k__Bacteria	p__Proteobacteria	c__Alphaproteobacteria	o__Rhodospirillales	f__Rhodospirillaceae	g__	s__
513078	k__Bacteria	p__Proteobacteria	c__Gammaproteobacteria	o__Pseudomonadales	f__Pseudomonadaceae	g__Pseudomonas	s__
268617	k__Bacteria	p__Bacteroidetes	c__[Saprospirae]	o__[Saprospirales]	f__Chitinophagaceae	g__	s__
637267	k__Bacteria	p__Actinobacteria	c__Actinobacteria	o__Actinomycetales	f__Intrasporangiaceae	g__	s__
818170	k__Bacteria	p__Acidobacteria	c__EC1113	o__	f__	g__	s__
13074	k__Bacteria	p__Actinobacteria	c__Actinobacteria	o__Actinomycetales	f__Mycobacteriaceae	g__Mycobacterium	s__
237058	k__Bacteria	p__Acidobacteria	c__Solibacteres	o__Solibacterales	f__	g__	s__
1011380	k__Bacteria	p__Actinobacteria	c__Thermoleophilia	o__Solirubrobacterales	f__Conexibacteraceae	g__	s__
1121340	k__Bacteria	p__Proteobacteria	c__Alphaproteobacteria	o__Rhodobacterales	f__Rhodobacteraceae	g__Amaricoccus	s__
254127	k__Bacteria	p__Proteobacteria	c__Alphaproteobacteria	o__Rickettsiales	f__Rickettsiaceae	g__	s__
188942	k__Bacteria	p__Actinobacteria	c__Actinobacteria	o__Actinomycetales	f__Streptomycetaceae	g__Streptomyces	s__mirabilis
113334	k__Bacteria	p__WS3	c__PRR-12	o__Sediment-1	f__	g__	s__
4304011	k__Bacteria	p__Verrucomicrobia	c__[Spartobacteria]	o__[Chthoniobacterales]	f__[Chthoniobacteraceae]	g__	s__
1145398	k__Bacteria	p__Actinobacteria	c__Actinobacteria	o__Actinomycetales	f__Nocardiaceae	g__	s__
347553	k__Bacteria	p__Firmicutes	c__Clostridia	o__Clostridiales	f__Peptostreptococcaceae	g__	s__
895220	k__Bacteria	p__Proteobacteria	c__Betaproteobacteria	o__Burkholderiales	f__Comamonadaceae	g__Ramlibacter	s__
112066	k__Bacteria	p__Actinobacteria	c__Acidimicrobiia	o__Acidimicrobiales	f__	g__	s__
1144378	k__Bacteria	p__Proteobacteria	c__Alphaproteobacteria	o__Sphingomonadales	f__Sphingomonadaceae	g__Sphingomonas	s__
132329	k__Bacteria	p__Proteobacteria	c__Gammaproteobacteria	o__Legionellales	f__Coxiellaceae	g__Aquicella	s__
4434375	k__Bacteria	p__Proteobacteria	c__Betaproteobacteria	o__Burkholderiales	f__Oxalobacteraceae	g__	s__
4309831	k__Bacteria	p__Actinobacteria	c__Thermoleophilia	o__Solirubrobacterales	f__	g__	s__
216002	k__Bacteria	p__Planctomycetes	c__Planctomycetia	o__Planctomycetales	f__Planctomycetaceae	g__Planctomyces	s__
218538	k__Bacteria	p__Proteobacteria	c__Betaproteobacteria	o__Ellin6067	f__	g__	s__
814244	k__Bacteria	p__Proteobacteria	c__Deltaproteobacteria	o__Syntrophobacterales	f__Syntrophobacteraceae	g__	s__
511514	k__Bacteria	p__Gemmatimonadetes	c__Gemmatimonadetes	o__Ellin5290	f__	g__	s__
1064235	k__Bacteria	p__Planctomycetes	c__Planctomycetia	o__Planctomycetales	f__Planctomycetaceae	g__Planctomyces	s__
815596	k__Bacteria	p__Acidobacteria	c__Solibacteres	o__Solibacterales	f__Solibacteraceae	g__Candidatus Solibacter	s__
795901	k__Bacteria	p__Gemmatimonadetes	c__Gemm-3	o__	f__	g__	s__
179877	k__Bacteria	p__Proteobacteria	c__Alphaproteobacteria	o__Rhizobiales	f__Hyphomicrobiaceae	g__Rhodoplanes	s__
1110514	k__Bacteria	p__Proteobacteria	c__Deltaproteobacteria	o__Syntrophobacterales	f__Syntrophobacteraceae	g__	s__
368348	k__Bacteria	p__Proteobacteria	c__Betaproteobacteria	o__SBla14	f__	g__	s__
4091435	k__Bacteria	p__Bacteroidetes	c__Sphingobacteriia	o__Sphingobacteriales	f__	g__	s__
982582	k__Bacteria	p__Proteobacteria	c__Gammaproteobacteria	o__Xanthomonadales	f__Xanthomonadaceae	g__Lysobacter	s__
941803	k__Bacteria	p__Proteobacteria	c__Alphaproteobacteria	o__Sphingomonadales	f__Sphingomonadaceae	g__Novosphingobium	s__
544014	k__Bacteria	p__Chloroflexi	c__Anaerolineae	o__SBR1031	f__A4b	g__	s__
3632764	k__Bacteria	p__Acidobacteria	c__Solibacteres	o__Solibacterales	f__PAUC26f	g__	s__
513586	k__Bacteria	p__Planctomycetes	c__Phycisphaerae	o__WD2101	f__	g__	s__
4324432	k__Bacteria	p__Actinobacteria	c__Actinobacteria	o__Actinomycetales	f__Nocardioidaceae	g__	s__
751138	k__Bacteria	p__Proteobacteria	c__Gammaproteobacteria	o__Xanthomonadales	f__Xanthomonadaceae	g__Lysobacter	s__
1122584	k__Bacteria	p__Actinobacteria	c__Acidimicrobiia	o__Acidimicrobiales	f__	g__	s__
283637	k__Bacteria	p__Proteobacteria	c__Deltaproteobacteria	o__Myxococcales	f__Haliangiaceae	g__	s__
44910	k__Bacteria	p__Planctomycetes	c__Planctomycetia	o__Pirellulales	f__Pirellulaceae	g__	s__
4375291	k__Bacteria	p__Actinobacteria	c__Acidimicrobiia	o__Acidimicrobiales	f__	g__	s__
123055	k__Bacteria	p__Nitrospirae	c__Nitrospira	o__Nitrospirales	f__[Leptospirillaceae]	g__	s__
219667	k__Bacteria	p__Planctomycetes	c__Planctomycetia	o__Pirellulales	f__Pirellulaceae	g__	s__
217201	k__Bacteria	p__Proteobacteria	c__Alphaproteobacteria	o__Rhodospirillales	f__Rhodospirillaceae	g__	s__
948191	k__Bacteria	p__Proteobacteria	c__Alphaproteobacteria	o__BD7-3	f__	g__	s__
226502	k__Bacteria	p__Proteobacteria	c__Betaproteobacteria	o__	f__	g__	s__
1785533	k__Bacteria	p__Acidobacteria	c__Acidobacteria-6	o__iii1-15	f__	g__	s__
144364	k__Bacteria	p__Bacteroidetes	c__[Saprospirae]	o__[Saprospirales]	f__Chitinophagaceae	g__	s__
1122633	k__Bacteria	p__Actinobacteria	c__Thermoleophilia	o__Gaiellales	f__Gaiellaceae	g__	s__
593751	k__Bacteria	p__Proteobacteria	c__Betaproteobacteria	o__SC-I-84	f__	g__	s__
207092	k__Bacteria	p__Proteobacteria	c__Betaproteobacteria	o__	f__	g__	s__
4339772	k__Bacteria	p__Bacteroidetes	c__Sphingobacteriia	o__Sphingobacteriales	f__Sphingobacteriaceae	g__Pedobacter	s__
663822	k__Bacteria	p__Proteobacteria	c__Gammaproteobacteria	o__Legionellales	f__Coxiellaceae	g__Aquicella	s__
4339774	k__Bacteria	p__Acidobacteria	c__Solibacteres	o__Solibacterales	f__	g__	s__
1108930	k__Bacteria	p__Verrucomicrobia	c__[Pedosphaerae]	o__[Pedosphaerales]	f__Ellin515	g__	s__
822489	k__Bacteria	p__Proteobacteria	c__Alphaproteobacteria	o__Sphingomonadales	f__Sphingomonadaceae	g__	s__
1085522	k__Bacteria	p__Proteobacteria	c__Deltaproteobacteria	o__Myxococcales	f__Cystobacterineae	g__	s__
843189	k__Bacteria	p__Acidobacteria	c__Solibacteres	o__Solibacterales	f__Solibacteraceae	g__Candidatus Solibacter	s__
159560	k__Bacteria	p__Bacteroidetes	c__Sphingobacteriia	o__Sphingobacteriales	f__	g__	s__
1111645	k__Bacteria	p__Armatimonadetes	c__0319-6E2	o__	f__	g__	s__
4297239	k__Bacteria	p__Acidobacteria	c__DA052	o__Ellin6513	f__	g__	s__
770004	k__Bacteria	p__Acidobacteria	c__iii1-8	o__DS-18	f__	g__	s__
712798	k__Bacteria	p__Proteobacteria	c__Betaproteobacteria	o__Burkholderiales	f__Comamonadaceae	g__	s__
2232179	k__Bacteria	p__Acidobacteria	c__Solibacteres	o__Solibacterales	f__	g__	s__
218957	k__Bacteria	p__Acidobacteria	c__iii1-8	o__32-20	f__	g__	s__
212583	k__Bacteria	p__Acidobacteria	c__Acidobacteria-6	o__iii1-15	f__RB40	g__	s__
527397	k__Bacteria	p__Proteobacteria	c__Gammaproteobacteria	o__Xanthomonadales	f__Sinobacteraceae	g__	s__
4472228	k__Bacteria	p__Bacteroidetes	c__Sphingobacteriia	o__Sphingobacteriales	f__	g__	s__
818777	k__Bacteria	p__Firmicutes	c__Clostridia	o__Clostridiales	f__Clostridiaceae	g__Clostridium	s__
4378777	k__Bacteria	p__Verrucomicrobia	c__[Pedosphaerae]	o__[Pedosphaerales]	f__	g__	s__
241315	k__Bacteria	p__Proteobacteria	c__Alphaproteobacteria	o__Rhizobiales	f__Hyphomicrobiaceae	g__Rhodoplanes	s__
35667	k__Bacteria	p__Planctomycetes	c__Phycisphaerae	o__WD2101	f__	g__	s__
209422	k__Bacteria	p__Bacteroidetes	c__[Saprospirae]	o__[Saprospirales]	f__Chitinophagaceae	g__	s__
750263	k__Bacteria	p__Proteobacteria	c__Alphaproteobacteria	o__Rhizobiales	f__	g__	s__
555571	k__Bacteria	p__Planctomycetes	c__Phycisphaerae	o__WD2101	f__	g__	s__
334666	k__Bacteria	p__Firmicutes	c__Bacilli	o__Bacillales	f__Planococcaceae	g__	s__
558858	k__Bacteria	p__Planctomycetes	c__Planctomycetia	o__Gemmatales	f__Gemmataceae	g__	s__
542475	k__Bacteria	p__Proteobacteria	c__Alphaproteobacteria	o__Rhizobiales	f__Methylobacteriaceae	g__Methylobacterium	s__mesophilicum
1126249	k__Bacteria	p__Proteobacteria	c__Gammaproteobacteria	o__Legionellales	f__	g__	s__
2996642	k__Bacteria	p__Acidobacteria	c__	o__	f__	g__	s__
625825	k__Bacteria	p__Chlorobi	c__SJA-28	o__	f__	g__	s__
110215	k__Bacteria	p__Proteobacteria	c__Betaproteobacteria	o__Burkholderiales	f__Comamonadaceae	g__Paucibacter	s__
1146264	k__Bacteria	p__Proteobacteria	c__Gammaproteobacteria	o__Xanthomonadales	f__Xanthomonadaceae	g__	s__
145013	k__Bacteria	p__Proteobacteria	c__Deltaproteobacteria	o__Syntrophobacterales	f__Syntrophobacteraceae	g__	s__
4302554	k__Bacteria	p__Actinobacteria	c__Thermoleophilia	o__Gaiellales	f__Gaiellaceae	g__	s__
579497	k__Bacteria	p__Planctomycetes	c__Phycisphaerae	o__CCM11a	f__	g__	s__
4463996	k__Bacteria	p__Actinobacteria	c__Acidimicrobiia	o__Acidimicrobiales	f__	g__	s__
4298129	k__Bacteria	p__Proteobacteria	c__Alphaproteobacteria	o__Rhodospirillales	f__Rhodospirillaceae	g__	s__
3300262	k__Bacteria	p__Acidobacteria	c__Acidobacteria-6	o__iii1-15	f__RB40	g__	s__
4359889	k__Bacteria	p__Acidobacteria	c__Solibacteres	o__Solibacterales	f__Solibacteraceae	g__Candidatus Solibacter	s__
4298123	k__Bacteria	p__Proteobacteria	c__Alphaproteobacteria	o__Rhizobiales	f__Hyphomicrobiaceae	g__Rhodoplanes	s__
4298124	k__Bacteria	p__Actinobacteria	c__Thermoleophilia	o__Gaiellales	f__	g__	s__
141868	k__Bacteria	p__Bacteroidetes	c__[Saprospirae]	o__[Saprospirales]	f__Chitinophagaceae	g__Chitinophaga	s__
1059762	k__Bacteria	p__Proteobacteria	c__Gammaproteobacteria	o__Xanthomonadales	f__Sinobacteraceae	g__	s__
1024056	k__Bacteria	p__Proteobacteria	c__Alphaproteobacteria	o__Rhodospirillales	f__Rhodospirillaceae	g__	s__
330923	k__Bacteria	p__Proteobacteria	c__Betaproteobacteria	o__Rhodocyclales	f__Rhodocyclaceae	g__	s__
328181	k__Bacteria	p__Proteobacteria	c__Betaproteobacteria	o__SC-I-84	f__	g__	s__
4314949	k__Bacteria	p__Proteobacteria	c__Deltaproteobacteria	o__MIZ46	f__	g__	s__
509728	k__Bacteria	p__Proteobacteria	c__Alphaproteobacteria	o__Sphingomonadales	f__Erythrobacteraceae	g__	s__
251636	k__Bacteria	p__Proteobacteria	c__Gammaproteobacteria	o__Legionellales	f__Coxiellaceae	g__	s__
251145	k__Bacteria	p__Chloroflexi	c__Chloroflexi	o__Chloroflexales	f__FFCH7168	g__	s__
248146	k__Bacteria	p__Planctomycetes	c__Planctomycetia	o__Gemmatales	f__Gemmataceae	g__Gemmata	s__
4364411	k__Bacteria	p__Proteobacteria	c__Alphaproteobacteria	o__Sphingomonadales	f__Erythrobacteraceae	g__	s__
1009254	k__Bacteria	p__Actinobacteria	c__Actinobacteria	o__Actinomycetales	f__Streptosporangiaceae	g__Sphaerisporangium	s__
873887	k__Bacteria	p__Actinobacteria	c__Thermoleophilia	o__Solirubrobacterales	f__Solirubrobacteraceae	g__	s__
4457439	k__Bacteria	p__Bacteroidetes	c__[Saprospirae]	o__[Saprospirales]	f__Chitinophagaceae	g__	s__
4464847	k__Bacteria	p__Proteobacteria	c__Deltaproteobacteria	o__Syntrophobacterales	f__Syntrophobacteraceae	g__	s__
509622	k__Bacteria	p__Proteobacteria	c__Gammaproteobacteria	o__Xanthomonadales	f__Sinobacteraceae	g__	s__
509624	k__Bacteria	p__Actinobacteria	c__Acidimicrobiia	o__Acidimicrobiales	f__C111	g__	s__
4351683	k__Bacteria	p__Gemmatimonadetes	c__Gemm-1	o__	f__	g__	s__
4351681	k__Bacteria	p__Actinobacteria	c__MB-A2-108	o__0319-7L14	f__	g__	s__
248002	k__Bacteria	p__Gemmatimonadetes	c__Gemmatimonadetes	o__C114	f__	g__	s__
139075	k__Bacteria	p__Acidobacteria	c__Acidobacteria-6	o__iii1-15	f__	g__	s__
1120366	k__Bacteria	p__OP3	c__PBS-25	o__	f__	g__	s__
4459146	k__Bacteria	p__Bacteroidetes	c__[Saprospirae]	o__[Saprospirales]	f__Chitinophagaceae	g__	s__
236597	k__Bacteria	p__Cyanobacteria	c__4C0d-2	o__SM1D11	f__	g__	s__
564004	k__Bacteria	p__Proteobacteria	c__Alphaproteobacteria	o__Rhodospirillales	f__Rhodospirillaceae	g__	s__
4429158	k__Bacteria	p__Actinobacteria	c__Actinobacteria	o__Actinomycetales	f__Micrococcaceae	g__	s__
7932	k__Bacteria	p__Proteobacteria	c__Gammaproteobacteria	o__Legionellales	f__Legionellaceae	g__Legionella	s__
4459003	k__Bacteria	p__Acidobacteria	c__Acidobacteria-6	o__iii1-15	f__RB40	g__	s__
142105	k__Bacteria	p__Gemmatimonadetes	c__Gemmatimonadetes	o__KD8-87	f__	g__	s__
301677	k__Bacteria	p__Firmicutes	c__Bacilli	o__Bacillales	f__Planococcaceae	g__	s__
223764	k__Bacteria	p__Actinobacteria	c__Thermoleophilia	o__Solirubrobacterales	f__	g__	s__
1962755	k__Bacteria	p__Proteobacteria	c__Deltaproteobacteria	o__Syntrophobacterales	f__Syntrophobacteraceae	g__	s__
1087496	k__Bacteria	p__Proteobacteria	c__Alphaproteobacteria	o__Sphingomonadales	f__Sphingomonadaceae	g__Sphingomonas	s__
119236	k__Bacteria	p__Proteobacteria	c__Deltaproteobacteria	o__MIZ46	f__	g__	s__
331322	k__Bacteria	p__Proteobacteria	c__Gammaproteobacteria	o__Legionellales	f__Legionellaceae	g__	s__
4362819	k__Bacteria	p__Actinobacteria	c__Actinobacteria	o__Actinomycetales	f__Nocardioidaceae	g__	s__
2603275	k__Bacteria	p__Firmicutes	c__Bacilli	o__Bacillales	f__Alicyclobacillaceae	g__Alicyclobacillus	s__
219059	k__Bacteria	p__Bacteroidetes	c__[Saprospirae]	o__[Saprospirales]	f__Chitinophagaceae	g__	s__
219058	k__Bacteria	p__Acidobacteria	c__Acidobacteriia	o__Acidobacteriales	f__Koribacteraceae	g__	s__
1099050	k__Bacteria	p__WS3	c__PRR-12	o__Sediment-1	f__CV106	g__	s__
4372859	k__Bacteria	p__Proteobacteria	c__Alphaproteobacteria	o__Rhodospirillales	f__Rhodospirillaceae	g__	s__
864483	k__Bacteria	p__Proteobacteria	c__Alphaproteobacteria	o__Rhizobiales	f__	g__	s__
4363494	k__Bacteria	p__Actinobacteria	c__Acidimicrobiia	o__Acidimicrobiales	f__	g__	s__
2203624	k__Bacteria	p__Bacteroidetes	c__Cytophagia	o__Cytophagales	f__Cytophagaceae	g__	s__
814055	k__Bacteria	p__Proteobacteria	c__Alphaproteobacteria	o__Rhizobiales	f__	g__	s__
202068	k__Bacteria	p__OD1	c__SM2F11	o__	f__	g__	s__
565750	k__Bacteria	p__Actinobacteria	c__Acidimicrobiia	o__Acidimicrobiales	f__Iamiaceae	g__Iamia	s__
568917	k__Bacteria	p__Chloroflexi	c__S085	o__	f__	g__	s__
3905299	k__Bacteria	p__Actinobacteria	c__Actinobacteria	o__Actinomycetales	f__	g__	s__
4434780	k__Bacteria	p__Acidobacteria	c__Acidobacteria-6	o__iii1-15	f__	g__	s__
516306	k__Bacteria	p__Acidobacteria	c__Solibacteres	o__Solibacterales	f__	g__	s__
554931	k__Bacteria	p__Firmicutes	c__Clostridia	o__Clostridiales	f__Ruminococcaceae	g__	s__
538573	k__Bacteria	p__Planctomycetes	c__C6	o__d113	f__	g__	s__
207125	k__Bacteria	p__Verrucomicrobia	c__[Spartobacteria]	o__[Chthoniobacterales]	f__[Chthoniobacteraceae]	g__	s__
30355	k__Bacteria	p__Proteobacteria	c__Alphaproteobacteria	o__Sphingomonadales	f__Sphingomonadaceae	g__Sphingomonas	s__wittichii
4380522	k__Bacteria	p__Proteobacteria	c__Alphaproteobacteria	o__Rhizobiales	f__Hyphomicrobiaceae	g__	s__
332788	k__Bacteria	p__Actinobacteria	c__Thermoleophilia	o__Gaiellales	f__Gaiellaceae	g__	s__
3189157	k__Bacteria	p__Actinobacteria	c__MB-A2-108	o__0319-7L14	f__	g__	s__
941498	k__Bacteria	p__Proteobacteria	c__Gammaproteobacteria	o__Xanthomonadales	f__Xanthomonadaceae	g__	s__
145578	k__Bacteria	p__Actinobacteria	c__Actinobacteria	o__Actinomycetales	f__Micromonosporaceae	g__Catellatospora	s__
843663	k__Bacteria	p__Proteobacteria	c__Alphaproteobacteria	o__Rhizobiales	f__Methylocystaceae	g__	s__
1144585	k__Bacteria	p__Actinobacteria	c__Actinobacteria	o__Actinomycetales	f__Microbacteriaceae	g__Salinibacterium	s__
589946	k__Bacteria	p__Proteobacteria	c__Alphaproteobacteria	o__Rhodobacterales	f__Hyphomonadaceae	g__	s__
825452	k__Bacteria	p__Proteobacteria	c__Alphaproteobacteria	o__Rhodospirillales	f__	g__	s__
767890	k__Bacteria	p__Proteobacteria	c__Alphaproteobacteria	o__Rhodospirillales	f__Rhodospirillaceae	g__	s__
4334908	k__Bacteria	p__Acidobacteria	c__	o__	f__	g__	s__
1116424	k__Bacteria	p__Bacteroidetes	c__Flavobacteriia	o__Flavobacteriales	f__Flavobacteriaceae	g__Flavobacterium	s__
4309683	k__Bacteria	p__Verrucomicrobia	c__[Pedosphaerae]	o__[Pedosphaerales]	f__	g__	s__
143418	k__Bacteria	p__Verrucomicrobia	c__[Pedosphaerae]	o__[Pedosphaerales]	f__Ellin517	g__	s__
111976	k__Bacteria	p__Proteobacteria	c__Alphaproteobacteria	o__Rhodospirillales	f__Rhodospirillaceae	g__	s__
1081231	k__Bacteria	p__Bacteroidetes	c__[Saprospirae]	o__[Saprospirales]	f__Chitinophagaceae	g__	s__
4478053	k__Bacteria	p__Bacteroidetes	c__[Saprospirae]	o__[Saprospirales]	f__Chitinophagaceae	g__	s__
1517344	k__Bacteria	p__Proteobacteria	c__Betaproteobacteria	o__Burkholderiales	f__Comamonadaceae	g__	s__
540510	k__Bacteria	p__Bacteroidetes	c__[Saprospirae]	o__[Saprospirales]	f__Chitinophagaceae	g__Flavisolibacter	s__
4297391	k__Bacteria	p__Actinobacteria	c__Actinobacteria	o__Actinomycetales	f__Intrasporangiaceae	g__Phycicoccus	s__
882023	k__Bacteria	p__Actinobacteria	c__Actinobacteria	o__Actinomycetales	f__Mycobacteriaceae	g__Mycobacterium	s__
4317089	k__Bacteria	p__Proteobacteria	c__Betaproteobacteria	o__MND1	f__	g__	s__
244992	k__Bacteria	p__Actinobacteria	c__Acidimicrobiia	o__Acidimicrobiales	f__C111	g__	s__
4479671	k__Bacteria	p__Proteobacteria	c__Deltaproteobacteria	o__Syntrophobacterales	f__Syntrophobacteraceae	g__	s__
244994	k__Bacteria	p__Proteobacteria	c__Alphaproteobacteria	o__Rhodospirillales	f__Rhodospirillaceae	g__	s__
3427116	k__Bacteria	p__Bacteroidetes	c__Flavobacteriia	o__Flavobacteriales	f__Flavobacteriaceae	g__Flavobacterium	s__
1106379	k__Bacteria	p__Proteobacteria	c__Gammaproteobacteria	o__Legionellales	f__Coxiellaceae	g__Aquicella	s__
1040091	k__Bacteria	p__Actinobacteria	c__Actinobacteria	o__Actinomycetales	f__	g__	s__
1144637	k__Bacteria	p__Chlorobi	c__BSV26	o__A89	f__	g__	s__
812595	k__Bacteria	p__Proteobacteria	c__Deltaproteobacteria	o__Myxococcales	f__	g__	s__
729349	k__Bacteria	p__Proteobacteria	c__Alphaproteobacteria	o__Ellin329	f__	g__	s__
359365	k__Bacteria	p__Proteobacteria	c__Deltaproteobacteria	o__Myxococcales	f__	g__	s__
511659	k__Bacteria	p__Proteobacteria	c__Betaproteobacteria	o__Burkholderiales	f__Comamonadaceae	g__	s__
1701846	k__Bacteria	p__Spirochaetes	c__Spirochaetes	o__Spirochaetales	f__Spirochaetaceae	g__Spirochaeta	s__aurantia
552186	k__Bacteria	p__Verrucomicrobia	c__[Pedosphaerae]	o__[Pedosphaerales]	f__	g__	s__
1110709	k__Bacteria	p__Verrucomicrobia	c__[Spartobacteria]	o__[Chthoniobacterales]	f__[Chthoniobacteraceae]	g__DA101	s__
256413	k__Bacteria	p__Bacteroidetes	c__Cytophagia	o__Cytophagales	f__Cytophagaceae	g__	s__
3072386	k__Bacteria	p__Proteobacteria	c__Alphaproteobacteria	o__Rhizobiales	f__	g__	s__
206296	k__Bacteria	p__Proteobacteria	c__Betaproteobacteria	o__Rhodocyclales	f__Rhodocyclaceae	g__	s__
785765	k__Bacteria	p__Proteobacteria	c__Alphaproteobacteria	o__Rhizobiales	f__Rhizobiaceae	g__	s__
3072388	k__Bacteria	p__Proteobacteria	c__Deltaproteobacteria	o__Myxococcales	f__	g__	s__
1066569	k__Bacteria	p__Acidobacteria	c__Sva0725	o__Sva0725	f__	g__	s__
760955	k__Bacteria	p__Acidobacteria	c__Acidobacteria-6	o__CCU21	f__	g__	s__
915265	k__Bacteria	p__Bacteroidetes	c__Cytophagia	o__Cytophagales	f__Cytophagaceae	g__Dyadobacter	s__
311130	k__Bacteria	p__Chloroflexi	c__Chloroflexi	o__AKIW781	f__	g__	s__
4423977	k__Bacteria	p__Proteobacteria	c__Alphaproteobacteria	o__	f__	g__	s__
4402862	k__Bacteria	p__Planctomycetes	c__Planctomycetia	o__Gemmatales	f__Gemmataceae	g__Gemmata	s__
4465419	k__Bacteria	p__Proteobacteria	c__Deltaproteobacteria	o__Myxococcales	f__	g__	s__
4302627	k__Bacteria	p__Bacteroidetes	c__Sphingobacteriia	o__Sphingobacteriales	f__Sphingobacteriaceae	g__	s__
831585	k__Bacteria	p__Proteobacteria	c__Betaproteobacteria	o__Burkholderiales	f__Alcaligenaceae	g__	s__
196123	k__Bacteria	p__Proteobacteria	c__Deltaproteobacteria	o__Bdellovibrionales	f__Bdellovibrionaceae	g__Bdellovibrio	s__
4339349	k__Bacteria	p__Actinobacteria	c__Actinobacteria	o__Actinomycetales	f__Nocardioidaceae	g__	s__
903377	k__Bacteria	p__Bacteroidetes	c__[Saprospirae]	o__[Saprospirales]	f__Chitinophagaceae	g__	s__
4393740	k__Bacteria	p__Proteobacteria	c__Gammaproteobacteria	o__[Marinicellales]	f__[Marinicellaceae]	g__	s__
220676	k__Bacteria	p__Planctomycetes	c__Planctomycetia	o__Gemmatales	f__Isosphaeraceae	g__	s__
19930	k__Bacteria	p__Verrucomicrobia	c__Verrucomicrobiae	o__Verrucomicrobiales	f__Verrucomicrobiaceae	g__	s__
741531	k__Bacteria	p__Proteobacteria	c__Alphaproteobacteria	o__Rhodospirillales	f__Rhodospirillaceae	g__Azospirillum	s__
4316289	k__Bacteria	p__Verrucomicrobia	c__[Spartobacteria]	o__[Chthoniobacterales]	f__[Chthoniobacteraceae]	g__DA101	s__
4476287	k__Bacteria	p__Proteobacteria	c__Alphaproteobacteria	o__Rhizobiales	f__Hyphomicrobiaceae	g__	s__
214169	k__Bacteria	p__Proteobacteria	c__Betaproteobacteria	o__	f__	g__	s__
1688707	k__Bacteria	p__Verrucomicrobia	c__[Pedosphaerae]	o__[Pedosphaerales]	f__Ellin517	g__	s__
532139	k__Bacteria	p__Proteobacteria	c__Betaproteobacteria	o__MND1	f__	g__	s__
131339	k__Bacteria	p__Chloroflexi	c__Anaerolineae	o__SBR1031	f__A4b	g__	s__
131337	k__Bacteria	p__Proteobacteria	c__Gammaproteobacteria	o__Xanthomonadales	f__Sinobacteraceae	g__	s__
127549	k__Bacteria	p__Proteobacteria	c__Betaproteobacteria	o__Burkholderiales	f__Oxalobacteraceae	g__	s__
215343	k__Bacteria	p__Proteobacteria	c__Alphaproteobacteria	o__Ellin329	f__	g__	s__
1061145	k__Bacteria	p__Proteobacteria	c__Alphaproteobacteria	o__Rhizobiales	f__Beijerinckiaceae	g__	s__
4475573	k__Bacteria	p__Acidobacteria	c__iii1-8	o__DS-18	f__	g__	s__
1146180	k__Bacteria	p__Acidobacteria	c__Acidobacteria-6	o__iii1-15	f__	g__	s__
3655114	k__Bacteria	p__Acidobacteria	c__Acidobacteria-6	o__iii1-15	f__	g__	s__
154102	k__Bacteria	p__Verrucomicrobia	c__[Spartobacteria]	o__[Chthoniobacterales]	f__[Chthoniobacteraceae]	g__DA101	s__
4018589	k__Bacteria	p__Verrucomicrobia	c__Opitutae	o__Opitutales	f__Opitutaceae	g__Opitutus	s__
236694	k__Bacteria	p__Verrucomicrobia	c__Verrucomicrobiae	o__Verrucomicrobiales	f__Verrucomicrobiaceae	g__	s__
1088939	k__Bacteria	p__Bacteroidetes	c__Sphingobacteriia	o__Sphingobacteriales	f__	g__	s__
153594	k__Bacteria	p__Actinobacteria	c__Actinobacteria	o__Actinomycetales	f__	g__	s__
134305	k__Bacteria	p__TM7	c__TM7-3	o__	f__	g__	s__
4299195	k__Bacteria	p__Bacteroidetes	c__[Saprospirae]	o__[Saprospirales]	f__Chitinophagaceae	g__	s__
649722	k__Bacteria	p__Proteobacteria	c__Deltaproteobacteria	o__Myxococcales	f__Haliangiaceae	g__	s__
4384526	k__Bacteria	p__Proteobacteria	c__Alphaproteobacteria	o__Rhodospirillales	f__Rhodospirillaceae	g__	s__
4398656	k__Bacteria	p__Proteobacteria	c__Alphaproteobacteria	o__Rhodospirillales	f__Rhodospirillaceae	g__	s__
1009440	k__Bacteria	p__Proteobacteria	c__Alphaproteobacteria	o__Caulobacterales	f__Caulobacteraceae	g__	s__
163090	k__Bacteria	p__Bacteroidetes	c__Sphingobacteriia	o__Sphingobacteriales	f__Sphingobacteriaceae	g__Pedobacter	s__
4423793	k__Bacteria	p__Acidobacteria	c__RB25	o__	f__	g__	s__
794417	k__Bacteria	p__Actinobacteria	c__Thermoleophilia	o__Solirubrobacterales	f__	g__	s__
208595	k__Bacteria	p__Bacteroidetes	c__[Saprospirae]	o__[Saprospirales]	f__Saprospiraceae	g__	s__
1089898	k__Bacteria	p__Planctomycetes	c__Planctomycetia	o__Gemmatales	f__Gemmataceae	g__Gemmata	s__
4447717	k__Bacteria	p__Acidobacteria	c__Solibacteres	o__Solibacterales	f__	g__	s__
4447718	k__Bacteria	p__Verrucomicrobia	c__[Pedosphaerae]	o__[Pedosphaerales]	f__Ellin515	g__	s__
244739	k__Bacteria	p__Armatimonadetes	c__Chthonomonadetes	o__Chthonomonadales	f__Chthonomonadaceae	g__	s__
338840	k__Bacteria	p__Proteobacteria	c__Betaproteobacteria	o__Burkholderiales	f__Comamonadaceae	g__Limnohabitans	s__
113532	k__Bacteria	p__Acidobacteria	c__Acidobacteria-6	o__iii1-15	f__	g__	s__
753378	k__Bacteria	p__Proteobacteria	c__Betaproteobacteria	o__Rhodocyclales	f__Rhodocyclaceae	g__	s__
662983	k__Bacteria	p__Proteobacteria	c__Deltaproteobacteria	o__Myxococcales	f__	g__	s__
4396579	k__Bacteria	p__Chloroflexi	c__Ktedonobacteria	o__JG30-KF-AS9	f__	g__	s__
4343459	k__Bacteria	p__Acidobacteria	c__Acidobacteriia	o__Acidobacteriales	f__Koribacteraceae	g__Candidatus Koribacter	s__
4337833	k__Bacteria	p__Planctomycetes	c__Planctomycetia	o__Pirellulales	f__Pirellulaceae	g__A17	s__
587313	k__Bacteria	p__Acidobacteria	c__Acidobacteria-6	o__iii1-15	f__	g__	s__
936752	k__Bacteria	p__Actinobacteria	c__Thermoleophilia	o__Gaiellales	f__Gaiellaceae	g__	s__
1568317	k__Bacteria	p__Verrucomicrobia	c__[Pedosphaerae]	o__[Pedosphaerales]	f__auto67_4W	g__	s__
112916	k__Bacteria	p__Gemmatimonadetes	c__Gemmatimonadetes	o__Gemmatimonadales	f__Ellin5301	g__	s__
4370361	k__Bacteria	p__Bacteroidetes	c__[Saprospirae]	o__[Saprospirales]	f__Chitinophagaceae	g__Flavihumibacter	s__
4325163	k__Bacteria	p__Actinobacteria	c__Actinobacteria	o__Actinomycetales	f__Nocardioidaceae	g__Aeromicrobium	s__
4402369	k__Bacteria	p__Acidobacteria	c__Acidobacteria-6	o__iii1-15	f__	g__	s__
611528	k__Bacteria	p__Firmicutes	c__Bacilli	o__Bacillales	f__Bacillaceae	g__Bacillus	s__
4388776	k__Bacteria	p__Proteobacteria	c__Alphaproteobacteria	o__Rhodospirillales	f__Acetobacteraceae	g__	s__
3384225	k__Bacteria	p__Acidobacteria	c__Acidobacteria-5	o__	f__	g__	s__
232597	k__Bacteria	p__OD1	c__SM2F11	o__	f__	g__	s__
999870	k__Bacteria	p__Proteobacteria	c__Gammaproteobacteria	o__Legionellales	f__Coxiellaceae	g__Aquicella	s__
795096	k__Bacteria	p__Proteobacteria	c__Alphaproteobacteria	o__Rhizobiales	f__Phyllobacteriaceae	g__Mesorhizobium	s__
254103	k__Bacteria	p__Actinobacteria	c__Thermoleophilia	o__Gaiellales	f__Gaiellaceae	g__	s__
885830	k__Bacteria	p__Proteobacteria	c__Gammaproteobacteria	o__Alteromonadales	f__OM60	g__	s__
820713	k__Bacteria	p__Proteobacteria	c__Alphaproteobacteria	o__Sphingomonadales	f__Sphingomonadaceae	g__	s__
146122	k__Bacteria	p__Actinobacteria	c__Actinobacteria	o__Actinomycetales	f__	g__	s__
136847	k__Bacteria	p__Acidobacteria	c__Acidobacteria-6	o__iii1-15	f__	g__	s__
146126	k__Bacteria	p__Verrucomicrobia	c__[Spartobacteria]	o__[Chthoniobacterales]	f__[Chthoniobacteraceae]	g__Candidatus Xiphinematobacter	s__
612951	k__Bacteria	p__Acidobacteria	c__Acidobacteria-6	o__iii1-15	f__mb2424	g__	s__
142732	k__Bacteria	p__Proteobacteria	c__Alphaproteobacteria	o__Rhizobiales	f__Rhodobiaceae	g__Afifella	s__
695392	k__Bacteria	p__Acidobacteria	c__Acidobacteria-6	o__iii1-15	f__	g__	s__
222350	k__Bacteria	p__Proteobacteria	c__Alphaproteobacteria	o__Rhizobiales	f__Hyphomicrobiaceae	g__Rhodoplanes	s__
655650	k__Bacteria	p__Chloroflexi	c__SHA-26	o__	f__	g__	s__
4425792	k__Bacteria	p__Actinobacteria	c__Actinobacteria	o__Actinomycetales	f__Streptomycetaceae	g__Streptomyces	s__
325708	k__Bacteria	p__Proteobacteria	c__Alphaproteobacteria	o__Rhodospirillales	f__Acetobacteraceae	g__	s__
927574	k__Bacteria	p__Planctomycetes	c__Planctomycetia	o__Pirellulales	f__Pirellulaceae	g__	s__
565567	k__Bacteria	p__Proteobacteria	c__Betaproteobacteria	o__SC-I-84	f__	g__	s__
795321	k__Bacteria	p__Chloroflexi	c__S085	o__	f__	g__	s__
4323865	k__Bacteria	p__Firmicutes	c__Bacilli	o__Bacillales	f__Paenibacillaceae	g__Paenibacillus	s__lautus
4408112	k__Bacteria	p__Planctomycetes	c__BD7-11	o__	f__	g__	s__
4329804	k__Bacteria	p__Proteobacteria	c__Betaproteobacteria	o__Rhodocyclales	f__Rhodocyclaceae	g__	s__
727008	k__Bacteria	p__Actinobacteria	c__Acidimicrobiia	o__Acidimicrobiales	f__	g__	s__
553939	k__Bacteria	p__Acidobacteria	c__Solibacteres	o__Solibacterales	f__	g__	s__
314567	k__Bacteria	p__Planctomycetes	c__Planctomycetia	o__Gemmatales	f__Gemmataceae	g__Gemmata	s__
204108	k__Bacteria	p__Gemmatimonadetes	c__Gemm-1	o__	f__	g__	s__
4363683	k__Bacteria	p__Actinobacteria	c__MB-A2-108	o__	f__	g__	s__
847358	k__Bacteria	p__Gemmatimonadetes	c__Gemm-1	o__	f__	g__	s__
621278	k__Bacteria	p__Verrucomicrobia	c__Verrucomicrobiae	o__Verrucomicrobiales	f__Verrucomicrobiaceae	g__Luteolibacter	s__
4349002	k__Bacteria	p__Proteobacteria	c__Deltaproteobacteria	o__Myxococcales	f__	g__	s__
4421238	k__Bacteria	p__Acidobacteria	c__[Chloracidobacteria]	o__RB41	f__	g__	s__
564610	k__Bacteria	p__Actinobacteria	c__Thermoleophilia	o__Gaiellales	f__Gaiellaceae	g__	s__
940662	k__Bacteria	p__FBP	c__	o__	f__	g__	s__
673969	k__Bacteria	p__Chloroflexi	c__S085	o__	f__	g__	s__
250050	k__Bacteria	p__Proteobacteria	c__Deltaproteobacteria	o__Myxococcales	f__	g__	s__
2916842	k__Bacteria	p__Gemmatimonadetes	c__Gemm-5	o__	f__	g__	s__
841979	k__Bacteria	p__Proteobacteria	c__Alphaproteobacteria	o__Rhodospirillales	f__Acetobacteraceae	g__	s__
4321717	k__Bacteria	p__Acidobacteria	c__Solibacteres	o__Solibacterales	f__	g__	s__
174178	k__Bacteria	p__Bacteroidetes	c__Sphingobacteriia	o__Sphingobacteriales	f__	g__	s__
1705765	k__Bacteria	p__Proteobacteria	c__Betaproteobacteria	o__Burkholderiales	f__Oxalobacteraceae	g__	s__
550937	k__Bacteria	p__Chloroflexi	c__Gitt-GS-136	o__	f__	g__	s__
4305211	k__Bacteria	p__Firmicutes	c__Bacilli	o__Bacillales	f__Paenibacillaceae	g__	s__
4442093	k__Bacteria	p__Acidobacteria	c__Acidobacteria-6	o__iii1-15	f__mb2424	g__	s__
4442090	k__Bacteria	p__Acidobacteria	c__Acidobacteria-6	o__iii1-15	f__	g__	s__
4481528	k__Bacteria	p__Gemmatimonadetes	c__Gemm-1	o__	f__	g__	s__
225292	k__Bacteria	p__Acidobacteria	c__Solibacteres	o__Solibacterales	f__Solibacteraceae	g__Candidatus Solibacter	s__
529888	k__Bacteria	p__Proteobacteria	c__Alphaproteobacteria	o__Rhizobiales	f__Hyphomicrobiaceae	g__Pedomicrobium	s__
4480121	k__Bacteria	p__Proteobacteria	c__Deltaproteobacteria	o__Myxococcales	f__	g__	s__
1110391	k__Bacteria	p__Proteobacteria	c__Alphaproteobacteria	o__Rhizobiales	f__	g__	s__
209920	k__Bacteria	p__Proteobacteria	c__Betaproteobacteria	o__	f__	g__	s__
243855	k__Bacteria	p__Proteobacteria	c__Deltaproteobacteria	o__[Entotheonellales]	f__[Entotheonellaceae]	g__	s__
123077	k__Bacteria	p__Actinobacteria	c__Thermoleophilia	o__Gaiellales	f__Gaiellaceae	g__	s__
1108483	k__Bacteria	p__Proteobacteria	c__Betaproteobacteria	o__	f__	g__	s__
360692	k__Bacteria	p__Proteobacteria	c__Gammaproteobacteria	o__Xanthomonadales	f__Xanthomonadaceae	g__	s__
279390	k__Bacteria	p__Acidobacteria	c__Acidobacteria-6	o__iii1-15	f__RB40	g__	s__
271621	k__Bacteria	p__Actinobacteria	c__Actinobacteria	o__Actinomycetales	f__Micrococcaceae	g__Arthrobacter	s__
4225240	k__Bacteria	p__Verrucomicrobia	c__Opitutae	o__Opitutales	f__Opitutaceae	g__Opitutus	s__
262096	k__Bacteria	p__Actinobacteria	c__Actinobacteria	o__Actinomycetales	f__Streptosporangiaceae	g__Streptosporangium	s__pseudovulgare
257611	k__Bacteria	p__Actinobacteria	c__Acidimicrobiia	o__Acidimicrobiales	f__EB1017	g__	s__
221334	k__Bacteria	p__Verrucomicrobia	c__[Spartobacteria]	o__[Chthoniobacterales]	f__[Chthoniobacteraceae]	g__	s__
1060246	k__Bacteria	p__Planctomycetes	c__Planctomycetia	o__Gemmatales	f__Isosphaeraceae	g__	s__
217883	k__Bacteria	p__Verrucomicrobia	c__[Pedosphaerae]	o__[Pedosphaerales]	f__	g__	s__
242454	k__Bacteria	p__Chloroflexi	c__Anaerolineae	o__CFB-26	f__	g__	s__
463546	k__Bacteria	p__Proteobacteria	c__Betaproteobacteria	o__Burkholderiales	f__Comamonadaceae	g__Limnohabitans	s__
610807	k__Bacteria	p__Chloroflexi	c__TK10	o__	f__	g__	s__
3847357	k__Bacteria	p__Proteobacteria	c__Deltaproteobacteria	o__Syntrophobacterales	f__Syntrophobacteraceae	g__	s__
245451	k__Bacteria	p__Actinobacteria	c__Thermoleophilia	o__Gaiellales	f__Gaiellaceae	g__	s__
1081178	k__Bacteria	p__Actinobacteria	c__Thermoleophilia	o__Solirubrobacterales	f__Conexibacteraceae	g__	s__
144380	k__Bacteria	p__Proteobacteria	c__Betaproteobacteria	o__Burkholderiales	f__Oxalobacteraceae	g__Janthinobacterium	s__
4306296	k__Bacteria	p__Actinobacteria	c__Thermoleophilia	o__Solirubrobacterales	f__	g__	s__
154822	k__Bacteria	p__Acidobacteria	c__DA052	o__Ellin6513	f__	g__	s__
811257	k__Bacteria	p__Proteobacteria	c__Alphaproteobacteria	o__Caulobacterales	f__Caulobacteraceae	g__Caulobacter	s__
1569897	k__Bacteria	p__Proteobacteria	c__Gammaproteobacteria	o__Xanthomonadales	f__Sinobacteraceae	g__	s__
534735	k__Bacteria	p__Planctomycetes	c__Planctomycetia	o__Gemmatales	f__Isosphaeraceae	g__	s__
3936762	k__Bacteria	p__Actinobacteria	c__Actinobacteria	o__Actinomycetales	f__Pseudonocardiaceae	g__	s__
216930	k__Bacteria	p__OD1	c__SM2F11	o__	f__	g__	s__
1722703	k__Bacteria	p__Acidobacteria	c__Acidobacteria-6	o__iii1-15	f__	g__	s__
3658133	k__Bacteria	p__Planctomycetes	c__Planctomycetia	o__Gemmatales	f__Gemmataceae	g__Gemmata	s__
562759	k__Bacteria	p__Proteobacteria	c__Gammaproteobacteria	o__Xanthomonadales	f__Xanthomonadaceae	g__Pseudoxanthomonas	s__mexicana
628318	k__Bacteria	p__Nitrospirae	c__Nitrospira	o__Nitrospirales	f__Nitrospiraceae	g__Nitrospira	s__
207355	k__Bacteria	p__Chloroflexi	c__Anaerolineae	o__SBR1031	f__A4b	g__	s__
521073	k__Bacteria	p__Proteobacteria	c__Alphaproteobacteria	o__Rhizobiales	f__Rhizobiaceae	g__Agrobacterium	s__
218456	k__Bacteria	p__Verrucomicrobia	c__[Pedosphaerae]	o__[Pedosphaerales]	f__	g__	s__
812696	k__Bacteria	p__Acidobacteria	c__Acidobacteria-6	o__CCU21	f__	g__	s__
239128	k__Bacteria	p__Proteobacteria	c__Betaproteobacteria	o__Rhodocyclales	f__Rhodocyclaceae	g__	s__
4401307	k__Bacteria	p__Proteobacteria	c__Alphaproteobacteria	o__Rhizobiales	f__Hyphomicrobiaceae	g__Rhodoplanes	s__
927367	k__Bacteria	p__Actinobacteria	c__Thermoleophilia	o__Solirubrobacterales	f__	g__	s__
114406	k__Bacteria	p__Gemmatimonadetes	c__Gemmatimonadetes	o__Gemmatimonadales	f__	g__	s__
4762	k__Bacteria	p__Proteobacteria	c__Alphaproteobacteria	o__Rhizobiales	f__Beijerinckiaceae	g__	s__
282561	k__Bacteria	p__Proteobacteria	c__Alphaproteobacteria	o__Sphingomonadales	f__Sphingomonadaceae	g__Sphingomonas	s__
4365307	k__Bacteria	p__Proteobacteria	c__Alphaproteobacteria	o__	f__	g__	s__
89212	k__Bacteria	p__Proteobacteria	c__Alphaproteobacteria	o__Sphingomonadales	f__Sphingomonadaceae	g__Novosphingobium	s__
4441015	k__Bacteria	p__Actinobacteria	c__MB-A2-108	o__	f__	g__	s__
1102044	k__Bacteria	p__Planctomycetes	c__Planctomycetia	o__Gemmatales	f__Gemmataceae	g__Gemmata	s__
4441019	k__Bacteria	p__Actinobacteria	c__MB-A2-108	o__0319-7L14	f__	g__	s__
5808	k__Bacteria	p__Proteobacteria	c__Alphaproteobacteria	o__Rhodobacterales	f__Rhodobacteraceae	g__Amaricoccus	s__
4326152	k__Bacteria	p__Proteobacteria	c__Alphaproteobacteria	o__Rhizobiales	f__Hyphomicrobiaceae	g__Rhodoplanes	s__
897662	k__Bacteria	p__Verrucomicrobia	c__[Spartobacteria]	o__[Chthoniobacterales]	f__[Chthoniobacteraceae]	g__Candidatus Xiphinematobacter	s__
276959	k__Bacteria	p__Firmicutes	c__Bacilli	o__Bacillales	f__Paenibacillaceae	g__Paenibacillus	s__
4345857	k__Bacteria	p__Proteobacteria	c__Deltaproteobacteria	o__Myxococcales	f__	g__	s__
4109984	k__Bacteria	p__Chloroflexi	c__Anaerolineae	o__SBR1031	f__A4b	g__	s__
240687	k__Bacteria	p__Verrucomicrobia	c__[Spartobacteria]	o__[Chthoniobacterales]	f__[Chthoniobacteraceae]	g__DA101	s__
904631	k__Bacteria	p__Actinobacteria	c__Acidimicrobiia	o__Acidimicrobiales	f__	g__	s__
499851	k__Bacteria	p__Proteobacteria	c__Gammaproteobacteria	o__Legionellales	f__Legionellaceae	g__	s__
4338800	k__Bacteria	p__Proteobacteria	c__Deltaproteobacteria	o__Myxococcales	f__	g__	s__
209250	k__Bacteria	p__Acidobacteria	c__[Chloracidobacteria]	o__RB41	f__Ellin6075	g__	s__
241487	k__Bacteria	p__Actinobacteria	c__Actinobacteria	o__Actinomycetales	f__	g__	s__
809921	k__Bacteria	p__Planctomycetes	c__Planctomycetia	o__Pirellulales	f__Pirellulaceae	g__	s__
4465887	k__Bacteria	p__Acidobacteria	c__[Chloracidobacteria]	o__PK29	f__	g__	s__
4471067	k__Bacteria	p__Proteobacteria	c__Alphaproteobacteria	o__Rhizobiales	f__Rhizobiaceae	g__	s__
710917	k__Bacteria	p__Chloroflexi	c__Anaerolineae	o__H39	f__	g__	s__
4368880	k__Bacteria	p__Planctomycetes	c__OM190	o__agg27	f__	g__	s__
3951713	k__Bacteria	p__Proteobacteria	c__Betaproteobacteria	o__Burkholderiales	f__Comamonadaceae	g__	s__
1126651	k__Bacteria	p__Proteobacteria	c__Alphaproteobacteria	o__Sphingomonadales	f__Sphingomonadaceae	g__Kaistobacter	s__
346586	k__Bacteria	p__Proteobacteria	c__Deltaproteobacteria	o__Bdellovibrionales	f__Bacteriovoracaceae	g__	s__
185636	k__Bacteria	p__Proteobacteria	c__Betaproteobacteria	o__Burkholderiales	f__Burkholderiaceae	g__Salinispora	s__tropica
766424	k__Bacteria	p__Acidobacteria	c__	o__	f__	g__	s__
247169	k__Bacteria	p__Planctomycetes	c__Phycisphaerae	o__WD2101	f__	g__	s__
1105824	k__Bacteria	p__Planctomycetes	c__Planctomycetia	o__Gemmatales	f__Gemmataceae	g__	s__
260335	k__Bacteria	p__Proteobacteria	c__Deltaproteobacteria	o__Myxococcales	f__	g__	s__
1143745	k__Bacteria	p__Nitrospirae	c__Nitrospira	o__Nitrospirales	f__0319-6A21	g__	s__
210052	k__Bacteria	p__Actinobacteria	c__Actinobacteria	o__Actinomycetales	f__Nocardiaceae	g__Nocardia	s__
4260702	k__Bacteria	p__Acidobacteria	c__[Chloracidobacteria]	o__PK29	f__	g__	s__
4440638	k__Bacteria	p__Acidobacteria	c__[Chloracidobacteria]	o__RB41	f__	g__	s__
745642	k__Bacteria	p__Proteobacteria	c__Gammaproteobacteria	o__Xanthomonadales	f__Xanthomonadaceae	g__	s__
105132	k__Bacteria	p__Proteobacteria	c__Betaproteobacteria	o__Methylophilales	f__Methylophilaceae	g__	s__
1692229	k__Bacteria	p__Chloroflexi	c__Ellin6529	o__	f__	g__	s__
850137	k__Bacteria	p__Proteobacteria	c__Alphaproteobacteria	o__Caulobacterales	f__Caulobacteraceae	g__Asticcacaulis	s__
558300	k__Bacteria	p__Acidobacteria	c__[Chloracidobacteria]	o__DS-100	f__	g__	s__
4462613	k__Bacteria	p__Nitrospirae	c__Nitrospira	o__Nitrospirales	f__0319-6A21	g__	s__
3802893	k__Bacteria	p__Proteobacteria	c__Betaproteobacteria	o__MND1	f__	g__	s__
984280	k__Bacteria	p__Nitrospirae	c__Nitrospira	o__Nitrospirales	f__Nitrospiraceae	g__Nitrospira	s__
531378	k__Bacteria	p__Elusimicrobia	c__Elusimicrobia	o__FAC88	f__	g__	s__
4474780	k__Bacteria	p__Proteobacteria	c__Deltaproteobacteria	o__Myxococcales	f__Haliangiaceae	g__	s__
759916	k__Bacteria	p__Proteobacteria	c__Betaproteobacteria	o__Burkholderiales	f__Oxalobacteraceae	g__	s__
588630	k__Bacteria	p__Proteobacteria	c__Alphaproteobacteria	o__Rhizobiales	f__	g__	s__
548961	k__Bacteria	p__Proteobacteria	c__Gammaproteobacteria	o__Thiotrichales	f__Piscirickettsiaceae	g__	s__
532831	k__Bacteria	p__Acidobacteria	c__Acidobacteria-6	o__iii1-15	f__RB40	g__	s__
113272	k__Bacteria	p__Planctomycetes	c__Planctomycetia	o__Pirellulales	f__Pirellulaceae	g__	s__
113279	k__Bacteria	p__Gemmatimonadetes	c__Gemm-3	o__	f__	g__	s__
338969	k__Bacteria	p__Verrucomicrobia	c__[Pedosphaerae]	o__[Pedosphaerales]	f__Ellin515	g__	s__
3239984	k__Bacteria	p__Proteobacteria	c__Alphaproteobacteria	o__Rhodobacterales	f__Rhodobacteraceae	g__Amaricoccus	s__
223743	k__Bacteria	p__Actinobacteria	c__Thermoleophilia	o__Solirubrobacterales	f__	g__	s__
211678	k__Bacteria	p__Acidobacteria	c__Acidobacteria-6	o__iii1-15	f__	g__	s__
133467	k__Bacteria	p__Actinobacteria	c__Actinobacteria	o__Actinomycetales	f__Intrasporangiaceae	g__	s__
903187	k__Bacteria	p__Gemmatimonadetes	c__Gemmatimonadetes	o__Ellin5290	f__	g__	s__
542933	k__Bacteria	p__Actinobacteria	c__Acidimicrobiia	o__Acidimicrobiales	f__EB1017	g__	s__
3603301	k__Bacteria	p__Actinobacteria	c__Thermoleophilia	o__Gaiellales	f__	g__	s__
4362878	k__Bacteria	p__Gemmatimonadetes	c__Gemmatimonadetes	o__Gemmatimonadales	f__Ellin5301	g__	s__
856940	k__Bacteria	p__Actinobacteria	c__Thermoleophilia	o__Gaiellales	f__Gaiellaceae	g__	s__
688363	k__Bacteria	p__FBP	c__	o__	f__	g__	s__
1053775	k__Bacteria	p__Proteobacteria	c__Alphaproteobacteria	o__Rhizobiales	f__Hyphomicrobiaceae	g__Devosia	s__
538089	k__Bacteria	p__Proteobacteria	c__Betaproteobacteria	o__MND1	f__	g__	s__
68657	k__Bacteria	p__Proteobacteria	c__Alphaproteobacteria	o__Sphingomonadales	f__Sphingomonadaceae	g__Sphingomonas	s__
543083	k__Bacteria	p__Acidobacteria	c__BPC102	o__MVS-40	f__	g__	s__
142384	k__Bacteria	p__Proteobacteria	c__Betaproteobacteria	o__A21b	f__UD5	g__	s__
4320381	k__Bacteria	p__Proteobacteria	c__Gammaproteobacteria	o__Xanthomonadales	f__Sinobacteraceae	g__	s__
4462876	k__Bacteria	p__Acidobacteria	c__	o__	f__	g__	s__
555684	k__Bacteria	p__Acidobacteria	c__Acidobacteria-6	o__CCU21	f__	g__	s__
814032	k__Bacteria	p__Proteobacteria	c__Deltaproteobacteria	o__Myxococcales	f__Polyangiaceae	g__	s__
1067268	k__Bacteria	p__Actinobacteria	c__Thermoleophilia	o__Solirubrobacterales	f__	g__	s__
2669173	k__Bacteria	p__Proteobacteria	c__Deltaproteobacteria	o__Syntrophobacterales	f__Syntrophobacteraceae	g__	s__
221811	k__Bacteria	p__Armatimonadetes	c__[Fimbriimonadia]	o__[Fimbriimonadales]	f__[Fimbriimonadaceae]	g__Fimbriimonas	s__
1136721	k__Bacteria	p__Acidobacteria	c__Solibacteres	o__Solibacterales	f__Solibacteraceae	g__Candidatus Solibacter	s__
1042351	k__Bacteria	p__Nitrospirae	c__Nitrospira	o__Nitrospirales	f__0319-6A21	g__	s__
212287	k__Bacteria	p__Chloroflexi	c__P2-11E	o__	f__	g__	s__
4446106	k__Bacteria	p__Acidobacteria	c__Acidobacteria-6	o__iii1-15	f__	g__	s__
3471578	k__Bacteria	p__Proteobacteria	c__Alphaproteobacteria	o__	f__	g__	s__
208629	k__Bacteria	p__Chloroflexi	c__C0119	o__	f__	g__	s__
48487	k__Bacteria	p__Proteobacteria	c__Deltaproteobacteria	o__Myxococcales	f__	g__	s__
1064689	k__Bacteria	p__Proteobacteria	c__Deltaproteobacteria	o__Myxococcales	f__	g__	s__
1046117	k__Bacteria	p__Planctomycetes	c__Planctomycetia	o__Planctomycetales	f__Planctomycetaceae	g__Planctomyces	s__
208621	k__Bacteria	p__Planctomycetes	c__Planctomycetia	o__Pirellulales	f__Pirellulaceae	g__A17	s__
2808550	k__Bacteria	p__Acidobacteria	c__Acidobacteria-6	o__iii1-15	f__	g__	s__
207104	k__Bacteria	p__Proteobacteria	c__Alphaproteobacteria	o__	f__	g__	s__
345614	k__Bacteria	p__Verrucomicrobia	c__[Spartobacteria]	o__[Chthoniobacterales]	f__[Chthoniobacteraceae]	g__	s__
591387	k__Bacteria	p__Armatimonadetes	c__[Fimbriimonadia]	o__[Fimbriimonadales]	f__[Fimbriimonadaceae]	g__Fimbriimonas	s__
540750	k__Bacteria	p__Proteobacteria	c__Alphaproteobacteria	o__Rhizobiales	f__Rhizobiaceae	g__	s__
1126015	k__Bacteria	p__Acidobacteria	c__Acidobacteria-6	o__iii1-15	f__	g__	s__
110756	k__Bacteria	p__Verrucomicrobia	c__[Pedosphaerae]	o__[Pedosphaerales]	f__	g__	s__
4333206	k__Bacteria	p__Proteobacteria	c__Alphaproteobacteria	o__Rhizobiales	f__Rhizobiaceae	g__Agrobacterium	s__
907407	k__Bacteria	p__Cyanobacteria	c__ML635J-21	o__	f__	g__	s__
143386	k__Bacteria	p__Proteobacteria	c__Alphaproteobacteria	o__Sphingomonadales	f__Sphingomonadaceae	g__Kaistobacter	s__
4301525	k__Bacteria	p__Proteobacteria	c__Alphaproteobacteria	o__Sphingomonadales	f__Sphingomonadaceae	g__Kaistobacter	s__
4413511	k__Bacteria	p__Actinobacteria	c__Actinobacteria	o__Actinomycetales	f__Intrasporangiaceae	g__	s__
606431	k__Bacteria	p__Elusimicrobia	c__Elusimicrobia	o__Elusimicrobiales	f__	g__	s__
216549	k__Bacteria	p__Acidobacteria	c__[Chloracidobacteria]	o__RB41	f__	g__	s__
212427	k__Bacteria	p__Proteobacteria	c__Alphaproteobacteria	o__Ellin329	f__	g__	s__
4477959	k__Bacteria	p__Acidobacteria	c__iii1-8	o__SJA-36	f__	g__	s__
4445104	k__Bacteria	p__Proteobacteria	c__Betaproteobacteria	o__Burkholderiales	f__Oxalobacteraceae	g__	s__
4316910	k__Bacteria	p__Chloroflexi	c__Anaerolineae	o__SHA-20	f__	g__	s__
581335	k__Bacteria	p__Planctomycetes	c__Planctomycetia	o__Pirellulales	f__Pirellulaceae	g__	s__
968340	k__Bacteria	p__Gemmatimonadetes	c__Gemm-3	o__	f__	g__	s__
1069413	k__Bacteria	p__Bacteroidetes	c__Flavobacteriia	o__Flavobacteriales	f__Flavobacteriaceae	g__Flavobacterium	s__
213088	k__Bacteria	p__Proteobacteria	c__Alphaproteobacteria	o__Sphingomonadales	f__Sphingomonadaceae	g__Novosphingobium	s__
3292593	k__Bacteria	p__Acidobacteria	c__Solibacteres	o__Solibacterales	f__Solibacteraceae	g__Candidatus Solibacter	s__
774047	k__Bacteria	p__Firmicutes	c__Clostridia	o__Clostridiales	f__Lachnospiraceae	g__Coprococcus	s__
1075811	k__Bacteria	p__Proteobacteria	c__Deltaproteobacteria	o__Myxococcales	f__	g__	s__
807299	k__Bacteria	p__Planctomycetes	c__Phycisphaerae	o__WD2101	f__	g__	s__
4453710	k__Bacteria	p__Proteobacteria	c__Betaproteobacteria	o__Burkholderiales	f__Comamonadaceae	g__Rhodoferax	s__
952130	k__Bacteria	p__Verrucomicrobia	c__[Spartobacteria]	o__[Chthoniobacterales]	f__[Chthoniobacteraceae]	g__	s__
200907	k__Bacteria	p__Planctomycetes	c__Planctomycetia	o__Gemmatales	f__Gemmataceae	g__	s__
1143021	k__Bacteria	p__Proteobacteria	c__Betaproteobacteria	o__Burkholderiales	f__Comamonadaceae	g__Rubrivivax	s__
1015017	k__Bacteria	p__Proteobacteria	c__Deltaproteobacteria	o__Myxococcales	f__Nannocystaceae	g__Nannocystis	s__exedens
1023165	k__Bacteria	p__Verrucomicrobia	c__[Pedosphaerae]	o__[Pedosphaerales]	f__	g__	s__
4436954	k__Bacteria	p__Proteobacteria	c__Alphaproteobacteria	o__Rhizobiales	f__Hyphomicrobiaceae	g__Devosia	s__
541155	k__Bacteria	p__Proteobacteria	c__Gammaproteobacteria	o__Xanthomonadales	f__Sinobacteraceae	g__	s__
282480	k__Bacteria	p__Bacteroidetes	c__[Saprospirae]	o__[Saprospirales]	f__Chitinophagaceae	g__	s__
681669	k__Bacteria	p__Proteobacteria	c__Deltaproteobacteria	o__NB1-j	f__MND4	g__	s__
318134	k__Bacteria	p__Proteobacteria	c__Gammaproteobacteria	o__Legionellales	f__	g__	s__
1081618	k__Bacteria	p__Actinobacteria	c__Thermoleophilia	o__Solirubrobacterales	f__Patulibacteraceae	g__	s__
545909	k__Bacteria	p__Proteobacteria	c__Gammaproteobacteria	o__Legionellales	f__Coxiellaceae	g__	s__
331956	k__Bacteria	p__Firmicutes	c__Bacilli	o__Bacillales	f__Bacillaceae	g__Bacillus	s__
4479035	k__Bacteria	p__Actinobacteria	c__Thermoleophilia	o__Solirubrobacterales	f__	g__	s__
215363	k__Bacteria	p__OD1	c__SM2F11	o__	f__	g__	s__
1146658	k__Bacteria	p__Acidobacteria	c__RB25	o__	f__	g__	s__
186887	k__Bacteria	p__Chloroflexi	c__TK10	o__AKYG885	f__5B-12	g__	s__
4294646	k__Bacteria	p__Proteobacteria	c__Alphaproteobacteria	o__Rhizobiales	f__Rhizobiaceae	g__	s__
618882	k__Bacteria	p__Elusimicrobia	c__Elusimicrobia	o__FAC88	f__	g__	s__
4319936	k__Bacteria	p__Proteobacteria	c__Deltaproteobacteria	o__Myxococcales	f__	g__	s__
219818	k__Bacteria	p__Actinobacteria	c__Thermoleophilia	o__Gaiellales	f__Gaiellaceae	g__	s__
551141	k__Bacteria	p__Firmicutes	c__Clostridia	o__Clostridiales	f__Lachnospiraceae	g__Coprococcus	s__
1142378	k__Bacteria	p__Actinobacteria	c__Actinobacteria	o__Actinomycetales	f__Streptomycetaceae	g__Streptomyces	s__
4370738	k__Bacteria	p__Proteobacteria	c__Deltaproteobacteria	o__Myxococcales	f__	g__	s__
666883	k__Bacteria	p__Proteobacteria	c__Deltaproteobacteria	o__Bdellovibrionales	f__Bdellovibrionaceae	g__Bdellovibrio	s__
678759	k__Bacteria	p__Bacteroidetes	c__[Saprospirae]	o__[Saprospirales]	f__Chitinophagaceae	g__	s__
856135	k__Bacteria	p__Bacteroidetes	c__Cytophagia	o__Cytophagales	f__Cytophagaceae	g__Dyadobacter	s__
1077505	k__Bacteria	p__Bacteroidetes	c__[Saprospirae]	o__[Saprospirales]	f__Chitinophagaceae	g__	s__
97534	k__Bacteria	p__Firmicutes	c__Bacilli	o__Bacillales	f__Bacillaceae	g__Bacillus	s__
578882	k__Bacteria	p__Proteobacteria	c__Betaproteobacteria	o__Rhodocyclales	f__Rhodocyclaceae	g__	s__
806650	k__Bacteria	p__Proteobacteria	c__Gammaproteobacteria	o__Xanthomonadales	f__Xanthomonadaceae	g__	s__
105790	k__Bacteria	p__Proteobacteria	c__Betaproteobacteria	o__Methylophilales	f__Methylophilaceae	g__	s__
808967	k__Bacteria	p__Proteobacteria	c__Betaproteobacteria	o__	f__	g__	s__
301377	k__Bacteria	p__Firmicutes	c__Bacilli	o__Bacillales	f__Paenibacillaceae	g__Paenibacillus	s__
130002	k__Bacteria	p__Proteobacteria	c__Gammaproteobacteria	o__Pseudomonadales	f__Pseudomonadaceae	g__Pseudomonas	s__viridiflava
204483	k__Bacteria	p__AD3	c__JG37-AG-4	o__	f__	g__	s__
891898	k__Bacteria	p__Planctomycetes	c__Planctomycetia	o__Pirellulales	f__Pirellulaceae	g__Pirellula	s__
536678	k__Bacteria	p__Proteobacteria	c__Betaproteobacteria	o__Burkholderiales	f__Comamonadaceae	g__Azohydromonas	s__
990234	k__Bacteria	p__Planctomycetes	c__Planctomycetia	o__Gemmatales	f__Isosphaeraceae	g__	s__
974797	k__Bacteria	p__Proteobacteria	c__Betaproteobacteria	o__Burkholderiales	f__Comamonadaceae	g__	s__
1131272	k__Bacteria	p__Proteobacteria	c__Deltaproteobacteria	o__Bdellovibrionales	f__Bdellovibrionaceae	g__Bdellovibrio	s__
1105513	k__Bacteria	p__Gemmatimonadetes	c__Gemm-1	o__	f__	g__	s__
246713	k__Bacteria	p__Verrucomicrobia	c__[Pedosphaerae]	o__[Pedosphaerales]	f__	g__	s__
549954	k__Bacteria	p__Chloroflexi	c__Thermomicrobia	o__JG30-KF-CM45	f__	g__	s__
4051670	k__Bacteria	p__Proteobacteria	c__Deltaproteobacteria	o__Myxococcales	f__	g__	s__
4051676	k__Bacteria	p__Proteobacteria	c__Betaproteobacteria	o__SC-I-84	f__	g__	s__
4304054	k__Bacteria	p__Proteobacteria	c__Alphaproteobacteria	o__Rickettsiales	f__	g__	s__
146148	k__Bacteria	p__Actinobacteria	c__Actinobacteria	o__Actinomycetales	f__Streptomycetaceae	g__Streptomyces	s__
4304056	k__Bacteria	p__Proteobacteria	c__Alphaproteobacteria	o__Rhizobiales	f__Rhizobiaceae	g__Agrobacterium	s__
4304723	k__Bacteria	p__Proteobacteria	c__Betaproteobacteria	o__SC-I-84	f__	g__	s__
1096572	k__Bacteria	p__Actinobacteria	c__Thermoleophilia	o__Gaiellales	f__Gaiellaceae	g__	s__
768729	k__Bacteria	p__Verrucomicrobia	c__[Spartobacteria]	o__[Chthoniobacterales]	f__[Chthoniobacteraceae]	g__	s__
254690	k__Bacteria	p__Verrucomicrobia	c__[Pedosphaerae]	o__[Pedosphaerales]	f__OPB35	g__	s__
278884	k__Bacteria	p__Planctomycetes	c__Planctomycetia	o__Gemmatales	f__Gemmataceae	g__	s__
128183	k__Bacteria	p__Chloroflexi	c__Thermomicrobia	o__JG30-KF-CM45	f__	g__	s__
4469039	k__Bacteria	p__Planctomycetes	c__Planctomycetia	o__Pirellulales	f__Pirellulaceae	g__	s__
826144	k__Bacteria	p__Bacteroidetes	c__Sphingobacteriia	o__Sphingobacteriales	f__Sphingobacteriaceae	g__Pedobacter	s__cryoconitis
1140830	k__Bacteria	p__Verrucomicrobia	c__[Pedosphaerae]	o__[Pedosphaerales]	f__	g__	s__
1105141	k__Bacteria	p__Planctomycetes	c__Planctomycetia	o__Pirellulales	f__Pirellulaceae	g__	s__
4378791	k__Bacteria	p__Bacteroidetes	c__[Saprospirae]	o__[Saprospirales]	f__Chitinophagaceae	g__Flavisolibacter	s__
3843951	k__Bacteria	p__Actinobacteria	c__Thermoleophilia	o__Gaiellales	f__Gaiellaceae	g__	s__
798097	k__Bacteria	p__Proteobacteria	c__Alphaproteobacteria	o__Rhizobiales	f__Hyphomicrobiaceae	g__Devosia	s__
4465276	k__Bacteria	p__Proteobacteria	c__Alphaproteobacteria	o__Caulobacterales	f__Caulobacteraceae	g__Asticcacaulis	s__biprosthecium
4332798	k__Bacteria	p__TM6	c__SJA-4	o__	f__	g__	s__
869850	k__Bacteria	p__Verrucomicrobia	c__Verrucomicrobiae	o__Verrucomicrobiales	f__Verrucomicrobiaceae	g__Luteolibacter	s__
29704	k__Bacteria	p__Proteobacteria	c__Betaproteobacteria	o__Burkholderiales	f__Comamonadaceae	g__	s__
265330	k__Bacteria	p__Acidobacteria	c__Solibacteres	o__Solibacterales	f__Solibacteraceae	g__Candidatus Solibacter	s__
321618	k__Bacteria	p__Firmicutes	c__Bacilli	o__Bacillales	f__Bacillaceae	g__Bacillus	s__
269875	k__Bacteria	p__Proteobacteria	c__Deltaproteobacteria	o__Myxococcales	f__Haliangiaceae	g__	s__
4374733	k__Bacteria	p__Acidobacteria	c__Acidobacteria-6	o__iii1-15	f__	g__	s__
4374731	k__Bacteria	p__Acidobacteria	c__Solibacteres	o__Solibacterales	f__Solibacteraceae	g__Candidatus Solibacter	s__
529067	k__Bacteria	p__Planctomycetes	c__Planctomycetia	o__Pirellulales	f__Pirellulaceae	g__	s__
4377284	k__Bacteria	p__Proteobacteria	c__Alphaproteobacteria	o__Rhodospirillales	f__Rhodospirillaceae	g__	s__
808033	k__Bacteria	p__Acidobacteria	c__Acidobacteria-6	o__CCU21	f__	g__	s__
647292	k__Bacteria	p__Proteobacteria	c__Betaproteobacteria	o__	f__	g__	s__
691284	k__Bacteria	p__Acidobacteria	c__[Chloracidobacteria]	o__RB41	f__Ellin6075	g__	s__
365796	k__Bacteria	p__Proteobacteria	c__Alphaproteobacteria	o__Rhodospirillales	f__Rhodospirillaceae	g__	s__
1085916	k__Bacteria	p__Bacteroidetes	c__[Saprospirae]	o__[Saprospirales]	f__Chitinophagaceae	g__	s__
4397941	k__Bacteria	p__Acidobacteria	c__Solibacteres	o__Solibacterales	f__Solibacteraceae	g__Candidatus Solibacter	s__
3952124	k__Bacteria	p__Acidobacteria	c__Acidobacteria-6	o__iii1-15	f__	g__	s__
171478	k__Bacteria	p__Proteobacteria	c__Gammaproteobacteria	o__Legionellales	f__	g__	s__
4407334	k__Bacteria	p__Planctomycetes	c__Phycisphaerae	o__WD2101	f__	g__	s__
982540	k__Bacteria	p__Bacteroidetes	c__Sphingobacteriia	o__Sphingobacteriales	f__Sphingobacteriaceae	g__	s__
147541	k__Bacteria	p__Proteobacteria	c__Alphaproteobacteria	o__Rhizobiales	f__Bradyrhizobiaceae	g__	s__
142247	k__Bacteria	p__Bacteroidetes	c__Cytophagia	o__Cytophagales	f__Cytophagaceae	g__	s__
4434889	k__Bacteria	p__Acidobacteria	c__Sva0725	o__Sva0725	f__	g__	s__
4350694	k__Bacteria	p__Verrucomicrobia	c__[Spartobacteria]	o__[Chthoniobacterales]	f__[Chthoniobacteraceae]	g__Candidatus Xiphinematobacter	s__
333628	k__Bacteria	p__Proteobacteria	c__Gammaproteobacteria	o__Xanthomonadales	f__Xanthomonadaceae	g__Lysobacter	s__
4444621	k__Bacteria	p__Bacteroidetes	c__Sphingobacteriia	o__Sphingobacteriales	f__	g__	s__
3334374	k__Bacteria	p__Actinobacteria	c__Thermoleophilia	o__Gaiellales	f__Gaiellaceae	g__	s__
3334375	k__Bacteria	p__Actinobacteria	c__Thermoleophilia	o__Gaiellales	f__Gaiellaceae	g__	s__
1122011	k__Bacteria	p__Proteobacteria	c__Betaproteobacteria	o__Burkholderiales	f__Oxalobacteraceae	g__	s__
257631	k__Bacteria	p__Actinobacteria	c__Acidimicrobiia	o__Acidimicrobiales	f__	g__	s__
243874	k__Bacteria	p__Proteobacteria	c__Deltaproteobacteria	o__[Entotheonellales]	f__[Entotheonellaceae]	g__	s__
1116069	k__Bacteria	p__Bacteroidetes	c__Cytophagia	o__Cytophagales	f__Cytophagaceae	g__	s__
574749	k__Bacteria	p__Proteobacteria	c__Alphaproteobacteria	o__Rhizobiales	f__Rhizobiaceae	g__Agrobacterium	s__
963825	k__Bacteria	p__Bacteroidetes	c__Flavobacteriia	o__Flavobacteriales	f__Flavobacteriaceae	g__Flavobacterium	s__
4432482	k__Bacteria	p__Actinobacteria	c__Actinobacteria	o__Actinomycetales	f__	g__	s__
518990	k__Bacteria	p__TM6	c__SJA-4	o__	f__	g__	s__
1104771	k__Bacteria	p__Verrucomicrobia	c__Verrucomicrobiae	o__Verrucomicrobiales	f__Verrucomicrobiaceae	g__	s__
3823564	k__Bacteria	p__Bacteroidetes	c__[Saprospirae]	o__[Saprospirales]	f__Chitinophagaceae	g__Segetibacter	s__
219626	k__Bacteria	p__Verrucomicrobia	c__[Pedosphaerae]	o__[Pedosphaerales]	f__	g__	s__
816208	k__Bacteria	p__Acidobacteria	c__	o__	f__	g__	s__
131185	k__Bacteria	p__Proteobacteria	c__Gammaproteobacteria	o__Legionellales	f__Coxiellaceae	g__Aquicella	s__
3801733	k__Bacteria	p__Actinobacteria	c__Thermoleophilia	o__Gaiellales	f__Gaiellaceae	g__	s__
238766	k__Bacteria	p__Chloroflexi	c__Chloroflexi	o__[Roseiflexales]	f__[Kouleothrixaceae]	g__	s__
4420564	k__Bacteria	p__Chloroflexi	c__Anaerolineae	o__H39	f__	g__	s__
224494	k__Bacteria	p__Actinobacteria	c__Actinobacteria	o__Actinomycetales	f__Frankiaceae	g__	s__
154804	k__Bacteria	p__Actinobacteria	c__Acidimicrobiia	o__Acidimicrobiales	f__	g__	s__
1025830	k__Bacteria	p__Proteobacteria	c__Deltaproteobacteria	o__Myxococcales	f__	g__	s__
570086	k__Bacteria	p__Bacteroidetes	c__Flavobacteriia	o__Flavobacteriales	f__Cryomorphaceae	g__Fluviicola	s__
4453470	k__Bacteria	p__Proteobacteria	c__Alphaproteobacteria	o__Rhodospirillales	f__Rhodospirillaceae	g__	s__
73544	k__Bacteria	p__Actinobacteria	c__Actinobacteria	o__Actinomycetales	f__Frankiaceae	g__	s__
513989	k__Bacteria	p__Proteobacteria	c__Betaproteobacteria	o__Burkholderiales	f__Oxalobacteraceae	g__	s__
114170	k__Bacteria	p__Proteobacteria	c__Deltaproteobacteria	o__Myxococcales	f__	g__	s__
361234	k__Bacteria	p__Acidobacteria	c__Holophagae	o__Holophagales	f__Holophagaceae	g__Geothrix	s__
312655	k__Bacteria	p__Proteobacteria	c__Alphaproteobacteria	o__Ellin329	f__	g__	s__
4307495	k__Bacteria	p__Firmicutes	c__Clostridia	o__OPB54	f__	g__	s__
1131914	k__Bacteria	p__Proteobacteria	c__Gammaproteobacteria	o__Xanthomonadales	f__Sinobacteraceae	g__Steroidobacter	s__
4301261	k__Bacteria	p__Proteobacteria	c__Betaproteobacteria	o__	f__	g__	s__
4301260	k__Bacteria	p__Planctomycetes	c__OM190	o__CL500-15	f__	g__	s__
4341330	k__Bacteria	p__Bacteroidetes	c__[Saprospirae]	o__[Saprospirales]	f__Chitinophagaceae	g__Niastella	s__
4349209	k__Bacteria	p__OD1	c__SM2F11	o__	f__	g__	s__
4203522	k__Bacteria	p__Acidobacteria	c__Solibacteres	o__Solibacterales	f__	g__	s__
4307148	k__Bacteria	p__Planctomycetes	c__Planctomycetia	o__Pirellulales	f__Pirellulaceae	g__A17	s__
56625	k__Bacteria	p__Actinobacteria	c__Actinobacteria	o__Actinomycetales	f__Micrococcaceae	g__	s__
589123	k__Bacteria	p__Proteobacteria	c__Betaproteobacteria	o__Burkholderiales	f__Oxalobacteraceae	g__	s__
151819	k__Bacteria	p__Bacteroidetes	c__Cytophagia	o__Cytophagales	f__Cytophagaceae	g__	s__
562367	k__Bacteria	p__Actinobacteria	c__Acidimicrobiia	o__Acidimicrobiales	f__	g__	s__
181641	k__Bacteria	p__Proteobacteria	c__Alphaproteobacteria	o__Rhodospirillales	f__Rhodospirillaceae	g__Inquilinus	s__limosus
340065	k__Bacteria	p__Proteobacteria	c__Alphaproteobacteria	o__Rhodospirillales	f__	g__	s__
165611	k__Bacteria	p__Proteobacteria	c__Alphaproteobacteria	o__Rhizobiales	f__	g__	s__
830392	k__Bacteria	p__Proteobacteria	c__Gammaproteobacteria	o__Legionellales	f__Coxiellaceae	g__	s__
205058	k__Bacteria	p__Proteobacteria	c__Betaproteobacteria	o__A21b	f__EB1003	g__	s__
214555	k__Bacteria	p__Proteobacteria	c__Gammaproteobacteria	o__Xanthomonadales	f__Xanthomonadaceae	g__	s__
155317	k__Bacteria	p__Proteobacteria	c__Gammaproteobacteria	o__Legionellales	f__	g__	s__
877742	k__Bacteria	p__Proteobacteria	c__Alphaproteobacteria	o__Rhizobiales	f__Bradyrhizobiaceae	g__	s__
253326	k__Bacteria	p__Planctomycetes	c__Planctomycetia	o__Planctomycetales	f__Planctomycetaceae	g__Planctomyces	s__
633998	k__Bacteria	p__Proteobacteria	c__Gammaproteobacteria	o__Legionellales	f__Coxiellaceae	g__Aquicella	s__
763169	k__Bacteria	p__Proteobacteria	c__Gammaproteobacteria	o__	f__	g__	s__
802097	k__Bacteria	p__TM7	c__TM7-1	o__	f__	g__	s__
915764	k__Bacteria	p__Proteobacteria	c__Deltaproteobacteria	o__Myxococcales	f__	g__	s__
1139932	k__Bacteria	p__Proteobacteria	c__Gammaproteobacteria	o__Xanthomonadales	f__Xanthomonadaceae	g__	s__
12798	k__Bacteria	p__Actinobacteria	c__Actinobacteria	o__Actinomycetales	f__Nocardioidaceae	g__Pimelobacter	s__
12799	k__Bacteria	p__Actinobacteria	c__Actinobacteria	o__Actinomycetales	f__Nocardioidaceae	g__Pimelobacter	s__
4440613	k__Bacteria	p__Proteobacteria	c__Deltaproteobacteria	o__	f__	g__	s__
578500	k__Bacteria	p__Firmicutes	c__Bacilli	o__Bacillales	f__Paenibacillaceae	g__Paenibacillus	s__
4431353	k__Bacteria	p__Proteobacteria	c__Gammaproteobacteria	o__Legionellales	f__Legionellaceae	g__	s__
362845	k__Bacteria	p__Proteobacteria	c__Alphaproteobacteria	o__Rhodospirillales	f__Rhodospirillaceae	g__	s__
4451407	k__Bacteria	p__Acidobacteria	c__Acidobacteria-6	o__iii1-15	f__	g__	s__
322919	k__Bacteria	p__Acidobacteria	c__Acidobacteria-6	o__iii1-15	f__	g__	s__
558364	k__Bacteria	p__Proteobacteria	c__Deltaproteobacteria	o__NB1-j	f__	g__	s__
1117661	k__Bacteria	p__Proteobacteria	c__Deltaproteobacteria	o__FAC87	f__	g__	s__
4371756	k__Bacteria	p__Proteobacteria	c__Alphaproteobacteria	o__Sphingomonadales	f__Erythrobacteraceae	g__	s__
1120320	k__Bacteria	p__Planctomycetes	c__Planctomycetia	o__Gemmatales	f__Gemmataceae	g__	s__
4253641	k__Bacteria	p__Acidobacteria	c__[Chloracidobacteria]	o__PK29	f__	g__	s__
1101476	k__Bacteria	p__Actinobacteria	c__Acidimicrobiia	o__Acidimicrobiales	f__EB1017	g__	s__
358664	k__Bacteria	p__Verrucomicrobia	c__[Spartobacteria]	o__[Chthoniobacterales]	f__[Chthoniobacteraceae]	g__	s__
951794	k__Bacteria	p__Proteobacteria	c__Alphaproteobacteria	o__Rhizobiales	f__	g__	s__
250850	k__Bacteria	p__Gemmatimonadetes	c__Gemm-3	o__	f__	g__	s__
141288	k__Bacteria	p__Firmicutes	c__Bacilli	o__Bacillales	f__Paenibacillaceae	g__Paenibacillus	s__
535402	k__Bacteria	p__Proteobacteria	c__Deltaproteobacteria	o__Myxococcales	f__Polyangiaceae	g__	s__
754410	k__Bacteria	p__Proteobacteria	c__Alphaproteobacteria	o__Sphingomonadales	f__Sphingomonadaceae	g__	s__
141531	k__Bacteria	p__Proteobacteria	c__Betaproteobacteria	o__Burkholderiales	f__Comamonadaceae	g__	s__
676787	k__Bacteria	p__Acidobacteria	c__Acidobacteria-6	o__iii1-15	f__	g__	s__
222559	k__Bacteria	p__Planctomycetes	c__Phycisphaerae	o__WD2101	f__	g__	s__
223724	k__Bacteria	p__Verrucomicrobia	c__[Spartobacteria]	o__[Chthoniobacterales]	f__[Chthoniobacteraceae]	g__DA101	s__
249975	k__Bacteria	p__Actinobacteria	c__Thermoleophilia	o__Solirubrobacterales	f__	g__	s__
346056	k__Bacteria	p__Proteobacteria	c__Alphaproteobacteria	o__Sphingomonadales	f__Sphingomonadaceae	g__Sphingobium	s__
1125320	k__Bacteria	p__Firmicutes	c__Bacilli	o__Bacillales	f__	g__	s__
765406	k__Bacteria	p__Verrucomicrobia	c__Opitutae	o__	f__	g__	s__
4458222	k__Bacteria	p__Proteobacteria	c__Deltaproteobacteria	o__Myxococcales	f__Myxococcaceae	g__	s__
204010	k__Bacteria	p__Planctomycetes	c__Planctomycetia	o__Gemmatales	f__Gemmataceae	g__Gemmata	s__
211380	k__Bacteria	p__Verrucomicrobia	c__[Spartobacteria]	o__[Chthoniobacterales]	f__[Chthoniobacteraceae]	g__DA101	s__
4464809	k__Bacteria	p__Acidobacteria	c__Acidobacteria-6	o__iii1-15	f__	g__	s__
820104	k__Bacteria	p__Proteobacteria	c__Deltaproteobacteria	o__Syntrophobacterales	f__Syntrophobacteraceae	g__	s__
856926	k__Bacteria	p__Verrucomicrobia	c__[Pedosphaerae]	o__[Pedosphaerales]	f__	g__	s__
509881	k__Bacteria	p__Actinobacteria	c__Thermoleophilia	o__Solirubrobacterales	f__	g__	s__
4425615	k__Bacteria	p__Proteobacteria	c__Alphaproteobacteria	o__Rhizobiales	f__Methylocystaceae	g__Pleomorphomonas	s__
4398173	k__Bacteria	p__Proteobacteria	c__Deltaproteobacteria	o__Myxococcales	f__0319-6G20	g__	s__
226395	k__Bacteria	p__Actinobacteria	c__Acidimicrobiia	o__Acidimicrobiales	f__	g__	s__
4391489	k__Bacteria	p__Actinobacteria	c__Actinobacteria	o__Actinomycetales	f__Nocardiaceae	g__Nocardia	s__
1071596	k__Bacteria	p__Proteobacteria	c__Alphaproteobacteria	o__Rhizobiales	f__Hyphomicrobiaceae	g__Rhodoplanes	s__
246387	k__Bacteria	p__Actinobacteria	c__Thermoleophilia	o__Gaiellales	f__Gaiellaceae	g__	s__
2432921	k__Bacteria	p__Planctomycetes	c__Planctomycetia	o__Pirellulales	f__Pirellulaceae	g__	s__
4416927	k__Bacteria	p__Proteobacteria	c__Alphaproteobacteria	o__Rhizobiales	f__Bradyrhizobiaceae	g__Balneimonas	s__
818016	k__Bacteria	p__Chloroflexi	c__Chloroflexi	o__[Roseiflexales]	f__[Kouleothrixaceae]	g__	s__
1138326	k__Bacteria	p__Actinobacteria	c__Actinobacteria	o__Actinomycetales	f__Intrasporangiaceae	g__Phycicoccus	s__
567628	k__Bacteria	p__Bacteroidetes	c__[Saprospirae]	o__[Saprospirales]	f__Chitinophagaceae	g__	s__
237139	k__Bacteria	p__Actinobacteria	c__Thermoleophilia	o__Gaiellales	f__Gaiellaceae	g__	s__
564093	k__Bacteria	p__Actinobacteria	c__Actinobacteria	o__Actinomycetales	f__Micromonosporaceae	g__Virgisporangium	s__ochraceum
1054903	k__Bacteria	p__Proteobacteria	c__Gammaproteobacteria	o__Legionellales	f__Coxiellaceae	g__	s__
1777154	k__Bacteria	p__Acidobacteria	c__Acidobacteria-5	o__	f__	g__	s__
208645	k__Bacteria	p__Proteobacteria	c__Betaproteobacteria	o__MND1	f__	g__	s__
4391730	k__Bacteria	p__Planctomycetes	c__Planctomycetia	o__Gemmatales	f__Gemmataceae	g__	s__
144956	k__Bacteria	p__Acidobacteria	c__iii1-8	o__DS-18	f__	g__	s__
585904	k__Bacteria	p__Proteobacteria	c__Betaproteobacteria	o__Burkholderiales	f__Comamonadaceae	g__	s__
971170	k__Bacteria	p__Verrucomicrobia	c__[Spartobacteria]	o__[Chthoniobacterales]	f__[Chthoniobacteraceae]	g__Ellin506	s__
655207	k__Bacteria	p__Planctomycetes	c__Planctomycetia	o__Pirellulales	f__Pirellulaceae	g__	s__
4304551	k__Bacteria	p__Chloroflexi	c__Ktedonobacteria	o__Thermogemmatisporales	f__Thermogemmatisporaceae	g__	s__
217388	k__Bacteria	p__Gemmatimonadetes	c__Gemmatimonadetes	o__Gemmatimonadales	f__Ellin5301	g__	s__
4412910	k__Bacteria	p__Proteobacteria	c__Alphaproteobacteria	o__Sphingomonadales	f__Sphingomonadaceae	g__	s__
530434	k__Bacteria	p__Actinobacteria	c__Actinobacteria	o__Actinomycetales	f__Micromonosporaceae	g__Pilimelia	s__
4412914	k__Bacteria	p__Planctomycetes	c__Planctomycetia	o__Gemmatales	f__Gemmataceae	g__	s__
4412915	k__Bacteria	p__TM7	c__TM7-1	o__	f__	g__	s__
913264	k__Bacteria	p__Proteobacteria	c__Deltaproteobacteria	o__Myxococcales	f__Myxococcaceae	g__	s__
729167	k__Bacteria	p__Acidobacteria	c__Solibacteres	o__Solibacterales	f__	g__	s__
332471	k__Bacteria	p__Firmicutes	c__Bacilli	o__Bacillales	f__Bacillaceae	g__Bacillus	s__
143458	k__Bacteria	p__FBP	c__	o__	f__	g__	s__
4457032	k__Bacteria	p__Verrucomicrobia	c__[Spartobacteria]	o__[Chthoniobacterales]	f__[Chthoniobacteraceae]	g__DA101	s__
4385422	k__Bacteria	p__Proteobacteria	c__Alphaproteobacteria	o__Rhizobiales	f__Hyphomicrobiaceae	g__	s__
208779	k__Bacteria	p__Proteobacteria	c__Alphaproteobacteria	o__Rhizobiales	f__	g__	s__
1000876	k__Bacteria	p__Actinobacteria	c__Actinobacteria	o__Actinomycetales	f__Nocardioidaceae	g__Nocardioides	s__
129622	k__Bacteria	p__Actinobacteria	c__Actinobacteria	o__Actinomycetales	f__Microbacteriaceae	g__	s__
696860	k__Bacteria	p__Acidobacteria	c__BPC102	o__MVS-40	f__	g__	s__
23209	k__Bacteria	p__Acidobacteria	c__Acidobacteria-6	o__iii1-15	f__	g__	s__
4361763	k__Bacteria	p__OP3	c__koll11	o__GIF10	f__kpj58rc	g__	s__
631363	k__Bacteria	p__Proteobacteria	c__Betaproteobacteria	o__MND1	f__	g__	s__
529296	k__Bacteria	p__Proteobacteria	c__Gammaproteobacteria	o__Legionellales	f__Coxiellaceae	g__Aquicella	s__
256454	k__Bacteria	p__Bacteroidetes	c__Flavobacteriia	o__Flavobacteriales	f__Cryomorphaceae	g__	s__
4316930	k__Bacteria	p__Proteobacteria	c__Gammaproteobacteria	o__Pseudomonadales	f__Moraxellaceae	g__Acinetobacter	s__
206560	k__Bacteria	p__Verrucomicrobia	c__[Pedosphaerae]	o__[Pedosphaerales]	f__	g__	s__
12408	k__Bacteria	p__Actinobacteria	c__Actinobacteria	o__Actinomycetales	f__Micrococcaceae	g__	s__
206565	k__Bacteria	p__Proteobacteria	c__Gammaproteobacteria	o__Pseudomonadales	f__Pseudomonadaceae	g__	s__
113092	k__Bacteria	p__Acidobacteria	c__Sva0725	o__Sva0725	f__	g__	s__
1019914	k__Bacteria	p__Bacteroidetes	c__Cytophagia	o__Cytophagales	f__Cytophagaceae	g__	s__
560846	k__Bacteria	p__Actinobacteria	c__Thermoleophilia	o__Gaiellales	f__Gaiellaceae	g__	s__
631107	k__Bacteria	p__Actinobacteria	c__Thermoleophilia	o__Gaiellales	f__Gaiellaceae	g__	s__
2195532	k__Bacteria	p__Proteobacteria	c__Deltaproteobacteria	o__NB1-j	f__MND4	g__	s__
100270	k__Bacteria	p__TM6	c__SJA-4	o__	f__	g__	s__
740154	k__Bacteria	p__Proteobacteria	c__Alphaproteobacteria	o__Rhodospirillales	f__Rhodospirillaceae	g__	s__
829266	k__Bacteria	p__Proteobacteria	c__Gammaproteobacteria	o__Xanthomonadales	f__Xanthomonadaceae	g__	s__
4393701	k__Bacteria	p__Proteobacteria	c__Betaproteobacteria	o__Burkholderiales	f__	g__	s__
338517	k__Bacteria	p__Proteobacteria	c__Alphaproteobacteria	o__Rhizobiales	f__Bradyrhizobiaceae	g__	s__
4319571	k__Bacteria	p__Actinobacteria	c__Acidimicrobiia	o__Acidimicrobiales	f__	g__	s__
4043609	k__Bacteria	p__Bacteroidetes	c__Flavobacteriia	o__Flavobacteriales	f__Cryomorphaceae	g__Fluviicola	s__
4307825	k__Bacteria	p__Bacteroidetes	c__[Saprospirae]	o__[Saprospirales]	f__Chitinophagaceae	g__Flavisolibacter	s__
1059885	k__Bacteria	p__Bacteroidetes	c__Cytophagia	o__Cytophagales	f__Cytophagaceae	g__Sporocytophaga	s__
955577	k__Bacteria	p__Actinobacteria	c__Acidimicrobiia	o__Acidimicrobiales	f__	g__	s__
214128	k__Bacteria	p__Actinobacteria	c__Thermoleophilia	o__Gaiellales	f__Gaiellaceae	g__	s__
4483077	k__Bacteria	p__Proteobacteria	c__Alphaproteobacteria	o__Sphingomonadales	f__Sphingomonadaceae	g__Kaistobacter	s__
4483076	k__Bacteria	p__Proteobacteria	c__	o__	f__	g__	s__
591358	k__Bacteria	p__Planctomycetes	c__Planctomycetia	o__Gemmatales	f__Gemmataceae	g__Gemmata	s__
154141	k__Bacteria	p__Acidobacteria	c__Solibacteres	o__Solibacterales	f__	g__	s__
580992	k__Bacteria	p__Proteobacteria	c__Alphaproteobacteria	o__Sphingomonadales	f__Sphingomonadaceae	g__Sphingomonas	s__
765189	k__Bacteria	p__Proteobacteria	c__Betaproteobacteria	o__A21b	f__EB1003	g__	s__
257322	k__Bacteria	p__Actinobacteria	c__Acidimicrobiia	o__Acidimicrobiales	f__	g__	s__
760914	k__Bacteria	p__Bacteroidetes	c__Flavobacteriia	o__Flavobacteriales	f__Flavobacteriaceae	g__Flavobacterium	s__
915958	k__Bacteria	p__Planctomycetes	c__Phycisphaerae	o__WD2101	f__	g__	s__
807728	k__Bacteria	p__Bacteroidetes	c__[Saprospirae]	o__[Saprospirales]	f__Chitinophagaceae	g__	s__
4475022	k__Bacteria	p__Proteobacteria	c__Deltaproteobacteria	o__Myxococcales	f__	g__	s__
4460790	k__Bacteria	p__Planctomycetes	c__Planctomycetia	o__Pirellulales	f__Pirellulaceae	g__Pirellula	s__
305278	k__Bacteria	p__Bacteroidetes	c__Sphingobacteriia	o__Sphingobacteriales	f__Sphingobacteriaceae	g__	s__
877265	k__Bacteria	p__Bacteroidetes	c__[Saprospirae]	o__[Saprospirales]	f__Chitinophagaceae	g__	s__
926370	k__Bacteria	p__Proteobacteria	c__Gammaproteobacteria	o__Pseudomonadales	f__Pseudomonadaceae	g__Pseudomonas	s__
810810	k__Bacteria	p__Acidobacteria	c__[Chloracidobacteria]	o__RB41	f__	g__	s__
878765	k__Bacteria	p__Bacteroidetes	c__Sphingobacteriia	o__Sphingobacteriales	f__Sphingobacteriaceae	g__Pedobacter	s__
1117675	k__Bacteria	p__Proteobacteria	c__Alphaproteobacteria	o__Rhizobiales	f__Hyphomicrobiaceae	g__	s__
208009	k__Bacteria	p__Proteobacteria	c__Betaproteobacteria	o__SC-I-84	f__	g__	s__
669387	k__Bacteria	p__Acidobacteria	c__Sva0725	o__Sva0725	f__	g__	s__
4370713	k__Bacteria	p__Bacteroidetes	c__Cytophagia	o__Cytophagales	f__Cytophagaceae	g__	s__
4325519	k__Bacteria	p__Actinobacteria	c__Actinobacteria	o__Actinomycetales	f__Geodermatophilaceae	g__Modestobacter	s__
209238	k__Bacteria	p__Acidobacteria	c__Acidobacteriia	o__Acidobacteriales	f__Koribacteraceae	g__	s__
114614	k__Bacteria	p__Acidobacteria	c__Acidobacteria-6	o__iii1-15	f__	g__	s__
312841	k__Bacteria	p__Proteobacteria	c__Alphaproteobacteria	o__Ellin329	f__	g__	s__
1136913	k__Bacteria	p__Proteobacteria	c__Gammaproteobacteria	o__Xanthomonadales	f__Sinobacteraceae	g__Steroidobacter	s__
579049	k__Bacteria	p__Firmicutes	c__Bacilli	o__Bacillales	f__Bacillaceae	g__Anaerobacillus	s__
4396025	k__Bacteria	p__Proteobacteria	c__Alphaproteobacteria	o__Sphingomonadales	f__Sphingomonadaceae	g__Sphingomonas	s__
641189	k__Bacteria	p__Actinobacteria	c__Acidimicrobiia	o__Acidimicrobiales	f__	g__	s__
1127804	k__Bacteria	p__Proteobacteria	c__Betaproteobacteria	o__Burkholderiales	f__Comamonadaceae	g__	s__
1053100	k__Bacteria	p__Proteobacteria	c__Deltaproteobacteria	o__Bdellovibrionales	f__Bdellovibrionaceae	g__Bdellovibrio	s__
4395599	k__Bacteria	p__Proteobacteria	c__Alphaproteobacteria	o__BD7-3	f__	g__	s__
4312851	k__Bacteria	p__Firmicutes	c__Clostridia	o__Clostridiales	f__Peptococcaceae	g__	s__
153084	k__Bacteria	p__Proteobacteria	c__Betaproteobacteria	o__Burkholderiales	f__Comamonadaceae	g__Variovorax	s__paradoxus
222701	k__Bacteria	p__Verrucomicrobia	c__[Spartobacteria]	o__[Chthoniobacterales]	f__[Chthoniobacteraceae]	g__DA101	s__
131516	k__Bacteria	p__Actinobacteria	c__Acidimicrobiia	o__Acidimicrobiales	f__C111	g__	s__
139887	k__Bacteria	p__Bacteroidetes	c__Cytophagia	o__Cytophagales	f__Cytophagaceae	g__Dyadobacter	s__
3854083	k__Bacteria	p__Acidobacteria	c__[Chloracidobacteria]	o__RB41	f__Ellin6075	g__	s__
370090	k__Bacteria	p__Acidobacteria	c__Acidobacteria-6	o__iii1-15	f__	g__	s__
547471	k__Bacteria	p__Actinobacteria	c__Actinobacteria	o__Actinomycetales	f__Micrococcaceae	g__	s__
113068	k__Bacteria	p__Proteobacteria	c__Alphaproteobacteria	o__Rhodospirillales	f__Acetobacteraceae	g__	s__
576653	k__Bacteria	p__Bacteroidetes	c__[Saprospirae]	o__[Saprospirales]	f__Chitinophagaceae	g__	s__
2058264	k__Bacteria	p__Proteobacteria	c__Deltaproteobacteria	o__Myxococcales	f__OM27	g__	s__
133716	k__Bacteria	p__Actinobacteria	c__Actinobacteria	o__Actinomycetales	f__Actinospicaceae	g__	s__
104795	k__Bacteria	p__Verrucomicrobia	c__Verrucomicrobiae	o__Verrucomicrobiales	f__Verrucomicrobiaceae	g__Luteolibacter	s__
822776	k__Bacteria	p__Proteobacteria	c__Betaproteobacteria	o__Burkholderiales	f__Oxalobacteraceae	g__	s__
101320	k__Bacteria	p__Proteobacteria	c__Gammaproteobacteria	o__Xanthomonadales	f__Xanthomonadaceae	g__Lysobacter	s__
256215	k__Bacteria	p__Proteobacteria	c__Gammaproteobacteria	o__Pseudomonadales	f__Pseudomonadaceae	g__Pseudomonas	s__
4395041	k__Bacteria	p__Planctomycetes	c__Planctomycetia	o__Gemmatales	f__Gemmataceae	g__Gemmata	s__
1694797	k__Bacteria	p__Planctomycetes	c__Planctomycetia	o__Planctomycetales	f__Planctomycetaceae	g__Planctomyces	s__
4395046	k__Bacteria	p__Proteobacteria	c__Alphaproteobacteria	o__Rhodospirillales	f__Rhodospirillaceae	g__	s__
1024739	k__Bacteria	p__Actinobacteria	c__Acidimicrobiia	o__Acidimicrobiales	f__C111	g__	s__
1083949	k__Bacteria	p__Actinobacteria	c__Actinobacteria	o__Actinomycetales	f__Frankiaceae	g__	s__
547714	k__Bacteria	p__Firmicutes	c__Clostridia	o__Clostridiales	f__Peptostreptococcaceae	g__	s__
811458	k__Bacteria	p__AD3	c__JG37-AG-4	o__	f__	g__	s__
4457555	k__Bacteria	p__Proteobacteria	c__Alphaproteobacteria	o__Sphingomonadales	f__Sphingomonadaceae	g__	s__
102799	k__Bacteria	p__Proteobacteria	c__Betaproteobacteria	o__A21b	f__EB1003	g__	s__
303607	k__Bacteria	p__Proteobacteria	c__Alphaproteobacteria	o__Rhodobacterales	f__Hyphomonadaceae	g__	s__
731546	k__Bacteria	p__Acidobacteria	c__[Chloracidobacteria]	o__RB41	f__	g__	s__
218269	k__Bacteria	p__Planctomycetes	c__Phycisphaerae	o__WD2101	f__	g__	s__
1106926	k__Bacteria	p__Planctomycetes	c__Planctomycetia	o__Pirellulales	f__Pirellulaceae	g__Pirellula	s__
589483	k__Bacteria	p__Proteobacteria	c__Betaproteobacteria	o__Burkholderiales	f__Comamonadaceae	g__	s__
4415049	k__Bacteria	p__Proteobacteria	c__Betaproteobacteria	o__	f__	g__	s__
253754	k__Bacteria	p__Proteobacteria	c__Alphaproteobacteria	o__Rhodospirillales	f__	g__	s__
351849	k__Bacteria	p__Proteobacteria	c__Alphaproteobacteria	o__Rhizobiales	f__	g__	s__
948119	k__Bacteria	p__Proteobacteria	c__Betaproteobacteria	o__Rhodocyclales	f__Rhodocyclaceae	g__Dechloromonas	s__
698236	k__Bacteria	p__Actinobacteria	c__Actinobacteria	o__Actinomycetales	f__Pseudonocardiaceae	g__Actinomycetospora	s__
316541	k__Bacteria	p__Acidobacteria	c__Acidobacteria-6	o__iii1-15	f__	g__	s__
4363537	k__Bacteria	p__Proteobacteria	c__Betaproteobacteria	o__Burkholderiales	f__Oxalobacteraceae	g__	s__
156308	k__Bacteria	p__Firmicutes	c__Bacilli	o__Bacillales	f__Bacillaceae	g__	s__
290401	k__Bacteria	p__Bacteroidetes	c__[Saprospirae]	o__[Saprospirales]	f__Chitinophagaceae	g__	s__
2329278	k__Bacteria	p__Acidobacteria	c__Acidobacteriia	o__Acidobacteriales	f__Koribacteraceae	g__	s__
159617	k__Bacteria	p__Proteobacteria	c__Betaproteobacteria	o__MND1	f__	g__	s__
202787	k__Bacteria	p__Planctomycetes	c__Planctomycetia	o__Gemmatales	f__Gemmataceae	g__	s__
4419795	k__Bacteria	p__Proteobacteria	c__Deltaproteobacteria	o__	f__	g__	s__
4329518	k__Bacteria	p__Bacteroidetes	c__Flavobacteriia	o__Flavobacteriales	f__[Weeksellaceae]	g__Chryseobacterium	s__
661494	k__Bacteria	p__Proteobacteria	c__Alphaproteobacteria	o__Rhizobiales	f__Hyphomicrobiaceae	g__Rhodoplanes	s__
1116937	k__Bacteria	p__Verrucomicrobia	c__[Pedosphaerae]	o__[Pedosphaerales]	f__	g__	s__
584629	k__Bacteria	p__Chloroflexi	c__Anaerolineae	o__SBR1031	f__A4b	g__	s__
565524	k__Bacteria	p__Proteobacteria	c__Alphaproteobacteria	o__Rhizobiales	f__Rhodobiaceae	g__Afifella	s__
1017063	k__Bacteria	p__Proteobacteria	c__Deltaproteobacteria	o__Myxococcales	f__Polyangiaceae	g__	s__
847644	k__Bacteria	p__Planctomycetes	c__Planctomycetia	o__Gemmatales	f__Isosphaeraceae	g__	s__
113935	k__Bacteria	p__Actinobacteria	c__Actinobacteria	o__Actinomycetales	f__Micromonosporaceae	g__Pilimelia	s__
113932	k__Bacteria	p__Actinobacteria	c__Actinobacteria	o__Actinomycetales	f__Streptomycetaceae	g__	s__
113939	k__Bacteria	p__Bacteroidetes	c__[Saprospirae]	o__[Saprospirales]	f__Chitinophagaceae	g__	s__
226704	k__Bacteria	p__Proteobacteria	c__Deltaproteobacteria	o__Myxococcales	f__	g__	s__
333608	k__Bacteria	p__Actinobacteria	c__Acidimicrobiia	o__Acidimicrobiales	f__	g__	s__
142261	k__Bacteria	p__Proteobacteria	c__Alphaproteobacteria	o__Sphingomonadales	f__Sphingomonadaceae	g__	s__
341831	k__Bacteria	p__Proteobacteria	c__Alphaproteobacteria	o__Rhizobiales	f__Hyphomicrobiaceae	g__Rhodoplanes	s__
252012	k__Bacteria	p__Proteobacteria	c__Gammaproteobacteria	o__Xanthomonadales	f__Sinobacteraceae	g__	s__
143021	k__Bacteria	p__Bacteroidetes	c__Flavobacteriia	o__Flavobacteriales	f__Flavobacteriaceae	g__Flavobacterium	s__
1124975	k__Bacteria	p__Proteobacteria	c__Deltaproteobacteria	o__Myxococcales	f__	g__	s__
822979	k__Bacteria	p__WS3	c__PRR-12	o__Sediment-1	f__	g__	s__
2471299	k__Bacteria	p__Proteobacteria	c__Alphaproteobacteria	o__Rhodospirillales	f__Rhodospirillaceae	g__	s__
814489	k__Bacteria	p__WPS-2	c__	o__	f__	g__	s__
1075351	k__Bacteria	p__Gemmatimonadetes	c__Gemm-5	o__	f__	g__	s__
548715	k__Bacteria	p__Bacteroidetes	c__[Saprospirae]	o__[Saprospirales]	f__Chitinophagaceae	g__	s__
212653	k__Bacteria	p__OD1	c__SM2F11	o__	f__	g__	s__
1078167	k__Bacteria	p__Bacteroidetes	c__Flavobacteriia	o__Flavobacteriales	f__Flavobacteriaceae	g__Flavobacterium	s__
808071	k__Bacteria	p__Bacteroidetes	c__[Saprospirae]	o__[Saprospirales]	f__Chitinophagaceae	g__Sediminibacterium	s__
353729	k__Bacteria	p__Proteobacteria	c__Deltaproteobacteria	o__Myxococcales	f__Myxococcaceae	g__Anaeromyxobacter	s__
4388003	k__Bacteria	p__Verrucomicrobia	c__[Pedosphaerae]	o__[Pedosphaerales]	f__	g__	s__
4466549	k__Bacteria	p__Firmicutes	c__Bacilli	o__Bacillales	f__Alicyclobacillaceae	g__Alicyclobacillus	s__
817942	k__Bacteria	p__Acidobacteria	c__[Chloracidobacteria]	o__RB41	f__	g__	s__
4336218	k__Bacteria	p__Actinobacteria	c__Acidimicrobiia	o__Acidimicrobiales	f__EB1017	g__	s__
862489	k__Bacteria	p__Planctomycetes	c__Planctomycetia	o__Planctomycetales	f__Planctomycetaceae	g__Planctomyces	s__
1126197	k__Bacteria	p__Proteobacteria	c__Alphaproteobacteria	o__Rhizobiales	f__Hyphomicrobiaceae	g__Rhodoplanes	s__
1126195	k__Bacteria	p__Actinobacteria	c__Acidimicrobiia	o__Acidimicrobiales	f__	g__	s__
239168	k__Bacteria	p__Planctomycetes	c__Planctomycetia	o__Gemmatales	f__Gemmataceae	g__	s__
3334351	k__Bacteria	p__Bacteroidetes	c__[Saprospirae]	o__[Saprospirales]	f__Chitinophagaceae	g__	s__
4373725	k__Bacteria	p__Chloroflexi	c__TK10	o__AKYG885	f__5B-12	g__	s__
3167757	k__Bacteria	p__Proteobacteria	c__Betaproteobacteria	o__Burkholderiales	f__Comamonadaceae	g__	s__
3557405	k__Bacteria	p__Planctomycetes	c__Pla4	o__	f__	g__	s__
164404	k__Bacteria	p__Proteobacteria	c__Alphaproteobacteria	o__Rhodobacterales	f__Hyphomonadaceae	g__	s__
4384753	k__Bacteria	p__Proteobacteria	c__Gammaproteobacteria	o__Legionellales	f__Coxiellaceae	g__Aquicella	s__
220025	k__Bacteria	p__Proteobacteria	c__Deltaproteobacteria	o__Myxococcales	f__Myxococcaceae	g__	s__
696181	k__Bacteria	p__Proteobacteria	c__Gammaproteobacteria	o__Xanthomonadales	f__Xanthomonadaceae	g__	s__
1131937	k__Bacteria	p__Proteobacteria	c__Alphaproteobacteria	o__Rhizobiales	f__Hyphomicrobiaceae	g__Rhodoplanes	s__
241110	k__Bacteria	p__Proteobacteria	c__Alphaproteobacteria	o__Caulobacterales	f__Caulobacteraceae	g__	s__
214718	k__Bacteria	p__Actinobacteria	c__Actinobacteria	o__	f__	g__	s__
3868361	k__Bacteria	p__Acidobacteria	c__Solibacteres	o__Solibacterales	f__	g__	s__
215449	k__Bacteria	p__Proteobacteria	c__Betaproteobacteria	o__A21b	f__EB1003	g__	s__
1111883	k__Bacteria	p__Gemmatimonadetes	c__Gemm-1	o__	f__	g__	s__
215999	k__Bacteria	p__Actinobacteria	c__MB-A2-108	o__0319-7L14	f__	g__	s__
90674	k__Bacteria	p__Acidobacteria	c__Acidobacteria-6	o__iii1-15	f__	g__	s__
314857	k__Bacteria	p__WS3	c__PRR-12	o__Sediment-1	f__	g__	s__
369447	k__Bacteria	p__TM7	c__SC3	o__	f__	g__	s__
2399451	k__Bacteria	p__Gemmatimonadetes	c__Gemm-1	o__	f__	g__	s__
705844	k__Bacteria	p__Chloroflexi	c__TK10	o__B07_WMSP1	f__	g__	s__
563447	k__Bacteria	p__Chloroflexi	c__Anaerolineae	o__Caldilineales	f__Caldilineaceae	g__	s__
205038	k__Bacteria	p__Planctomycetes	c__Planctomycetia	o__Gemmatales	f__Gemmataceae	g__	s__
544711	k__Bacteria	p__Bacteroidetes	c__Cytophagia	o__Cytophagales	f__Cytophagaceae	g__	s__
4387163	k__Bacteria	p__Verrucomicrobia	c__[Pedosphaerae]	o__[Pedosphaerales]	f__Ellin517	g__	s__
2863166	k__Bacteria	p__Proteobacteria	c__Alphaproteobacteria	o__Rhizobiales	f__	g__	s__
4008562	k__Bacteria	p__Proteobacteria	c__Gammaproteobacteria	o__Xanthomonadales	f__Xanthomonadaceae	g__	s__
215669	k__Bacteria	p__Chloroflexi	c__Anaerolineae	o__A31	f__S47	g__	s__
4437187	k__Bacteria	p__Acidobacteria	c__Acidobacteria-5	o__	f__	g__	s__
4362615	k__Archaea	p__Crenarchaeota	c__Thaumarchaeota	o__Cenarchaeales	f__Cenarchaeaceae	g__Nitrosopumilus	s__
4382604	k__Bacteria	p__Proteobacteria	c__Alphaproteobacteria	o__Rhizobiales	f__	g__	s__
4382605	k__Bacteria	p__Bacteroidetes	c__[Saprospirae]	o__[Saprospirales]	f__Chitinophagaceae	g__	s__
4433409	k__Bacteria	p__Acidobacteria	c__[Chloracidobacteria]	o__DS-100	f__	g__	s__
731730	k__Bacteria	p__Acidobacteria	c__Acidobacteria-6	o__iii1-15	f__	g__	s__
512952	k__Bacteria	p__Gemmatimonadetes	c__Gemmatimonadetes	o__Gemmatimonadales	f__	g__	s__
14659	k__Bacteria	p__Firmicutes	c__Bacilli	o__Bacillales	f__Bacillaceae	g__Bacillus	s__
4203053	k__Bacteria	p__Bacteroidetes	c__[Saprospirae]	o__[Saprospirales]	f__Chitinophagaceae	g__	s__
4337622	k__Bacteria	p__Proteobacteria	c__Alphaproteobacteria	o__Rhizobiales	f__Rhizobiaceae	g__Agrobacterium	s__
389616	k__Bacteria	p__GN04	c__GN15	o__	f__	g__	s__
4346541	k__Bacteria	p__Acidobacteria	c__Acidobacteria-5	o__	f__	g__	s__
362822	k__Bacteria	p__Proteobacteria	c__	o__	f__	g__	s__
4396926	k__Bacteria	p__Nitrospirae	c__Nitrospira	o__Nitrospirales	f__0319-6A21	g__	s__
515635	k__Bacteria	p__Planctomycetes	c__Planctomycetia	o__Pirellulales	f__Pirellulaceae	g__	s__
562922	k__Bacteria	p__Chloroflexi	c__Gitt-GS-136	o__	f__	g__	s__
937434	k__Bacteria	p__Proteobacteria	c__Deltaproteobacteria	o__Myxococcales	f__OM27	g__	s__
531332	k__Bacteria	p__Proteobacteria	c__Gammaproteobacteria	o__Legionellales	f__	g__	s__
809485	k__Bacteria	p__Bacteroidetes	c__Cytophagia	o__Cytophagales	f__Cytophagaceae	g__	s__
3780777	k__Bacteria	p__Proteobacteria	c__Betaproteobacteria	o__	f__	g__	s__
535429	k__Bacteria	p__Proteobacteria	c__Alphaproteobacteria	o__Rhizobiales	f__Methylocystaceae	g__	s__
818468	k__Bacteria	p__Proteobacteria	c__Gammaproteobacteria	o__Pseudomonadales	f__Moraxellaceae	g__Acinetobacter	s__
4395692	k__Bacteria	p__Proteobacteria	c__Alphaproteobacteria	o__Rhizobiales	f__Hyphomicrobiaceae	g__Rhodoplanes	s__elegans
870223	k__Bacteria	p__Actinobacteria	c__Actinobacteria	o__Actinomycetales	f__Nakamurellaceae	g__	s__
666967	k__Bacteria	p__Actinobacteria	c__Thermoleophilia	o__Gaiellales	f__	g__	s__
4302936	k__Bacteria	p__Gemmatimonadetes	c__Gemm-1	o__	f__	g__	s__
4302937	k__Bacteria	p__Proteobacteria	c__Alphaproteobacteria	o__Rhodospirillales	f__Rhodospirillaceae	g__	s__
4302931	k__Bacteria	p__Acidobacteria	c__	o__	f__	g__	s__
113232	k__Bacteria	p__Chloroflexi	c__Ellin6529	o__	f__	g__	s__
113237	k__Bacteria	p__Proteobacteria	c__Alphaproteobacteria	o__Caulobacterales	f__Caulobacteraceae	g__	s__
513193	k__Bacteria	p__Acidobacteria	c__	o__	f__	g__	s__
1065585	k__Bacteria	p__Armatimonadetes	c__[Fimbriimonadia]	o__[Fimbriimonadales]	f__[Fimbriimonadaceae]	g__Fimbriimonas	s__
223701	k__Bacteria	p__Chloroflexi	c__Anaerolineae	o__SBR1031	f__oc28	g__	s__
734945	k__Bacteria	p__Proteobacteria	c__Alphaproteobacteria	o__Sphingomonadales	f__Sphingomonadaceae	g__Sphingomonas	s__
1089939	k__Bacteria	p__Proteobacteria	c__Deltaproteobacteria	o__Myxococcales	f__	g__	s__
534597	k__Bacteria	p__Actinobacteria	c__Acidimicrobiia	o__Acidimicrobiales	f__	g__	s__
1812611	k__Bacteria	p__Bacteroidetes	c__[Saprospirae]	o__[Saprospirales]	f__Chitinophagaceae	g__	s__
4383213	k__Bacteria	p__Cyanobacteria	c__4C0d-2	o__SM1D11	f__	g__	s__
868555	k__Bacteria	p__Planctomycetes	c__Planctomycetia	o__Gemmatales	f__Isosphaeraceae	g__	s__
4398400	k__Bacteria	p__Acidobacteria	c__[Chloracidobacteria]	o__RB41	f__Ellin6075	g__	s__
736813	k__Bacteria	p__Actinobacteria	c__Actinobacteria	o__Actinomycetales	f__Mycobacteriaceae	g__Mycobacterium	s__
4306726	k__Bacteria	p__Chlorobi	c__SJA-28	o__	f__	g__	s__
1062012	k__Bacteria	p__Armatimonadetes	c__OPB50	o__	f__	g__	s__
1046664	k__Bacteria	p__Actinobacteria	c__Acidimicrobiia	o__Acidimicrobiales	f__	g__	s__
1000512	k__Bacteria	p__Actinobacteria	c__Thermoleophilia	o__Gaiellales	f__Gaiellaceae	g__	s__
4328366	k__Bacteria	p__Bacteroidetes	c__Flavobacteriia	o__Flavobacteriales	f__Cryomorphaceae	g__	s__
530861	k__Bacteria	p__Planctomycetes	c__Planctomycetia	o__Pirellulales	f__Pirellulaceae	g__	s__
1132826	k__Bacteria	p__Proteobacteria	c__Deltaproteobacteria	o__Myxococcales	f__	g__	s__
247758	k__Bacteria	p__Actinobacteria	c__Actinobacteria	o__Actinomycetales	f__Nocardioidaceae	g__Kribbella	s__
4346961	k__Bacteria	p__Chloroflexi	c__Ellin6529	o__	f__	g__	s__
291692	k__Bacteria	p__Verrucomicrobia	c__[Spartobacteria]	o__[Chthoniobacterales]	f__[Chthoniobacteraceae]	g__DA101	s__
900949	k__Bacteria	p__TM6	c__SJA-4	o__	f__	g__	s__
1118355	k__Bacteria	p__Chloroflexi	c__TK17	o__	f__	g__	s__
1131157	k__Bacteria	p__Proteobacteria	c__Alphaproteobacteria	o__Sphingomonadales	f__Sphingomonadaceae	g__Sphingomonas	s__
805485	k__Bacteria	p__Armatimonadetes	c__[Fimbriimonadia]	o__[Fimbriimonadales]	f__[Fimbriimonadaceae]	g__	s__
805487	k__Bacteria	p__Actinobacteria	c__Actinobacteria	o__Actinomycetales	f__Streptomycetaceae	g__Streptomyces	s__
247756	k__Bacteria	p__Bacteroidetes	c__Cytophagia	o__Cytophagales	f__Cytophagaceae	g__	s__
906396	k__Bacteria	p__Proteobacteria	c__Alphaproteobacteria	o__Rhizobiales	f__Rhizobiaceae	g__	s__
591699	k__Bacteria	p__Proteobacteria	c__Alphaproteobacteria	o__Rhizobiales	f__Methylobacteriaceae	g__Methylobacterium	s__adhaesivum
248395	k__Bacteria	p__Proteobacteria	c__Alphaproteobacteria	o__Caulobacterales	f__Caulobacteraceae	g__Caulobacter	s__
216368	k__Bacteria	p__Planctomycetes	c__BD7-11	o__	f__	g__	s__
4419473	k__Bacteria	p__Actinobacteria	c__Thermoleophilia	o__Solirubrobacterales	f__Patulibacteraceae	g__	s__
591340	k__Bacteria	p__Proteobacteria	c__Betaproteobacteria	o__Ellin6067	f__	g__	s__
591693	k__Bacteria	p__Planctomycetes	c__Planctomycetia	o__Planctomycetales	f__Planctomycetaceae	g__Planctomyces	s__
1113302	k__Bacteria	p__Bacteroidetes	c__Cytophagia	o__Cytophagales	f__Cytophagaceae	g__	s__
729145	k__Bacteria	p__Acidobacteria	c__Solibacteres	o__Solibacterales	f__Solibacteraceae	g__Candidatus Solibacter	s__
336824	k__Bacteria	p__Proteobacteria	c__Betaproteobacteria	o__Burkholderiales	f__Comamonadaceae	g__	s__
242829	k__Bacteria	p__Proteobacteria	c__Alphaproteobacteria	o__Caulobacterales	f__Caulobacteraceae	g__Phenylobacterium	s__
217365	k__Bacteria	p__Gemmatimonadetes	c__Gemm-1	o__	f__	g__	s__
242534	k__Bacteria	p__Acidobacteria	c__Solibacteres	o__Solibacterales	f__	g__	s__
4361561	k__Bacteria	p__Acidobacteria	c__Solibacteres	o__Solibacterales	f__Solibacteraceae	g__Candidatus Solibacter	s__
606965	k__Bacteria	p__Proteobacteria	c__Betaproteobacteria	o__Burkholderiales	f__Comamonadaceae	g__	s__
591521	k__Bacteria	p__Actinobacteria	c__Actinobacteria	o__Actinomycetales	f__Mycobacteriaceae	g__Mycobacterium	s__
4274068	k__Bacteria	p__Proteobacteria	c__Deltaproteobacteria	o__Myxococcales	f__OM27	g__	s__
4342460	k__Bacteria	p__Proteobacteria	c__Gammaproteobacteria	o__Legionellales	f__Coxiellaceae	g__	s__
855333	k__Bacteria	p__Proteobacteria	c__Alphaproteobacteria	o__Caulobacterales	f__Caulobacteraceae	g__Phenylobacterium	s__
1110760	k__Bacteria	p__Actinobacteria	c__Actinobacteria	o__Actinomycetales	f__Nocardioidaceae	g__Nocardioides	s__
328912	k__Bacteria	p__Proteobacteria	c__Betaproteobacteria	o__Burkholderiales	f__Comamonadaceae	g__	s__
360530	k__Bacteria	p__Gemmatimonadetes	c__Gemmatimonadetes	o__Gemmatimonadales	f__Ellin5301	g__	s__
673266	k__Bacteria	p__Proteobacteria	c__	o__	f__	g__	s__
221251	k__Bacteria	p__Verrucomicrobia	c__[Pedosphaerae]	o__[Pedosphaerales]	f__	g__	s__
1889199	k__Bacteria	p__Acidobacteria	c__Acidobacteria-6	o__iii1-15	f__	g__	s__
520530	k__Bacteria	p__Firmicutes	c__Bacilli	o__Bacillales	f__Paenibacillaceae	g__Paenibacillus	s__
239407	k__Bacteria	p__Proteobacteria	c__Deltaproteobacteria	o__Myxococcales	f__	g__	s__
225930	k__Bacteria	p__Proteobacteria	c__Betaproteobacteria	o__MND1	f__	g__	s__
4306132	k__Bacteria	p__Actinobacteria	c__MB-A2-108	o__0319-7L14	f__	g__	s__
863942	k__Bacteria	p__Proteobacteria	c__Alphaproteobacteria	o__Rhizobiales	f__	g__	s__
20266	k__Bacteria	p__Proteobacteria	c__Deltaproteobacteria	o__Bdellovibrionales	f__Bdellovibrionaceae	g__Bdellovibrio	s__
249280	k__Bacteria	p__Gemmatimonadetes	c__Gemm-1	o__	f__	g__	s__
109391	k__Bacteria	p__Proteobacteria	c__Betaproteobacteria	o__Burkholderiales	f__Comamonadaceae	g__	s__
224519	k__Bacteria	p__Planctomycetes	c__vadinHA49	o__DH61	f__	g__	s__
1059857	k__Bacteria	p__Armatimonadetes	c__Armatimonadia	o__Armatimonadales	f__Armatimonadaceae	g__	s__
4297482	k__Bacteria	p__Cyanobacteria	c__4C0d-2	o__MLE1-12	f__	g__	s__
342790	k__Bacteria	p__Acidobacteria	c__Acidobacteria-6	o__iii1-15	f__	g__	s__
642447	k__Bacteria	p__Acidobacteria	c__Solibacteres	o__Solibacterales	f__Solibacteraceae	g__Candidatus Solibacter	s__
632692	k__Bacteria	p__Bacteroidetes	c__[Saprospirae]	o__[Saprospirales]	f__Chitinophagaceae	g__	s__
978208	k__Bacteria	p__Planctomycetes	c__Planctomycetia	o__Planctomycetales	f__Planctomycetaceae	g__Planctomyces	s__
1051469	k__Bacteria	p__Planctomycetes	c__Planctomycetia	o__Pirellulales	f__Pirellulaceae	g__	s__
816438	k__Bacteria	p__Proteobacteria	c__Deltaproteobacteria	o__Myxococcales	f__	g__	s__
912372	k__Bacteria	p__Gemmatimonadetes	c__Gemmatimonadetes	o__Ellin5290	f__	g__	s__
669019	k__Bacteria	p__Planctomycetes	c__Planctomycetia	o__Gemmatales	f__Gemmataceae	g__Gemmata	s__
759250	k__Bacteria	p__Acidobacteria	c__[Chloracidobacteria]	o__RB41	f__	g__	s__
114587	k__Bacteria	p__Actinobacteria	c__Actinobacteria	o__Actinomycetales	f__Pseudonocardiaceae	g__Pseudonocardia	s__
1000148	k__Bacteria	p__Proteobacteria	c__Betaproteobacteria	o__Burkholderiales	f__Comamonadaceae	g__	s__
1111413	k__Bacteria	p__TM6	c__SJA-4	o__S1198	f__	g__	s__
4455978	k__Bacteria	p__Proteobacteria	c__Gammaproteobacteria	o__Legionellales	f__Coxiellaceae	g__	s__
952171	k__Bacteria	p__Bacteroidetes	c__Cytophagia	o__Cytophagales	f__Cytophagaceae	g__Dyadobacter	s__
819400	k__Bacteria	p__Proteobacteria	c__Betaproteobacteria	o__Burkholderiales	f__Comamonadaceae	g__	s__
728271	k__Bacteria	p__Proteobacteria	c__Deltaproteobacteria	o__	f__	g__	s__
217132	k__Bacteria	p__Bacteroidetes	c__[Saprospirae]	o__[Saprospirales]	f__Chitinophagaceae	g__	s__
4307265	k__Bacteria	p__Firmicutes	c__Clostridia	o__Clostridiales	f__Lachnospiraceae	g__Coprococcus	s__
551103	k__Bacteria	p__Gemmatimonadetes	c__Gemm-2	o__	f__	g__	s__
3267604	k__Bacteria	p__Acidobacteria	c__Acidobacteria-6	o__iii1-15	f__	g__	s__
4384853	k__Bacteria	p__Acidobacteria	c__Acidobacteria-6	o__CCU21	f__	g__	s__
247956	k__Bacteria	p__Chloroflexi	c__P2-11E	o__	f__	g__	s__
4359497	k__Bacteria	p__Gemmatimonadetes	c__Gemmatimonadetes	o__Ellin5290	f__	g__	s__
4359499	k__Bacteria	p__Acidobacteria	c__Acidobacteria-6	o__iii1-15	f__	g__	s__
1144000	k__Bacteria	p__Proteobacteria	c__Alphaproteobacteria	o__Rhizobiales	f__Hyphomicrobiaceae	g__Rhodoplanes	s__
281742	k__Bacteria	p__Proteobacteria	c__Alphaproteobacteria	o__Sphingomonadales	f__Sphingomonadaceae	g__Novosphingobium	s__
106310	k__Bacteria	p__Proteobacteria	c__Betaproteobacteria	o__Burkholderiales	f__Oxalobacteraceae	g__	s__
806611	k__Bacteria	p__Planctomycetes	c__OM190	o__agg27	f__	g__	s__
4474907	k__Bacteria	p__Planctomycetes	c__Planctomycetia	o__Gemmatales	f__Gemmataceae	g__Gemmata	s__
204816	k__Bacteria	p__Chloroflexi	c__Ktedonobacteria	o__JG30-KF-AS9	f__	g__	s__
332256	k__Bacteria	p__Nitrospirae	c__Nitrospira	o__Nitrospirales	f__Nitrospiraceae	g__	s__
4439606	k__Bacteria	p__Proteobacteria	c__Gammaproteobacteria	o__Enterobacteriales	f__Enterobacteriaceae	g__Morganella	s__
113004	k__Bacteria	p__Gemmatimonadetes	c__Gemmatimonadetes	o__Gemmatimonadales	f__Ellin5301	g__	s__
608867	k__Bacteria	p__Proteobacteria	c__Deltaproteobacteria	o__Syntrophobacterales	f__Syntrophobacteraceae	g__	s__
1671561	k__Bacteria	p__Chloroflexi	c__Ktedonobacteria	o__Thermogemmatisporales	f__Thermogemmatisporaceae	g__	s__
1109867	k__Bacteria	p__Verrucomicrobia	c__[Pedosphaerae]	o__[Pedosphaerales]	f__auto67_4W	g__	s__
128235	k__Bacteria	p__Gemmatimonadetes	c__Gemm-1	o__	f__	g__	s__
200278	k__Bacteria	p__Proteobacteria	c__Deltaproteobacteria	o__Myxococcales	f__Myxococcaceae	g__Myxococcus	s__
349776	k__Bacteria	p__Acidobacteria	c__[Chloracidobacteria]	o__RB41	f__Ellin6075	g__	s__
204198	k__Bacteria	p__OP3	c__koll11	o__	f__	g__	s__
828127	k__Bacteria	p__Proteobacteria	c__Deltaproteobacteria	o__NB1-j	f__NB1-i	g__	s__
218246	k__Bacteria	p__Proteobacteria	c__Betaproteobacteria	o__MND1	f__	g__	s__
1140997	k__Bacteria	p__Acidobacteria	c__Acidobacteria-6	o__iii1-15	f__	g__	s__
1140995	k__Bacteria	p__Planctomycetes	c__Phycisphaerae	o__Phycisphaerales	f__	g__	s__
1113158	k__Bacteria	p__Proteobacteria	c__Deltaproteobacteria	o__Myxococcales	f__	g__	s__
1140993	k__Bacteria	p__Proteobacteria	c__Alphaproteobacteria	o__Rhizobiales	f__Hyphomicrobiaceae	g__Rhodoplanes	s__
278511	k__Bacteria	p__Acidobacteria	c__DA052	o__Ellin6513	f__	g__	s__
4425840	k__Bacteria	p__Acidobacteria	c__[Chloracidobacteria]	o__RB41	f__Ellin6075	g__	s__
865748	k__Bacteria	p__Actinobacteria	c__Actinobacteria	o__Actinomycetales	f__Frankiaceae	g__	s__
563192	k__Bacteria	p__Actinobacteria	c__Acidimicrobiia	o__Acidimicrobiales	f__C111	g__	s__
329664	k__Bacteria	p__Proteobacteria	c__Betaproteobacteria	o__Burkholderiales	f__Comamonadaceae	g__	s__
799987	k__Bacteria	p__Cyanobacteria	c__4C0d-2	o__SM1D11	f__	g__	s__
947308	k__Bacteria	p__Proteobacteria	c__Gammaproteobacteria	o__Xanthomonadales	f__Xanthomonadaceae	g__Thermomonas	s__
621748	k__Bacteria	p__Firmicutes	c__Bacilli	o__Bacillales	f__Paenibacillaceae	g__Paenibacillus	s__
1725586	k__Bacteria	p__Firmicutes	c__Bacilli	o__Bacillales	f__Thermoactinomycetaceae	g__Planifilum	s__
4457287	k__Bacteria	p__Nitrospirae	c__Nitrospira	o__Nitrospirales	f__Nitrospiraceae	g__	s__
4457283	k__Bacteria	p__Bacteroidetes	c__[Saprospirae]	o__[Saprospirales]	f__Chitinophagaceae	g__	s__
623920	k__Bacteria	p__Acidobacteria	c__Holophagae	o__Holophagales	f__Holophagaceae	g__	s__
1130140	k__Bacteria	p__Acidobacteria	c__Acidobacteriia	o__Acidobacteriales	f__Acidobacteriaceae	g__	s__
693799	k__Bacteria	p__Verrucomicrobia	c__[Pedosphaerae]	o__[Pedosphaerales]	f__[Pedosphaeraceae]	g__	s__
3270462	k__Bacteria	p__Acidobacteria	c__Acidobacteria-6	o__iii1-15	f__RB40	g__	s__
2929705	k__Bacteria	p__Bacteroidetes	c__[Saprospirae]	o__[Saprospirales]	f__Chitinophagaceae	g__	s__
543366	k__Bacteria	p__Planctomycetes	c__Phycisphaerae	o__WD2101	f__	g__	s__
564674	k__Bacteria	p__Firmicutes	c__Bacilli	o__Bacillales	f__Paenibacillaceae	g__Paenibacillus	s__
331752	k__Bacteria	p__Proteobacteria	c__Betaproteobacteria	o__Burkholderiales	f__Oxalobacteraceae	g__Ralstonia	s__
759415	k__Bacteria	p__Actinobacteria	c__Thermoleophilia	o__Solirubrobacterales	f__Conexibacteraceae	g__	s__
115374	k__Bacteria	p__Proteobacteria	c__Deltaproteobacteria	o__Desulfuromonadales	f__Geobacteraceae	g__Geobacter	s__
512382	k__Bacteria	p__Acidobacteria	c__Acidobacteriia	o__Acidobacteriales	f__Koribacteraceae	g__	s__
827675	k__Bacteria	p__Proteobacteria	c__Betaproteobacteria	o__MND1	f__	g__	s__
331282	k__Bacteria	p__Proteobacteria	c__Alphaproteobacteria	o__Sphingomonadales	f__Sphingomonadaceae	g__Sphingomonas	s__wittichii
113913	k__Bacteria	p__Proteobacteria	c__Alphaproteobacteria	o__BD7-3	f__	g__	s__
3691868	k__Bacteria	p__Acidobacteria	c__[Chloracidobacteria]	o__PK29	f__	g__	s__
1896092	k__Bacteria	p__Planctomycetes	c__Planctomycetia	o__Gemmatales	f__Gemmataceae	g__Gemmata	s__
226762	k__Bacteria	p__Actinobacteria	c__MB-A2-108	o__0319-7L14	f__	g__	s__
4438613	k__Bacteria	p__Proteobacteria	c__Betaproteobacteria	o__Rhodocyclales	f__Rhodocyclaceae	g__	s__
694688	k__Bacteria	p__Proteobacteria	c__Gammaproteobacteria	o__Xanthomonadales	f__Xanthomonadaceae	g__Dokdonella	s__
571867	k__Bacteria	p__Proteobacteria	c__Gammaproteobacteria	o__Thiotrichales	f__Piscirickettsiaceae	g__	s__
955576	k__Bacteria	p__Proteobacteria	c__Alphaproteobacteria	o__Rhodospirillales	f__	g__	s__
553058	k__Bacteria	p__Verrucomicrobia	c__[Spartobacteria]	o__[Chthoniobacterales]	f__[Chthoniobacteraceae]	g__	s__
169737	k__Bacteria	p__Proteobacteria	c__Betaproteobacteria	o__SC-I-84	f__	g__	s__
211171	k__Bacteria	p__Proteobacteria	c__Betaproteobacteria	o__Burkholderiales	f__Comamonadaceae	g__	s__
655011	k__Bacteria	p__Bacteroidetes	c__Flavobacteriia	o__Flavobacteriales	f__Flavobacteriaceae	g__Flavobacterium	s__
273429	k__Bacteria	p__Proteobacteria	c__Alphaproteobacteria	o__Rhizobiales	f__	g__	s__
4418338	k__Bacteria	p__TM6	c__SJA-4	o__	f__	g__	s__
713738	k__Bacteria	p__Acidobacteria	c__Solibacteres	o__Solibacterales	f__Solibacteraceae	g__Candidatus Solibacter	s__
156857	k__Bacteria	p__Acidobacteria	c__Acidobacteria-6	o__CCU21	f__	g__	s__
156580	k__Bacteria	p__Proteobacteria	c__Betaproteobacteria	o__Burkholderiales	f__Burkholderiaceae	g__Burkholderia	s__
1104733	k__Bacteria	p__Proteobacteria	c__Betaproteobacteria	o__Burkholderiales	f__Comamonadaceae	g__	s__
541859	k__Bacteria	p__Proteobacteria	c__Gammaproteobacteria	o__Pseudomonadales	f__Pseudomonadaceae	g__Pseudomonas	s__
4425152	k__Bacteria	p__Proteobacteria	c__Betaproteobacteria	o__Burkholderiales	f__Comamonadaceae	g__Hylemonella	s__
811187	k__Bacteria	p__Acidobacteria	c__Acidobacteria-6	o__iii1-15	f__	g__	s__
4311892	k__Bacteria	p__Actinobacteria	c__Actinobacteria	o__Actinomycetales	f__Nocardioidaceae	g__Nocardioides	s__
212676	k__Bacteria	p__Acidobacteria	c__Acidobacteria-6	o__iii1-15	f__	g__	s__
217822	k__Bacteria	p__Verrucomicrobia	c__[Pedosphaerae]	o__[Pedosphaerales]	f__Ellin515	g__	s__
566810	k__Bacteria	p__Proteobacteria	c__Deltaproteobacteria	o__Syntrophobacterales	f__Syntrophobacteraceae	g__	s__
788519	k__Bacteria	p__Proteobacteria	c__Betaproteobacteria	o__Burkholderiales	f__	g__	s__
207082	k__Bacteria	p__Proteobacteria	c__Betaproteobacteria	o__Ellin6067	f__	g__	s__
810126	k__Bacteria	p__Proteobacteria	c__Alphaproteobacteria	o__BD7-3	f__	g__	s__
206066	k__Bacteria	p__Proteobacteria	c__Alphaproteobacteria	o__Rickettsiales	f__Holosporaceae	g__	s__
4417311	k__Bacteria	p__Armatimonadetes	c__[Fimbriimonadia]	o__[Fimbriimonadales]	f__[Fimbriimonadaceae]	g__Fimbriimonas	s__
538512	k__Bacteria	p__Proteobacteria	c__Betaproteobacteria	o__A21b	f__EB1003	g__	s__
556100	k__Bacteria	p__Proteobacteria	c__Deltaproteobacteria	o__Bdellovibrionales	f__Bdellovibrionaceae	g__Bdellovibrio	s__
717396	k__Bacteria	p__Acidobacteria	c__Acidobacteria-6	o__iii1-15	f__	g__	s__
4322041	k__Bacteria	p__Bacteroidetes	c__[Saprospirae]	o__[Saprospirales]	f__Chitinophagaceae	g__Sediminibacterium	s__
4344786	k__Bacteria	p__Actinobacteria	c__Thermoleophilia	o__Gaiellales	f__Gaiellaceae	g__	s__
4298530	k__Bacteria	p__Proteobacteria	c__Gammaproteobacteria	o__Xanthomonadales	f__Xanthomonadaceae	g__	s__
801831	k__Bacteria	p__Acidobacteria	c__Acidobacteria-6	o__iii1-15	f__	g__	s__
4382847	k__Bacteria	p__Planctomycetes	c__Planctomycetia	o__Pirellulales	f__Pirellulaceae	g__	s__
248363	k__Bacteria	p__Bacteroidetes	c__[Saprospirae]	o__[Saprospirales]	f__Chitinophagaceae	g__	s__
143557	k__Bacteria	p__Chloroflexi	c__Anaerolineae	o__pLW-97	f__	g__	s__
225238	k__Bacteria	p__Acidobacteria	c__Acidobacteriia	o__Acidobacteriales	f__Koribacteraceae	g__	s__
222917	k__Bacteria	p__Proteobacteria	c__Betaproteobacteria	o__	f__	g__	s__
111659	k__Bacteria	p__Firmicutes	c__Bacilli	o__Bacillales	f__Paenibacillaceae	g__Brevibacillus	s__invocatus
4306723	k__Bacteria	p__Bacteroidetes	c__[Saprospirae]	o__[Saprospirales]	f__Chitinophagaceae	g__Segetibacter	s__
4380621	k__Bacteria	p__Acidobacteria	c__Solibacteres	o__Solibacterales	f__Solibacteraceae	g__Candidatus Solibacter	s__
541275	k__Bacteria	p__Proteobacteria	c__Betaproteobacteria	o__Burkholderiales	f__Burkholderiaceae	g__Burkholderia	s__
572063	k__Bacteria	p__Acidobacteria	c__RB25	o__	f__	g__	s__
4432550	k__Bacteria	p__Proteobacteria	c__Deltaproteobacteria	o__Myxococcales	f__	g__	s__
4357800	k__Bacteria	p__Proteobacteria	c__Alphaproteobacteria	o__Sphingomonadales	f__Erythrobacteraceae	g__	s__
1136270	k__Bacteria	p__Proteobacteria	c__Alphaproteobacteria	o__Sphingomonadales	f__Sphingomonadaceae	g__Kaistobacter	s__
3152260	k__Bacteria	p__Proteobacteria	c__Deltaproteobacteria	o__Myxococcales	f__	g__	s__
790527	k__Bacteria	p__Armatimonadetes	c__Armatimonadia	o__FW68	f__	g__	s__
1144738	k__Bacteria	p__Actinobacteria	c__Thermoleophilia	o__Solirubrobacterales	f__	g__	s__
2902522	k__Bacteria	p__Bacteroidetes	c__Cytophagia	o__Cytophagales	f__Cytophagaceae	g__Dyadobacter	s__
256823	k__Bacteria	p__Proteobacteria	c__Alphaproteobacteria	o__Sphingomonadales	f__Erythrobacteraceae	g__	s__
214739	k__Bacteria	p__Verrucomicrobia	c__[Spartobacteria]	o__[Chthoniobacterales]	f__[Chthoniobacteraceae]	g__DA101	s__
2984017	k__Bacteria	p__Gemmatimonadetes	c__Gemm-1	o__	f__	g__	s__
1081489	k__Bacteria	p__Fibrobacteres	c__Fibrobacteria	o__258ds10	f__	g__	s__
817119	k__Bacteria	p__Proteobacteria	c__Alphaproteobacteria	o__Sphingomonadales	f__Erythrobacteraceae	g__	s__
240661	k__Bacteria	p__Firmicutes	c__Bacilli	o__Bacillales	f__Paenibacillaceae	g__Paenibacillus	s__macerans
359069	k__Bacteria	p__Proteobacteria	c__Betaproteobacteria	o__SC-I-84	f__	g__	s__
4361041	k__Bacteria	p__Proteobacteria	c__Alphaproteobacteria	o__BD7-3	f__	g__	s__
[truncated: 7,456 more rows]

## Sheet: WS9
OTU id	Hv750	Hv751	Hv752	Hv753	Hv754	Hv755	Hv756	Hv757	Hv758	Hv759	Hv760	Hv761	Hv762	Hv763	Hv764	Hv765	Hv766	Hv767	Hv768	Hv769	Hv770	Hv771	Hv772	Hv773	Hv774	Hv1000	Hv1001	Hv1002	Hv1003	Hv1004	Hv1005	Hv1006	Hv1007	Hv1008	Hv1009	Hv1010	Hv1011	Hv1012	Hv1013	Hv1014	Hv1015	Hv1016	Hv1017	Hv1018	Hv1019	Hv1020	Hv1021	Hv1022	Hv1023
[truncated: 6,083 more rows]
[truncated: 1 more columns]

[truncated: 19 more sheets: ws10, ws11, ws12, ws13, ws14, ws15, ws16, ws17, ws18, ws19, ws20, ws21, ws22, ws23, ws24, ws25, ws26, ws27, ws28]
